# Supplementary material for: Polygenic risk scores for prediction of breast cancer risk in Asian populations
Source: Genet Med. Author manuscript; Available in PMC 2022 Mar 8. (PMC7612481; doi:10.1016/j.gim.2021.11.008)
Supplement: TableS1 [file EMS140660-supplement-TableS1.xlsx]

## Sheet: Sup.Table1
Supplememtary Table 1. Participating studies and the number of individuals used in polygenic risk scores evaluation analyses.
Consor- tium	Study acronym	Study Name	Study design	Country	Data availability	Array type	Total		Mean age (SD)
							Cases	Ctrl	Cases	Ctrl
Training Cohort
BCAC Asian	ACP	Asia Cancer Program	Hospital based case-control study	Thailand	Imputed genotype	iCOGs	416	636	62.19 (2.51)	62.71 (6.07)
	HERPACC	Hospital-based Epidemiologic Research Program at Aichi Cancer Center2	Hospital-based case-control study	Japan	Imputed genotype	iCOGs	561	1376	51.78 (11.1318)	51.39 (10.93)
	LAABC	Los Angeles County Asian-American Breast Cancer Case-Control Study3	Population-based case-control study	USA	Imputed genotype	iCOGs	808	990	55.44 (10.63)	53.77 (10.17)
	SBCGS	Shanghai Breast Cancer Genetic Study4	Population-based case-control study, cohort study	China	Imputed genotype	iCOGs	528	890	54.51 (9.31)	53.04 (9.73)
	TWBCS	Taiwanese Breast Cancer Study5,6	Hospital-based case-control study	Taiwan	Imputed genotype	iCOGs	776	236	52.12 (11.23)	51.14 (7.85)
	SEBCS	Seoul Breast Cancer Study7,8	Hospital-based case-control study	Korea	Imputed genotype	iCOGs	1021	1129	48.58 (8.97)	52.23 (7.73)
	ACP	Asia Cancer Program	Hospital based case-control study	Thailand	Imputed genotype	Oncoarray	448	642	48.50 (9.23)	43.42 (9.42)
	CBCS	Canadian Breast Cancer Study9-12	Population-based case-control study	Canada	Imputed genotype	Oncoarray	252	170	54.26 (11.08)	54.41 (9.69)
	HERPACC	Hospital-based Epidemiologic Research Program at Aichi Cancer Center1	Hospital-based case-control study	Japan	Imputed genotype	Oncoarray	231	283	52.06 (10.81)	52.17 (10.70)
	HKBCS	Hong Kong Breast Cancer Study13,14	Hospital-based case-control study	China	Imputed genotype	Oncoarray	477	454	45.99 (10.30)	48.08 (10.37)
	KOHBRA	Korean Hereditary Breast Cancer Study15	Population-based Case-Control study	Korea	Imputed genotype	Oncoarray	1292	665	42.04 (9.81)	44.69 (10.54)
	NC-BCFR	Northern California Breast Cancer Family Registry16	Population-based familial case-control study	USA	Imputed genotype	Oncoarray	446	52	50.51 (9.26)	45.19 (7.75)
	NGOBCS	Nagano Breast Cancer Study17	Hospital-based case-control study	Japan	Imputed genotype	Oncoarray	366	366	53.72 (10.61)	53.83 (9.96)
	SBCGS	Shanghai Breast Cancer Genetic Study4	Population-based case-control study, cohort study	China	Imputed genotype	Oncoarray	782	926	56.10 (9.04)	57.07 (7.13)
	SEBCS	Seoul Breast Cancer Study7,8	Hospital-based case-control study	Korea	Imputed genotype	Oncoarray	1102	1107	48.7 (9.71)	49.15 (9.69)
	TWBCS	Taiwanese Breast Cancer Study5,6	Hospital-based case-control study	Taiwan	Imputed genotype	Oncoarray	514	256	53.31 (11.38)	45.73 (10.10)
Total							10020	10178
ABCC	SBCGS GWAS	Shanghai Breast Cancer Genetic Study4	Population-based case-control study, cohort study	China	summary statistic of meta-analysis	Affymetrix Genome-Wide Human SNP Array 6.0	2511	2135	51.23 (8.92)	49.59 (8.70)
	SBCGS Exomechip	Shanghai Breast Cancer Genetic Study4	Population-based case-control study, cohort study	China		Illumina HumanExome-12v1_A Beadchip	1563	2396	53.27 (9.47)	52.06 (9.43)
	SBCGS MEGA	Shanghai Breast Cancer Genetic Study4	Population-based case-control study, cohort study	China		Illumina Multi-Ethnic Genotyping Array	1794	2059	50.51 (10.80)	50.98 (9.49)
	HCES-Br	Hwasun Cancer Epidemiology Study-Breast	Population-based case-control study, cohort study	Korean		Illumina Multi-Ethnic Genotyping Array	274	273	49.14 (10.81)	54.01 (7.42)
	KPOP-BRCA	Korea Precision Oncology Program - Breast Cancer	hospital-based case-control study	Korean		Illumina Multi-Ethnic Genotyping Array	963	921	NA	NA
	SEBCS	Seoul Breast Cancer Study18,19	Hospital-based case-control study	Korea		Affymetrix Genome-Wide Human SNP Array 6.0	2246	2052	48.0 (NA)	51.0 (NA)
	BBJ1	The Biobank Japan Project 120,21	Biobank case-control	Japan		Affymetrix Genome-Wide Human SNP Array 6.0	2642	2099	57.0 (NA)	56.0 (NA)
Total							17778	18404
BBJ		The Biobank Japan Project22	Biobank case-control	Japan	summary statistic	Affymetrix Genome-Wide Human SNP Array 6.0	6325	73225	NA	NA
BCAC European		The Breast Cancer Association Consortium23	Case-control Studies		summary statistic	Oncoarray	122977	105974	NA	NA
Study acronym		Study Name	Study design	Country	Data availability	Array type	Total		Mean age (SD)
							Cases	Ctrl	Cases	Ctrl
Validation cohort
MYBRCA Batch 1		Malaysian Breast Cancer Genetic Study24	Hospital-based case-control study	Malaysia	Imputed genotype	Oncoarray	803	1260	51.11 (10.86)	52.51 (8.07)
MYBRCA Batch 2		Malaysian Breast Cancer Genetic Study24	Hospital-based case-control study	Malaysia	Imputed genotype	Oncoarray	2581	2349	51.56 (11.10)	54.87 (8.41)
SGBCC Batch 1		Singapore Breast Cancer Cohort	Hospital based breast cancer cohort and population based controls	Singapore	Imputed genotype	Oncoarray	711	704	52.99 (10.78)	51.38 (10.14)
SGBCC Batch 2		Singapore Breast Cancer Cohort	Hospital based breast cancer cohort and population based controls	Singapore	Imputed genotype	Oncoarray	2882	3343	53.80 (10.50)	49.95 (9.93)
Total							6977	7656
Study acronym		Study Name	Study design	Country	Data availability	Array type	Total		Mean age at recruitment (SD)
							Cases	Ctrl	Cases	Ctrl
Prospective Test cohort
SCHS		Singapore Chinese Health Study25,26	Population-based prospective cohort	Singapore	Imputed genotype	Illumina Global Screening Array v1.0	411	9610	54.0 (7.0)	54.0 (7.0)
CKB		China Kadoorie Biobank27,28	Population-based prospective cohort	China	Imputed genotype	Affymetrix Axiom array	476	38370	51.8 (10.5)	51.8 (9.4)
KCPS-II		Korean Cancer Prevention Study- II29	Population-based prospective cohort	Korea	Imputed genotype	Illumina Global Screening Array v2.0	705	40326	41.12 (11.41)	44.09 (9.78)
Total							1592	88306
