# Supplementary material for: Polygenic risk scores for prediction of breast cancer risk in Asian populations
Source: Genet Med. Author manuscript; Available in PMC 2022 Mar 8. (PMC7612481; doi:10.1016/j.gim.2021.11.008)
Supplement: TableS2 [file EMS140660-supplement-TableS2.xlsx]

## Sheet: PRS287
Table S2(a). SNVs and beta coefficient SNVs used in the construction of PRS287.
SNV	CHR	Position1	Ref. allele2	Eff. Allele3	PRS287_EUR4	PRS287_ASN5	PRS287_EB6
rs2794327	1	3512341	T	C
rs7514061	1	3518743	C	T
rs2794330	1	3519179	C	T
rs12403243	1	3528688	C	T
rs12734949	1	3533419	G	A
rs55728961	1	3533564	C	A
rs10797404	1	3533987	C	T
rs7525476	1	3535550	G	A
rs4364818	1	3538501	T	C
rs12757620	1	3540024	T	G
rs10910003	1	3575929	G	A
rs707475	1	7917076	G	A	-0.0409	-0.0033	-0.0307117
rs2853484	1	10403746	G	A
chr1:10495680:C:T	1	10495680	C	T
rs544289	1	10499236	A	G
rs4285702	1	10506518	T	C
chr1:10537090:A:C	1	10537090	A	C
rs589400	1	10561282	A	G
rs2506901	1	10563492	A	G
chr1:10564675:A:G	1	10564675	A	G
rs616488	1	10566215	A	G	-0.0586	-0.0596	-0.0589708
chr1:10570721:A:G	1	10570721	G	A
rs3215946	1	10574185	G	GA
rs2056417	1	10581658	G	A
rs6687430	1	10633245	A	G
rs142120114	1	10635131	T	TA
chr1:10635656:C:T	1	10635656	T	C
rs6540941	1	10651603	T	C
rs6660347	1	12420300	T	C
chr1:15181384:A:G	1	15181384	G	A
rs12760698	1	16009814	G	A
rs12093070	1	17742024	T	C
rs12093155	1	17742209	T	C
rs2800678	1	17780673	A	G
rs2992756	1	18807339	T	C	-0.0564	-0.0528	-0.0554252
rs79918608	1	20614726	C	T
rs4654848	1	20615595	G	A
rs3925434	1	20617671	G	A
rs10916761	1	20637374	C	T
rs10753497	1	20650452	C	T
rs1097327	1	23334339	C	T
rs117694247	1	41085196	A	G
rs3754183	1	41132589	C	T
rs117928240	1	41148794	T	C
rs4233486	1	41380440	C	T	0.0426	0.0174	0.034196
rs114282204	1	41389220	T	C	0.155	-1.0885	0.155
rs844500	1	43411290	G	A
rs2086857	1	43412346	G	A
rs3806401	1	43426212	A	C
rs841839	1	43430084	A	C
rs200398023	1	43437255	CAA	C
rs56304519	1	43790910	T	TAA
rs35046196	1	43843885	C	CT
rs12022634	1	45915922	G	A
rs12028730	1	45922116	G	A
rs182347372	1	45946447	G	T
rs12042481	1	45964766	T	C
rs12048936	1	45968605	A	G
rs189525507	1	46566826	A	C
rs144105764	1	46670206	TC	T	0.0447	-0.1759	0.0447
rs3841554	1	55051986	GC	G
rs623407	1	61381199	G	A
rs12568010	1	61831938	A	G
rs11207842	1	62275238	T	C
rs12140250	1	66737849	G	A
rs72938999	1	70186689	T	G
rs10873947	1	77986516	G	A
rs1332819	1	79507828	T	C
rs17131635	1	84835699	T	C
rs315512	1	84848378	C	T
rs9324143	1	85327054	C	A
rs77178722	1	85630294	G	A
rs12403276	1	85682592	T	C
rs58133362	1	86587856	C	T
rs12022975	1	86790961	A	C
rs12030666	1	86807748	T	G
rs10655396	1	87685807	C	CAGTAA
rs17426269	1	88156923	G	A	0.0494	-0.1985	0.0494
rs56409473	1	88182127	C	T
rs78168374	1	88191654	CAA	C
rs2151842	1	88428199	C	A	-0.0387	-0.0135	-0.0317042
rs10783124	1	100403275	A	G
rs612683	1	100880328	A	T	0.0373	-0.0153	0.018806
rs71088122	1	102561417	CTGTGTGTGTG	C
rs61807670	1	102587190	A	G
rs142831808	1	102601829	TAAAATAAAATAAAATA	T
rs1337195	1	103554293	C	T
rs140026145	1	104715930	G	A
rs343806	1	111327381	A	G
rs2494015	1	111734122	T	C
rs7513707	1	114445880	G	A	0.0621	0.0079	0.0379378
rs12406858	1	118141492	A	C	0.0452	0.0289	0.0388893
rs544173	1	118300750	C	T
rs637868	1	120257110	T	C	0.0385	-0.0331	0.0251176
rs11249433	1	121280613	A	G	0.0881	0.0876	0.0880496
rs111458676	1	121287994	A	G	-0.0673	-0.052	-0.0622946
rs72127681	1	145604302	C	CT	-0.0399	-0.006	-0.0317241
rs10494250	1	147024047	G	A
rs11205303	1	149906413	T	C	0.0548	0.0348	0.0485703
rs6694047	1	151511695	C	T
rs67597142	1	154286361	C	T
rs71077945	1	154339943	CT	C
1:154344801:CAA:C	1	154344801	CAA	C
rs61812565	1	154363305	C	T
rs72702251	1	155004880	G	A
rs12091730	1	155556971	G	A	0.0499	0.0321	0.0434966
rs5777966	1	155906400	C	CTTT
rs201640077	1	156149659	A	C
rs2241110	1	156172487	T	C
rs6427307	1	156190083	A	G
rs4661088	1	157088386	C	A
rs11452839	1	157118658	C	CA
rs349249	1	160541458	C	T
rs2815268	1	163160735	A	G
rs12072465	1	163341967	T	C
rs992325	1	168957076	G	A
rs3007390	1	168984677	T	C
rs12038857	1	170535636	A	C
rs10797745	1	172039076	G	A
rs66621905	1	187436370	TCTA	T
rs2802758	1	187525829	T	C
rs12145755	1	187529205	G	T
rs2789404	1	187564916	T	G
rs9729852	1	187573023	G	A
rs12040461	1	187585647	A	G
rs6678774	1	187601249	T	C
rs7535269	1	187621225	G	T
rs74228937	1	187659559	T	C
rs3120966	1	187672247	A	G
rs61820590	1	187688545	A	G
rs7527351	1	187709839	T	C
rs10912158	1	187711020	G	A
rs10912159	1	187711459	G	A
rs6425124	1	187724052	A	G
rs2495445	1	187732601	A	C
rs6685672	1	187735182	A	G
rs141833121	1	187736969	T	G
rs3095421	1	187737331	G	A
rs3123038	1	187739568	C	T
rs10454443	1	187755025	T	C
rs201016710	1	199525364	T	C
rs35383942	1	201437832	C	T	0.0917	NA	0.0917
rs6686987	1	202184600	C	T	-0.0065	-0.0207	-0.0107198
rs200108226	1	203752314	TCC	T
rs7514172	1	203770448	T	A	0.0498	0.0637	0.0552198
rs141861128	1	203771858	T	TTG
rs7518201	1	203773096	A	C
rs72175658	1	203780271	CA	C
rs59867004	1	203801249	T	C
rs6674694	1	203803645	C	T
rs2365980	1	203805538	T	C
rs56064452	1	203806275	T	C
rs201111472	1	203816132	TA	T
rs10494847	1	203819440	A	C
rs6664515	1	203842355	G	T
rs67087079	1	203850783	G	A
rs11240617	1	203853756	A	G
rs6673304	1	203861162	A	G
rs11240620	1	203881082	C	T
rs9438453	1	203893737	A	C
rs2796365	1	203898362	G	T
rs10793747	1	203899076	T	G
rs2796397	1	203907902	A	G
rs2810649	1	203919228	T	C
rs2796417	1	203948743	A	G
rs16853668	1	204404911	G	A
rs4844600	1	207679307	G	A
rs77357299	1	207691563	G	A
rs6661489	1	207698044	C	T
rs2785646	1	208076291	G	A	-0.0366	-0.0047	-0.0344458
rs2590697	1	208377606	C	T
rs57785594	1	208760709	C	T
rs1418973	1	210994339	A	G
rs12082508	1	211717115	G	T
rs142185005	1	211728833	G	A
rs61817046	1	216883063	A	G
rs2813703	1	216913261	A	G
rs10863269	1	216922936	T	C
rs1339350	1	216925330	T	C
rs2576261	1	217053815	T	G	0.0417	-0.0194	0.0251871
rs11117758	1	217220574	G	A	-0.044	-0.0392	-0.0430678
rs11118563	1	220671050	C	T	0.0418	-0.0398	0.00986359
rs7545562	1	220884789	A	G
1:220922198:CG:C	1	220922198	CG	C
rs1380250	1	221566510	G	A
rs12041580	1	221576856	A	C
rs6694450	1	221654528	T	G
rs159231	1	222354286	A	G
rs158713	1	222403611	A	C
rs34963994	1	222433993	CA	C
rs146659218	1	226545592	C	T
rs12096804	1	229104295	C	T
rs72755295	1	242034263	A	G	0.1428	0.1751	0.1428
rs564887	1	244161728	A	G
rs1223875	1	244165081	G	A
rs35526845	1	244703432	T	G
rs62107421	2	1119669	G	A
rs55818850	2	2783688	G	A
rs13032989	2	2784559	A	G
rs9309696	2	2789651	C	T
rs72780455	2	3125989	G	T
rs798432	2	7986992	T	C
rs10194786	2	9267131	G	T
rs34596872	2	9274350	C	CAT
rs10208740	2	9477551	T	C
rs78425380	2	10138983	T	C	0.0603	NA	0.0603
rs73175630	2	11294104	A	G
rs13004740	2	12076119	C	A
rs2581082	2	12077117	A	G
rs1120601	2	12404697	A	C
rs13008349	2	12669929	C	A
rs58295957	2	14125667	CA	C
rs72778950	2	18996968	C	T
rs6743383	2	19315675	T	A	-0.0331	-0.0493	-0.0388911
rs4358083	2	19323073	C	A
rs597331	2	21262427	A	G
rs6725517	2	25129473	A	G	-0.0427	-0.0081	-0.0300521
rs12987103	2	25550180	C	T
rs10202096	2	28596317	G	A
chr2:28844223:A:G	2	28844223	G	A
rs12472404	2	29179452	G	C	-0.0066	0.0071	-0.00195813
rs4322799	2	29615233	T	C	-0.0427	0.0089	-0.0386772
rs5011189	2	30049134	C	T
rs72788261	2	30056346	C	T
rs4952019	2	31213450	G	A
rs6704629	2	31223761	G	A
rs13032317	2	31225172	C	T
rs9636425	2	31234322	G	A
rs219200	2	33273652	C	T
rs145185043	2	33651840	G	T
rs36046846	2	37709079	A	G
rs13016394	2	37713481	C	T
rs190059067	2	37747121	C	T
rs143695697	2	41313122	C	T
rs6707639	2	41761562	G	A
rs72799917	2	45339146	A	G
rs11896942	2	45343396	T	C
rs908574	2	45360059	A	G
rs12476150	2	45365594	C	A
rs114037272	2	49410594	T	C
rs76464627	2	49863173	C	T
rs12619580	2	50825702	G	A
rs10432639	2	54238240	A	G
rs7585535	2	57153537	G	A
rs13008711	2	57848407	C	T
rs74779491	2	58879153	C	T
rs191700832	2	58968622	C	T
rs145606178	2	59153683	C	CT
rs79917660	2	59197967	C	A
rs11383631	2	59219072	T	TA
rs75434875	2	62059401	A	C
rs11677853	2	62141032	T	C
chr2:62179264:C:T	2	62179264	C	T
rs71410913	2	62235926	T	TTTAC
rs376897696	2	62342988	TTTCTTTC	T
rs1562747	2	62430496	T	C
chr2:63575082:A:G	2	63575082	G	A
rs7588783	2	68041755	T	C
rs7575196	2	68041914	G	T
rs7564758	2	68084250	G	T
rs6756513	2	70172587	G	A	-0.0412	-0.0273	-0.0359933
rs472384	2	70668585	A	G
rs227782	2	71866842	G	A
rs76205612	2	77691680	C	T
rs116698068	2	77829537	T	C
rs11689861	2	77924458	A	C
rs58698158	2	77936945	C	T
rs17014427	2	77941275	G	A
rs78985678	2	79036444	G	A
rs1402905	2	79100458	G	A
rs57186336	2	79119732	C	CT
rs13407148	2	81640443	A	G
rs374076310	2	85476123	G	GA
rs6719095	2	85477720	T	C
rs1036759	2	88358825	G	C	0.0473	0.016	0.0373785
rs67351000	2	88873619	T	C
rs34201319	2	88956416	A	AG
rs900964	2	89128628	A	G
rs1420092	2	102874385	C	A
rs10179570	2	102891632	C	T
rs1420091	2	102917234	C	T
rs6737668	2	103093081	T	C
rs35317188	2	104555289	GT	G
rs2163349	2	106457648	A	G
rs3754804	2	106487780	C	T
rs2015454	2	111872148	G	A
rs56952027	2	111877104	C	T
chr2:111909742:A:C	2	111909742	C	A
rs6727356	2	111912729	A	G
rs11693327	2	111918560	T	C
chr2:111931421:C:T	2	111931421	T	C
rs4848406	2	111933758	G	A
rs4849442	2	111934219	C	T
rs7565457	2	111935478	C	T
rs5833394	2	111949780	AT	A
chr2:111950541:C:T	2	111950541	T	C
rs11123407	2	111950594	A	C
rs880892	2	111952208	G	A
rs1398029	2	111971982	A	G
rs72837860	2	112007572	G	A
rs35310026	2	114919028	GA	G
chr2:115627058:C:T	2	115627058	T	C
rs75817622	2	116748395	T	C
chr2:116771782:C:T	2	116771782	T	C
rs66849843	2	120207551	G	GGGAA
rs6746250	2	121058254	A	G	-0.0334	-0.0189	-0.0313986
rs10164550	2	121159205	G	A	-0.044	0.0139	-0.0268452
rs62168341	2	121234966	G	A
rs5833837	2	121237139	CA	C
chr2:121243112:C:T	2	121243112	T	C
rs10179592	2	121246568	T	C	0.0992	0.0814	0.0983978
rs72833809	2	121260356	A	C
chr2:121264471:C:T	2	121264471	T	C
chr2:121267560:C:T	2	121267560	T	C
rs10201680	2	121395161	G	A
rs80072727	2	121425890	C	T
chr2:121432598:C:T	2	121432598	C	T
rs111740582	2	121443194	TAGG	T
rs112125667	2	121531572	T	TC
rs1186066	2	125024950	T	C
rs4953917	2	135140582	C	T
rs10928493	2	135150382	C	A
rs11884710	2	138432659	T	C
rs113520000	2	138963668	C	T
rs13030690	2	139366619	T	C
rs736666	2	140031202	A	G
rs7568140	2	140057232	C	T
rs62167789	2	147483532	T	C
rs111927741	2	148072166	T	C
rs16827192	2	148088765	G	A
rs143350372	2	148111720	G	GA
rs77107616	2	148121024	A	C
rs940460	2	149236230	G	A
rs76062540	2	149346557	G	A
rs978110	2	153862690	A	G
rs1435039	2	153894089	C	T
rs12618334	2	161344813	A	G
rs4664334	2	161368905	C	T
rs6432629	2	161427441	T	C
rs144420079	2	165351188	A	G
rs143868252	2	165364268	G	GATAATTGTT
rs7566205	2	170575878	T	C
rs147217677	2	171538068	C	T
rs78927592	2	171542150	T	C
rs17726078	2	172974566	C	G	-0.0473	-0.0314	-0.042601
rs12617621	2	173028656	T	C
rs13034105	2	173037618	C	T
rs11325499	2	173038948	AT	A
rs6738987	2	173039858	A	C
rs10206099	2	173045386	T	G
rs1550622	2	174212910	A	G	0.0593	0.0529	0.058666
rs847152	2	176963127	C	A
rs55976233	2	183116131	CT	C
rs139545129	2	183170431	CTGT	C
rs67134350	2	183178489	C	CATT
rs35372886	2	183190848	AT	A
rs6717688	2	185381508	A	C
rs2356656	2	192381934	C	T	0.0316	-0.0358	0.0155489
rs3215280	2	197036990	AG	A
rs189586684	2	201938736	C	T
rs6759216	2	202004710	G	A
chr2:202017860:G:T	2	202017860	G	T
rs3769823	2	202122995	G	A
rs71022358	2	202130102	G	GA
rs13030042	2	202138385	T	C
chr2:202143928:C:T	2	202143928	T	C
rs11681399	2	202145606	A	G
rs9288318	2	202196063	A	C
rs10197246	2	202204741	T	C	-0.0492	-0.0791	-0.0602537
chr2:202214148:C:T	2	202214148	T	C
rs2714488	2	202269773	T	C
chr2:202271738:C:T	2	202271738	C	T
rs202219920	2	202376586	A	C
rs16838385	2	202758991	C	T
rs189943586	2	202775458	C	T
rs75110883	2	202797444	G	A
rs10175745	2	204828743	C	T
rs56243148	2	204831313	C	T
rs74450793	2	204862815	C	T
rs6722951	2	204906053	A	G
rs57391418	2	204906991	G	T
rs7577844	2	207867825	G	A
rs6757037	2	207921514	C	T
rs4511663	2	212192832	C	T
rs10189035	2	213922751	A	C
rs4673890	2	215580025	T	C
rs35029440	2	215678086	G	GT
rs34607560	2	215743686	CT	C
rs13387022	2	217734995	G	A
rs115415407	2	217838285	C	A
rs2141817	2	217855088	A	G
rs4442975	2	217920769	G	T	-0.1318	-0.0727	-0.117117
2:217955896:GA:G	2	217955896	GA	G	-0.2016	1.7723	-0.2016
rs66470855	2	218266438	T	TG
rs9752576	2	218269445	A	G
rs11693806	2	218292158	C	G	-0.0757	-0.0645	-0.0712654
chr2:218296374:A:G	2	218296374	G	A
chr2:218300563:A:G	2	218300563	A	G
2:218304440:T:TAAAC	2	218304440	TAAAC	T
chr2:218306701:INDEL:TTCTC	2	218306700	T	TTTCTC
chr2:218309899:G:T	2	218309899	G	T
chr2:218314029:A:G	2	218314029	A	G
rs3791977	2	218714845	G	A	-0.0431	-0.0335	-0.0401929
rs10209693	2	222424062	G	A
rs11678769	2	227554290	G	A
rs10933155	2	227686907	C	T
rs12465215	2	229364186	G	A
rs35196889	2	237469887	TA	T
rs4302179	2	238851442	A	G
rs75279598	2	240103125	G	A
rs4676356	2	241388857	C	A	-0.1232	NA	-0.1232
rs3773392	3	394517	T	C
rs11129587	3	401132	T	C
chr3:408687:G:T	3	408687	T	G
rs4002782	3	413482	T	C
rs6777703	3	1817557	C	T
rs11128851	3	1831241	G	A
rs6771572	3	1833898	G	A
rs201613902	3	2102618	T	C
rs2167138	3	3546106	C	A
rs9876329	3	3556881	T	C
rs6762558	3	4742251	A	G	0.0616	0.0394	0.0568839
rs7651990	3	4765872	C	T
chr3:4769091:C:INDEL	3	4769090	AC	A
chr3:4772692:C:T	3	4772692	C	T
rs112158158	3	5455100	C	A
rs4600807	3	5475904	C	T
rs13072303	3	6171547	A	G
chr3:7557427:C:T	3	7557427	C	T
rs73019809	3	7585446	G	A
rs17049161	3	8501886	G	A
rs56036904	3	9019462	A	C
rs76964605	3	9025676	C	T
rs2670006	3	9083779	T	G
rs75067820	3	11602573	G	A
rs9653971	3	13749727	T	C
rs5846818	3	13819295	TG	T
rs12635285	3	13820018	C	T
rs9835741	3	13827410	G	T
chr3:16475215:G:T	3	16475215	G	T
rs143206772	3	16830711	TA	T
rs10655408	3	16832892	G	GT
rs17042753	3	16843173	T	C
rs7641032	3	23143461	G	T
rs4858092	3	23873155	A	G
rs9871922	3	26890400	G	A
rs9858870	3	26898377	T	C
rs3035521	3	27057010	TAA	T
rs5847441	3	27086308	A	AAAG
chr3:27116801:C:T	3	27116801	T	C
rs77354285	3	27142557	GA	G
rs1522151	3	27165174	G	A
chr3:27172973:C:T	3	27172973	T	C
rs11719250	3	27174261	T	G
chr3:27203626:A:G	3	27203626	A	G
rs375600274	3	27222742	TAAAC	T
rs13062152	3	27224899	C	A
rs78239124	3	27226106	G	T
rs11924009	3	27243567	A	G
rs149478610	3	27256048	TG	T
rs6805966	3	27256049	G	T
rs2004005	3	27266705	C	T
chr3:27268398:G:T	3	27268398	G	T
rs5847451	3	27282145	C	CT
rs13092134	3	27287390	G	A
rs2289803	3	27296212	T	G
chr3:27299001:A:G	3	27299001	A	G
rs6773308	3	27299577	A	G
rs80239926	3	27300176	T	G
c3_pos27295019	3	27320015	T	G
3:27347119:A:AT	3	27347119	A	AT
rs552647	3	27353716	C	A	0.0748	0.075	0.0740499
rs200389669	3	27369425	TA	TAA
c3_pos27363668	3	27388664	C	G	0.0502	0.0733	0.0373845
c3_pos27364460	3	27389456	A	C
chr3:27403453:C:T	3	27403453	C	T
chr3:27412180:C:T	3	27412180	T	C
rs4973766	3	27413566	C	T
rs1051545	3	27416999	T	C
chr3:27421457:C:T	3	27421457	T	C
c3_pos27456045	3	27481041	G	A
rs111908275	3	27489131	CTTTTTTTTTTT	C
chr3:27510737:A:C	3	27510737	C	A
rs9871261	3	27529889	G	T
chr3:27531796:C:T	3	27531796	T	C
rs35445603	3	27532282	TA	T
rs34197427	3	27532310	G	A
rs56073144	3	27538650	G	A
chr3:27549568:A:G	3	27549568	G	A
rs3892373	3	27606268	A	C
rs17838698	3	30684907	C	T	0.0592	0.0458	0.0541563
rs6807519	3	40899921	A	G
rs4683315	3	46752153	G	A
rs11294712	3	46780072	G	T
rs141587342	3	46782201	A	AAT
rs188537626	3	46782719	C	A
rs60095140	3	46861307	AT	A
rs56387622	3	46888198	T	C	-0.0806	-0.0546	-0.0695434
rs139432058	3	46897921	CACA	C
rs2227294	3	46902129	T	G
rs11709482	3	51594366	C	T
rs4687775	3	51769206	G	T
rs191131079	3	54447451	C	A
rs138866686	3	55970777	A	AT	-0.1195	0.5181	-0.1195
3:58257493:G:GTTTTTT	3	58257493	GTTTTTT	G
rs12233529	3	59364787	T	C
rs2886671	3	59373745	C	T	-0.0394	0.0064	-0.0253145
rs145076480	3	59383716	C	T
rs7635550	3	61820444	G	T
rs7629131	3	63456132	T	C
rs12053826	3	63496369	G	A
rs147250346	3	63887449	T	TTG	0.0648	0.0025	0.0419169
rs28549698	3	65013301	C	A
rs149766177	3	70335850	C	T
rs10049283	3	70351811	C	T
rs57771147	3	70361896	GT	G
rs113071699	3	70386328	TTAA	T
rs9864822	3	70404842	A	G
rs9825432	3	71620370	T	G	-0.0374	-0.0068	-0.0342309
rs66732055	3	72138829	C	T
rs12494046	3	72160576	T	G
rs9874902	3	72168923	G	A
rs9863682	3	72213921	C	T
rs4287888	3	78476918	A	G
rs148849177	3	82129191	C	CTT
rs67762274	3	82278440	TTTGCAGGTATCTAAAGGGTTTATAGTCATTTTGC	T
rs62258146	3	83199131	T	C
rs12485861	3	83244246	A	C
rs365527	3	83329109	C	T
rs62257872	3	83533764	T	C
rs12497462	3	83534398	T	C
rs73842618	3	83540092	C	T
rs73125990	3	83879412	G	T
rs12487939	3	83883330	C	T
rs5850623	3	83892615	G	GT
chr3:87759257:A:G	3	87759257	A	G
rs639355	3	99403877	G	A	-0.0376	-0.0002	-0.0242777
rs7428443	3	104312082	C	T
rs17438195	3	104347276	G	A
rs35549167	3	105379695	G	GA
rs34981931	3	105384868	CA	C
rs60002291	3	105426305	TCCTA	T
rs9859953	3	105455366	C	T
rs7619647	3	105493286	T	C
rs7427341	3	116615022	A	G
rs7646157	3	116623722	G	A
rs6781792	3	116663081	T	C
rs7622130	3	116665029	G	A
rs35610223	3	116676832	TTAAG	T
rs34625538	3	116684105	T	G
rs73861272	3	116684202	G	A
rs10934372	3	116688367	A	G
rs77731357	3	116689527	G	A
rs11925899	3	119822432	C	A
rs2700364	3	123682061	A	G
rs77587955	3	123884929	A	G
rs28436782	3	123955582	G	A
rs11417864	3	128903603	CA	C
rs74893108	3	128948588	C	T
rs6771809	3	128990998	T	C
rs73203895	3	131586754	T	C
3:131696889:A:G	3	131696889	A	G
rs10624353	3	141074870	A	ACT
chr3:141087623:A:G	3	141087623	T	C
chr3:141093285:C:T	3	141093285	T	C
rs6440003	3	141094209	G	A
chr3:141094769:A:C	3	141094769	C	A
rs77753509	3	141096518	G	A
rs34207738	3	141112859	CTT	C	0.0551	0.0311	0.0509425
rs34466132	3	141117969	C	CT
rs10513137	3	141143430	G	A
chr3:141148698:A:C	3	141148698	C	A
rs61237374	3	141152168	G	GT
rs6440008	3	141154542	T	C
chr3:141160371:A:G	3	141160371	A	G
chr3:141160882:A:G	3	141160882	A	G
chr3:141170661:A:G	3	141170661	A	G
rs78542178	3	141203868	T	C
rs79147413	3	141209594	A	G
rs74615449	3	141235490	A	G
rs117694720	3	141247793	T	G
chr3:141324556:A:G	3	141324556	A	G
rs295322	3	141326602	T	C
rs10589233	3	141336832	AAG	A
chr3:141338529:C:T	3	141338529	T	C
chr3:141338641:A:G	3	141338641	G	A
chr3:143241213:G:T	3	143241213	T	G
rs2889112	3	144583461	T	C
rs6801533	3	149000041	T	C
rs56009154	3	150409362	T	C
rs5853489	3	150414041	GA	G
rs80338238	3	150417716	T	TA
rs11719012	3	150418982	C	T
rs73869279	3	150446878	G	A
rs73006998	3	150464271	G	A
chr3:150465393:A:G	3	150465393	G	A
rs1991781	3	150468433	G	A
rs76182650	3	150474423	T	C
rs73010941	3	150474477	T	C
rs1148369	3	150475420	C	T
rs75942495	3	150477877	G	A
rs146383533	3	150480100	T	TTTTC
rs73010956	3	150492724	A	G
rs55898202	3	150504405	G	A
rs111278467	3	150505178	CT	C
chr3:150509840:A:C	3	150509840	C	A
rs140516818	3	150514352	T	TTTC
rs7628481	3	150518708	A	G
rs76936100	3	150518718	A	G
rs7628776	3	150519043	A	G
rs73005813	3	150525136	G	A
rs6768306	3	150527120	C	T
rs67728362	3	150531434	T	C
rs1492782	3	163563267	C	A
rs79709066	3	163597758	C	T
rs114144645	3	164188345	G	T
rs9811922	3	168850194	T	G
rs112851745	3	170174249	A	AT
rs578161	3	170472507	G	A
rs11721103	3	170481803	T	G
rs10936701	3	171531746	C	T
rs4894775	3	171553468	C	T
rs3850188	3	171559827	C	A
chr3:172270021:A:G	3	172270021	G	A
rs62282635	3	172274155	C	T
rs60869157	3	172279026	T	C
rs10674828	3	172280778	G	GAGAC
rs58058861	3	172285237	G	A	0.0422	0.0442	0.0429675
rs140876323	3	173025893	G	GT
rs12107202	3	183572790	C	T
rs10937394	3	189306170	G	A
rs55980479	3	189556806	A	G
rs9882792	3	189774456	C	T	-0.0478	-0.0032	-0.0372139
rs140060385	3	191039837	A	ATGTG
rs2054824	3	191091942	C	A
rs377721883	3	191141010	TTAAAAAGCAGGCAAAGGACATGAACAGACACTTTTCAAAAGAAGACATACATACGGC	T
rs2720950	3	194796599	C	T
rs7616877	3	194833557	T	C
rs4266129	3	194846933	C	T
rs5855615	3	194847379	G	GA
rs62290357	3	194870660	T	C
rs11721261	3	194876993	T	C
rs7640430	3	194890546	G	A
rs6780743	3	194988441	A	C
rs6791601	3	195019510	G	A
3:195170665:CTT:C	3	195170665	CTT	C
rs1094700	3	195189916	C	T
rs7610236	3	197083393	C	A
rs9873700	3	197673078	A	G
rs4974630	4	1138518	C	T
rs12505896	4	1171863	T	C
chr4:5405805:A:C	4	5405805	C	A
rs195115	4	5409925	G	A
rs199719442	4	5443696	T	G
rs75127517	4	5443998	T	C
rs7700153	4	5449786	A	G
rs2011642	4	5451460	G	A
rs11725341	4	6416861	G	A
rs10939531	4	14100628	G	A
rs3857161	4	14106491	A	G
rs3846396	4	14123352	A	C
rs3846397	4	14124931	T	C
rs1316686	4	14853491	A	G
rs13133499	4	14878230	G	T
rs4698149	4	16447313	A	G
rs2707454	4	18051023	C	T
rs117514201	4	20919055	C	T
4:22517651:G:GCCTCCT	4	22517651	G	GCCTCCT
4:23705942:GAA:GA	4	23705942	GAA	GA
rs16874090	4	23756096	T	C
rs6148387	4	32269006	CACAGGAAATTA	C
rs1510658	4	36028845	C	T
rs12508463	4	36032942	T	G
rs35759242	4	38213259	G	A
rs2055889	4	38231635	G	T
rs10012017	4	38784633	G	T	0.0489	-0.0058	0.0270081
rs9761781	4	38918172	T	C
rs17431867	4	39428295	C	T
rs79398249	4	41336868	G	A
rs1584002	4	43248739	G	A
rs139381955	4	43257997	A	AG
rs79073880	4	43323666	TA	TAA
rs139368642	4	46754289	T	C
rs67748032	4	46766173	A	G
rs62305173	4	46771247	A	G
rs62299255	4	47804175	G	T
rs2033897	4	47834151	G	A
rs10938500	4	47848578	T	G
rs4529019	4	47861957	A	G
rs321645	4	48008920	A	G
rs76572667	4	48031187	G	A
rs9684291	4	48059906	C	T
rs78617931	4	48061012	A	G
rs1567217	4	48068783	G	A
rs6854382	4	48086249	A	G
rs3062011	4	48089258	CTG	C
rs1466997	4	48096980	G	A
rs3805185	4	48114694	C	T
4:48117050:CTTT:CTT	4	48117050	CTT	CTTT
rs2704401	4	48118202	C	T
rs2661532	4	48126580	T	C
rs16860972	4	48126679	G	A
rs3062021	4	48139306	A	ATTAT
rs4695338	4	48148822	C	T
rs10021919	4	48158269	G	A
rs71654899	4	48189451	TA	T
rs16861106	4	48190365	A	G
rs6829390	4	48198986	G	A
rs2704425	4	48199814	T	C
rs2457415	4	48200584	A	C
rs2457414	4	48201821	A	C
rs11944638	4	48227719	T	C
rs2704421	4	48228266	C	T
rs2464505	4	48232588	G	A
rs2704406	4	48236534	A	G
rs2704409	4	48238049	C	A
rs17655449	4	48242531	C	T
rs34461450	4	48267025	GA	G
rs2353304	4	48305184	G	A
rs60873798	4	48374005	A	G
rs62309458	4	48433510	C	T
rs16861305	4	48466781	G	A
rs1507865	4	48573028	T	C
rs2945330	4	48606526	A	C
rs2605270	4	48966234	C	T
rs78210903	4	57933395	C	A
rs1718861	4	57949699	C	T
rs117941365	4	58745859	G	A
rs4860400	4	62080433	C	T
rs74703113	4	62275414	C	T
rs13146204	4	62286738	G	T
rs148191505	4	69580957	T	C
4:84370124:TAA:TA	4	84370124	TAA	TA	-0.0464	-0.058	-0.0464
rs6846444	4	85080352	C	T
rs80147808	4	88837440	T	G
rs4693920	4	88864775	T	C
rs17013584	4	88872963	G	A
rs17014016	4	89240476	G	A	0.0352	0.1012	0.0399709
rs729686	4	90435011	A	G
rs147404208	4	92594859	TTCTTTC	T	-0.0407	-0.0267	-0.036502
rs145821033	4	94034455	A	C
rs61560162	4	98067986	C	T
rs733160	4	100724897	G	A
rs28721993	4	102693963	G	A
rs11933047	4	103142759	G	T
rs12648696	4	103546896	T	C
rs7664171	4	103547967	T	C
rs200264196	4	103704519	T	TA
rs4699041	4	103882470	T	C
rs76231327	4	103899954	G	A
rs62331150	4	106069013	G	T	0.0471	0.0137	0.0333876
rs9992325	4	106745057	C	T
rs6852099	4	106819889	T	C
rs75645207	4	107199393	T	C
rs2949646	4	107288449	G	A
rs200330334	4	110812985	G	GATAT
rs150908894	4	110864830	T	TA
rs11569081	4	110914840	TGCAGGGCTAG	T
rs13144672	4	113472958	T	C
rs35967151	4	113485940	T	C
rs6533628	4	113486855	C	T
rs11098213	4	114867878	G	T
rs17323606	4	119657920	T	G
rs5861390	4	119716530	AT	A
rs71954957	4	119726040	T	TACAC
rs11393316	4	119730134	CT	C
rs71595325	4	119776279	C	CA
rs76533601	4	119777070	C	T
rs369322677	4	119794024	TATGTCC	T
rs7689532	4	121849596	A	G
rs77507563	4	121855082	A	G
rs4833767	4	122662000	G	A
rs4629472	4	122669747	C	T
rs59192742	4	122672142	C	T
rs111376437	4	122700851	TGGGATTACA	T
rs6534325	4	122711635	C	T
rs1532492	4	125941623	A	G
rs113602218	4	126434833	AC	A
rs145626305	4	126443723	AAAAC	A
rs146548970	4	126459235	AAATAAAAATAAAAT	A
rs147399132	4	126752992	A	AAT	-0.0377	0.0002	-0.0251212
rs60991172	4	128537229	T	C
rs199649458	4	128733873	C	CTAT
rs77063642	4	129303399	A	G
rs2035794	4	130555339	C	A
4:130556675:A:AAACAACAA	4	130556675	AAACAACAA	A
rs66487116	4	130652868	G	T
rs201764311	4	130659732	C	CA
rs113415587	4	130665437	A	G
rs56128761	4	130681194	C	T
rs13143700	4	131700876	G	A
rs56039025	4	143467195	C	T	-0.0569	0.0354	-0.0437357
rs57908294	4	143682024	A	G
rs72722147	4	146340112	G	A
rs75181436	4	147171055	A	G
rs138786872	4	151218296	CATATTT	C	0.0388	0.02	0.0332639
rs112295004	4	155275297	C	T
rs200239368	4	158625706	T	TATTTAACTATA
rs10030915	4	158634769	G	A
rs41420049	4	158639667	T	C
rs72690996	4	158657850	T	G
rs59547686	4	158699516	A	C
rs149720111	4	160140798	C	T
rs10776536	4	163485223	T	C
rs67491161	4	163485811	G	A
rs66625894	4	165950577	T	TTTTAA
rs140224691	4	167195175	AAGG	A
rs1870305	4	169928655	A	G
rs6553482	4	170896626	T	C
rs11930252	4	173760646	A	G
rs70944501	4	174900900	CTT	C
rs61127905	4	174915298	T	TG
rs9312553	4	174953738	C	A
rs74948478	4	175766807	A	G
rs370095876	4	175796687	GCAGAGCT	G
rs9995509	4	175819086	G	T
chr4:175828665:A:G	4	175828665	G	A
rs28436676	4	175842495	G	A	-0.0898	-0.0612	-0.0764419
rs62334414	4	175847436	C	A	0.0348	0.0387	0.0351809
chr4:175850605:G:T	4	175850605	T	G
rs4695984	4	175858796	C	T
rs11946315	4	175870844	T	C
rs146525797	4	175937462	C	CAT
rs6846507	4	176750229	A	C
rs4690563	4	178674077	T	G
rs71615258	4	178685754	A	G
rs13102656	4	178703150	C	T
rs55747917	4	180784550	T	G
rs72652322	4	181384589	A	G
4:184466854:T:TTTG	4	184466854	T	TTTG
rs1863314	4	185397811	C	T
rs62345864	4	185868666	C	T
rs66800786	4	185873033	T	C
rs12500986	4	185873867	G	A
rs10535096	4	187191803	G	GCA
rs111363884	4	187197866	G	A
rs10661556	4	187204406	C	CGTGT
rs74199370	4	187215448	C	T
rs73873608	4	187353459	C	T
rs13147907	4	187503758	A	T	0.0357	-0.013	0.0194442
rs12642773	4	189526679	C	T
rs116095464	5	345109	T	C	0.084	-0.0937	0.084
chr5:423385:C:T	5	423385	C	T
chr5:427466:A:C	5	427466	C	A
rs2672724	5	433952	C	T
rs10078	5	438102	G	T
rs35960959	5	456515	GC	G
rs3815929	5	464823	C	T
rs66491003	5	474618	A	AGC
rs10069690	5	1279790	C	T	0.0617	0.0654	0.0628667
rs3215401	5	1296255	A	AG	-0.0549	-0.0494	-0.0531208
rs62329727	5	1353077	T	C	0.1552	NA	0.1552
rs4975781	5	1986925	T	C
rs13189295	5	2001045	A	G
rs7448903	5	2009407	A	G
rs11952498	5	2125940	C	T
rs56262971	5	2336403	C	T
rs148274000	5	2337614	G	GCACA
rs56094437	5	2344332	G	GT
rs4866496	5	2777029	G	A	0.0391	0.0525	0.0433785
chr5:9905783:A:G	5	9905783	A	G
rs17611291	5	16231194	G	C	-0.0426	0.0127	-0.0278964
rs80311465	5	18492276	G	A
rs34013597	5	24011050	G	A
rs7722461	5	24018020	G	A
rs6880965	5	28450737	C	T
rs6867873	5	29086909	G	A
rs34854894	5	29186633	C	CT
rs57212383	5	29191921	G	A
rs35130031	5	32579616	TCA	T	0.0363	-0.0001	0.0279299
rs1899103	5	34508786	T	G
rs16903709	5	37735573	A	G
rs75550483	5	37756046	G	A
rs36012714	5	40805979	G	A
rs192219	5	40831202	C	T
rs382378	5	40859491	A	C
rs404223	5	40875879	T	G
rs4311466	5	40896837	C	T
rs1910016	5	40911592	T	C
rs72637403	5	42128925	G	A
rs72637404	5	42224191	C	T
rs4558999	5	42312211	T	C
rs60301772	5	42409863	G	A
rs2086654	5	44465614	T	G
rs58166936	5	44508264	G	GT	-0.1177	0.21	-0.1177
rs77357606	5	44585194	T	G
rs187108781	5	44619502	A	G	-0.1101	NA	-0.1101
rs12520601	5	44633384	T	C
rs4613718	5	44649944	C	T	0.0492	0.0877	0.0385516
rs75877225	5	44700225	T	C
rs10941679	5	44706498	A	G	0.0497	0.0918	0.0599912
rs2165010	5	44706780	C	A
rs16901937	5	44709141	A	G
5:44795636:A:AGA	5	44795636	AGA	A
rs930395	5	44822458	G	A
rs13156720	5	44823321	A	G
rs17343002	5	44853593	G	C	-0.0336	-0.0807	-0.0358005
rs62366821	5	44875449	A	G
rs10045264	5	44886432	G	A
rs60254973	5	44899304	TA	T
rs33957426	5	44900389	CT	C
rs7702731	5	44914285	G	A
rs7703618	5	44914579	G	A
rs6880469	5	44975989	G	A
rs2067980	5	44982317	A	G
rs13172124	5	45160377	C	T
rs74964143	5	45216659	A	G
rs981782	5	45285718	A	C
rs10461759	5	45394339	C	T
rs117670264	5	52314924	G	A
rs199562199	5	52679539	C	CA	0.0571	0.0284	0.0447677
rs6450131	5	52748950	T	C
rs6875907	5	53112624	C	T
rs2131582	5	53148807	G	A
5:53436977:T:TA	5	53436977	T	TA
rs11955545	5	53487784	C	T
rs3797251	5	53501752	A	C
rs13177243	5	53757358	T	C
rs13184726	5	53763375	G	A
rs13183367	5	53811152	C	T
rs113803968	5	55662540	C	CT	-0.0458	-0.0327	-0.0415016
rs378060	5	55784217	C	T
chr5:55829376:G:T	5	55829376	G	T
rs39837	5	55830865	C	T
rs157518	5	55838485	A	C
rs2245134	5	55847019	T	C
rs39836	5	55849831	A	G
rs889310	5	55965167	C	T	0.0394	0.0392	0.0401576
chr5:55990052:G:T	5	55990052	G	T
chr5:55990143:C:T	5	55990143	C	T
rs10461611	5	55990436	A	G
chr5:55991699:A:G	5	55991699	G	A
rs68115105	5	56011234	G	T
c5_pos56046993	5	56011236	G	T
chr5:56022907:A:G	5	56022907	G	A
rs16886165	5	56023083	T	G	0.1366	0.0584	0.0821309
chr5:56029243:C:T	5	56029243	T	C
rs11285405	5	56037627	CA	C
rs76250845	5	56042972	C	T	0.0865	0.1855	0.126069
chr5:56044635:C:T	5	56044635	T	C
rs11949391	5	56045081	T	C	-0.0564	-0.0227	-0.0464832
rs66893416	5	56051596	G	A
rs112776581	5	56054333	TA	T
chr5:56060400:C:T	5	56060400	C	T
rs112497245	5	56060954	G	A
rs11344797	5	56068859	AC	A
chr5:56141155:A:G	5	56141155	A	G
rs199942689	5	56143929	C	CA
chr5:56153392:C:T	5	56153392	T	C
rs11331657	5	56160205	C	CT
chr5:56193667:C:T	5	56193667	C	T
chr5:56196604:A:G	5	56196604	G	A
rs112793966	5	56204118	C	T
rs61154548	5	56224720	C	T
c5_pos56287510	5	56251753	G	A
rs113567198	5	56267155	AT	A
chr5:56269512:A:G	5	56269512	A	G
rs35454384	5	57343274	C	T
rs113778879	5	58241712	C	T	-0.0434	-0.0112	-0.032736
rs35265	5	58627822	C	T
chr5:58632547:A:G	5	58632547	G	A
rs6864253	5	59862743	A	G
rs78620886	5	60087336	G	A
rs33916045	5	63921178	TAGGTAGAC	T
rs34622684	5	63938122	A	AAAT
rs10074802	5	63946919	A	G
rs10491469	5	63959834	C	A
rs143903602	5	71011418	TTTTTGTTTTG	TTTTTGTTTTGTTTTGTTTTG
rs3010266	5	71965007	G	A	-0.041	-0.0445	-0.0419769
rs157557	5	73234583	T	C	-0.0363	0.0178	-0.017061
rs144028731	5	77155397	GT	G	-0.0408	-0.0312	-0.0381429
rs34525310	5	79180995	G	GA	0.0328	-0.0118	0.0135545
rs2042980	5	80693187	C	T
rs35856763	5	80723376	C	T
rs7725131	5	80730198	C	T
rs62366209	5	80730379	C	T
rs35158992	5	80811501	AT	A
rs146817970	5	81512947	TA	T	-0.0598	-0.0732	-0.0598
rs5869148	5	82285802	T	TTTTA
rs74357038	5	82403201	G	GT
rs26582	5	87950290	A	G
rs62373985	5	90099111	C	T
rs79081926	5	90134062	A	AT
rs62374009	5	90177583	T	G
rs28497358	5	90654953	A	G
5:90675109:TA:T	5	90675109	TA	T
rs11955120	5	90712019	T	C
rs985434	5	90744509	A	G
rs6865495	5	90746424	G	A
rs2161584	5	90756688	A	G
rs78169868	5	90765278	C	T
rs2028469	5	90780031	G	A
rs332529	5	90789470	G	A	-0.0564	-0.0703	-0.0627441
rs2202509	5	90929423	A	G
rs331384	5	90997942	T	G
rs331385	5	91049451	G	A
rs2939247	5	91067306	A	G
rs6882564	5	97353843	A	G
rs192721506	5	97362658	C	A
rs80021299	5	97390242	G	A
rs17157372	5	104300273	G	T	-0.0487	-0.019	-0.0417081
rs111853806	5	106631400	AAC	A
rs154166	5	107053950	C	A
rs169640	5	107350074	A	G
rs3066812	5	111009442	T	TCACA
rs72663311	5	111016937	T	G
rs7730783	5	113088888	G	T
rs5870561	5	113099858	CTTT	C
rs1428086	5	115340024	A	G
rs6885061	5	116710810	C	T
rs62380064	5	116773215	C	A
rs335160	5	122478676	C	A	-0.0386	0.0026	-0.022414
rs1428387	5	122705244	C	T	0.0944	0.0105	0.0478743
rs2589398	5	124716158	A	C
rs71807412	5	125171773	A	AT
rs13180251	5	126077999	C	T
rs62391690	5	126078839	T	G
rs1363465	5	128001170	G	T
rs80228232	5	131388213	C	T
rs6860806	5	131640536	A	G	0.0392	0.0104	0.0298298
rs6596100	5	132407058	C	T	-0.0388	-0.003	-0.0293748
rs328832	5	133783116	A	C
rs886522	5	133795267	T	C
rs13172210	5	133816705	C	T
rs7702328	5	133828687	G	T
rs6871635	5	133830395	G	A
rs11383320	5	134353360	TA	T
rs31519	5	135286437	A	G
rs12520800	5	135329915	T	G
rs28421137	5	139037130	A	G
rs11744379	5	140881077	T	G
rs4912864	5	141911748	A	G
chr5:142454472:C:T	5	142454472	C	T
chr5:148342482:A:G	5	148342482	G	A
rs137996841	5	148899495	T	C
rs144941254	5	148996132	C	T
rs62378035	5	149062907	G	A
rs10045565	5	150550559	G	A
rs989	5	150647239	A	G
5:150816299:A:AC	5	150816299	A	AC
rs79464149	5	150938917	A	G
rs74295119	5	157338262	G	A
chr5:158227898:A:G	5	158227898	G	A
rs1432679	5	158244083	C	T	-0.0677	-0.0711	-0.0705143
rs4377696	5	158267870	G	A
rs3981205	5	158272130	T	G
chr5:158300798:A:C	5	158300798	C	A
chr5:158364449:A:G	5	158364449	G	A
chr5:158381663:C:T	5	158381663	T	C
rs78591286	5	164617462	C	T
rs1024997	5	164680288	C	T
rs67426053	5	164766486	T	C
rs1460098	5	167976669	A	G
rs4315935	5	169534259	G	A
rs10074269	5	169591460	T	C	0.0412	0.0226	0.034331
rs315796	5	169743561	G	A
rs33931206	5	170092360	CAA	C
rs11350142	5	171010658	C	CT
rs6864691	5	173358154	G	A	0.0365	0.0024	0.0251454
rs4868701	5	176134882	T	C	0.0363	0.0135	0.0285405
rs4867858	5	176158047	A	G
rs6872201	5	176720766	A	G
rs6885410	5	176740996	C	A
rs6926191	6	4864003	A	G
rs35161136	6	5463935	T	TA
rs765820	6	5505051	G	A
rs9405840	6	5507182	A	G
rs9502309	6	5510272	G	A
rs17140739	6	5518218	G	A
rs11320713	6	6865833	GA	G
rs10900997	6	6868584	T	C
rs6930115	6	6868994	G	T
rs6929018	6	6873698	C	T
rs113266566	6	6877408	T	TTG
rs66472938	6	6879755	A	G
rs62393593	6	7253926	G	A
rs11965592	6	7257272	C	T
rs6921967	6	7258893	G	A
rs35815330	6	8636730	TAAG	T
rs6905063	6	10345756	C	T
rs1225757	6	10922799	C	T
rs6915811	6	11198678	T	C
rs28490449	6	11322971	A	G
rs2179178	6	11363341	T	C
rs7741863	6	11371615	C	T
rs4533978	6	11376092	T	C
rs77121680	6	11413044	C	A
rs7745846	6	11456719	G	A
rs418053	6	13713366	G	C	-0.0553	-0.0308	-0.0463637
rs2619553	6	15642906	T	G
rs3819405	6	16399557	C	T	-0.0373	0.0051	-0.0232552
rs142082338	6	16753140	T	TAGC
rs12211970	6	18783140	G	A	0.0326	0.0318	0.0334085
rs10046237	6	19407479	A	G
6:20537845:CA:C	6	20537845	CA	C	-0.0391	-0.0241	-0.0391
rs9460685	6	21904671	A	G
rs11288203	6	21912927	G	GA
rs10946487	6	21918786	A	G
rs60960786	6	21922264	C	A
rs9358466	6	21923810	T	C	-0.0321	-0.0434	-0.0358662
rs12213289	6	21938616	A	G
rs6906731	6	21944707	C	T
rs12660852	6	21945019	C	T
rs7761213	6	24028403	C	T
rs9467025	6	24042810	G	A
rs58945338	6	24056037	T	C
rs9358749	6	24078057	G	T
rs199523798	6	24433712	CTTTTTTTTT	C
rs10718354	6	24499968	C	CA
rs55728843	6	25515150	C	T
rs56329220	6	25657845	G	A
rs34196306	6	27425644	G	C	-0.0737	NA	-0.0737
rs9461540	6	29604264	T	G
6:29692470:C:A	6	29692470	C	A
rs2517897	6	29800101	C	A
rs2844517	6	31375117	T	G
rs55957433	6	31402383	A	G
rs3869132	6	31410948	C	T
rs73404265	6	31411557	C	T
rs34400362	6	31435085	T	TA
rs204887	6	32029226	G	A
rs145686781	6	32159191	C	T
rs117627796	6	32280774	A	G
rs145036746	6	32379919	CT	C
rs13199532	6	32419138	G	GT
rs189964538	6	32442548	G	A
rs144515162	6	32455083	A	G
6:32660018:G:A	6	32660018	G	A
rs3104410	6	32683324	T	C
rs17583915	6	32915852	T	C
6:32947429:C:CATAGTGCAAAT	6	32947429	C	CATAGTGCAAAT
rs3130166	6	32991505	T	G
rs3176343	6	36650267	G	A
rs1801270	6	36651971	C	A
rs142436267	6	38762644	ATT	A
rs1504329	6	39747227	G	T
rs302640	6	39753601	C	T
rs9394629	6	39758362	T	C
rs302626	6	39759952	C	T
6:40652641:G:GTAACT	6	40652641	G	GTAACT
chr6:41424689:A:G	6	41424689	G	A
rs6924555	6	43150980	T	C
rs113113059	6	43160375	T	C
rs111342015	6	43227141	G	A	-0.064	0.2726	-0.064
rs6913259	6	44586363	C	T
rs35624299	6	51681871	T	TC
6:52712717:G:<INS:ME:ALU>:52712987	6	52712717	G	<INS:ME:ALU>
rs9475030	6	54697482	T	C
rs7749816	6	54827140	C	A
rs80115811	6	56274673	T	C
rs622292	6	56289547	A	C
chr6:56290289:A:G	6	56290289	G	A
rs36017808	6	56435256	T	C
rs9475724	6	56436335	G	A
rs9382652	6	56460763	C	T
rs7747060	6	56476262	T	C
rs6905690	6	63224575	G	A
rs6900586	6	63554353	C	T
rs7769262	6	63556032	C	A
rs13205352	6	63602705	T	C
rs111712275	6	63661083	G	A
rs9448024	6	63756890	G	A
rs4710400	6	63758582	T	C
rs13196549	6	63874459	G	T
rs9360156	6	66553074	A	G
rs7776395	6	71760233	C	T
rs9455318	6	71782755	G	A
rs113635039	6	74096640	G	A
rs11965339	6	76740942	T	C
rs4706620	6	77158764	C	A
rs1394280	6	80180335	G	A
rs2496689	6	81342885	G	A
6:82263549:AAT:A	6	82263549	AAT	A	0.0477	0.0068	0.0334577
rs7749739	6	82470510	C	T
rs2016762	6	82525799	C	A
rs9361860	6	82527821	C	A
rs770897	6	83063804	T	G
rs770908	6	83081505	G	A
rs67059152	6	83096429	A	AATAAT
rs373888800	6	83123748	GTTT	GT
rs2917475	6	83255654	C	T
rs143941886	6	83275229	A	AAAAT
rs9444166	6	85088902	A	C
rs55768155	6	85574429	C	T
rs12525393	6	85575647	A	G
rs1987911	6	85579336	A	G
rs112716679	6	85729631	A	AAC
rs9444291	6	85777885	C	T
rs150768027	6	85781843	G	A
rs1409190	6	85791717	A	G
rs79684349	6	85823492	A	G
rs73754909	6	87803819	T	C	0.0383	-0.0038	0.0244424
rs114158060	6	90261115	A	G
chr6:93488491:A:INDEL	6	93488490	CA	C
rs9363170	6	94980699	G	A
rs112389739	6	98216447	TTAAAG	T
rs17060530	6	100859947	C	T
rs714378	6	100872787	T	C
rs2055162	6	101242655	T	C
rs72610823	6	101314435	T	C
rs56115902	6	101340209	C	T
rs9373598	6	101429161	A	G
rs2813643	6	101575509	C	A
6:102209911:TTTTCCTTCC:T	6	102209911	TTTTCCTTCC	T
rs373046651	6	102238478	G	T
rs9499686	6	104324734	G	T
rs4352710	6	104343800	A	G
chr6:106336759:A:G	6	106336759	A	G
rs9400057	6	107162216	G	A
rs9386587	6	107167657	C	T
rs846965	6	107969201	T	C
rs846983	6	107978198	G	T
rs12665132	6	107981997	A	G
rs13218064	6	107990361	C	T
rs9487858	6	112550060	T	C
rs377230021	6	112750375	C	A
rs4945498	6	113906257	T	C
rs13218163	6	113977475	T	C
rs773682	6	114020940	G	A
rs12198110	6	114022711	C	T
rs35747019	6	114026471	C	CA
rs2498743	6	114054877	A	G
rs148910214	6	114097581	C	CTAATAA
rs9488268	6	114165554	G	A
rs145044058	6	116182299	CA	C
rs34051270	6	116231290	AT	A
rs1016101	6	116235571	G	A
rs5879356	6	116262472	C	CAAG
chr6:117599965:C:T	6	117599965	G	A
rs55840079	6	120145218	AT	A
rs10485179	6	126331545	T	C
rs55941023	6	130341728	C	CT	0.0472	0.033	0.0444648
rs2076190	6	136682172	A	G
rs7756465	6	137742167	A	C
rs36008081	6	138919596	G	GA
rs4896675	6	144166535	G	A
rs77707874	6	144206689	T	G
rs58868604	6	148322845	G	GCTTGATAGGT
rs2000087	6	148417153	A	G
6:148439989:A:ATTTTTTT	6	148439989	ATTTTTTT	A
rs636864	6	149525606	C	T
rs4897093	6	149555590	T	C
rs6907745	6	149557213	A	G
rs57725287	6	149569815	T	C
rs7758080	6	149577079	A	G
rs35330334	6	149579904	G	A
rs11968300	6	149580983	C	T
rs6914987	6	149582786	G	A
rs35570061	6	149586560	C	A
rs2121348	6	149595505	T	C	-0.0476	-0.0691	-0.0569729
rs6924904	6	149600530	C	T
rs34429158	6	149605712	G	A
rs4897114	6	149607978	G	A
rs57968001	6	151700893	T	C
rs68036725	6	151724548	T	TGAG
rs9383889	6	151730802	T	C
rs9383890	6	151730903	A	G
rs9383891	6	151734051	A	C
rs147230474	6	151737177	G	T
rs201016453	6	151757247	C	CA
rs35143743	6	151768532	T	C
rs7741193	6	151769132	G	A
rs73783029	6	151778273	C	T
rs74798609	6	151792026	T	C
rs34087610	6	151796138	C	CT
rs7762223	6	151799274	A	C
rs145135839	6	151831073	C	T
6:151833775:CCCGAGTTCCTCCTCCTTTCTAAGAACTGTTGTAAGGGTTGAGTGCAATAATGTTAGTAAAGTGTTTAA:C	6	151833775	CCCGAGTTCCTCCTCCTTTCTAAGAACTGTTGTAAGGGTTGAGTGCAATAATGTTAGTAAAGTGTTTAA	C
rs117595301	6	151835307	G	T
rs9383580	6	151855743	A	G
rs147717277	6	151876268	C	T
rs79797664	6	151908423	A	G
rs3757318	6	151914113	G	A
rs9383932	6	151919720	A	G
rs12055593	6	151922654	G	A
rs11155799	6	151927268	C	T
rs11411939	6	151928765	A	AT
rs12663827	6	151930249	G	A
rs1023940	6	151932778	G	A
rs36225442	6	151934085	TCTTTGTTTG	T
rs11155800	6	151934614	A	G
chr6:151937679:C:T	6	151937679	C	T
rs56111839	6	151943165	C	CT
rs7752591	6	151947068	G	A
rs7763637	6	151949312	G	A
rs6913578	6	151949806	A	C	0.0703	0.2131	0.0884237
rs60954078	6	151955914	A	G	0.1449	0.2081	0.122235
rs1293964	6	151967175	C	T
6:151972393:A:ATTTTTTTTTTTTTTTTTTTT	6	151972393	ATTTTTTTTTTTTTTTTTTTT	A
rs10484919	6	151974422	C	T
rs851970:151979157:C:T	6	151979157	C	T
rs57210219	6	151979837	TA	T
rs866457	6	151982413	T	C
rs851998	6	151983338	G	A
c6_pos152025076	6	151983383	C	A
rs9397442	6	151986003	T	C
rs9479091	6	151989609	G	A
rs61176871	6	151990488	G	A
rs1293955	6	151990954	T	C
rs1293947	6	151995627	A	G
rs712220	6	152000028	A	G
rs851993	6	152006011	A	G
rs9383939	6	152006178	G	A
rs75600168	6	152006928	TC	T
c6_pos152050135	6	152008442	G	A
rs2941741	6	152008982	G	A
chr6:152018903:INDEL:TTCTATAGC	6	152018902	ATTCTATAGC	A
rs851984	6	152023191	G	A	0.0626	0.0948	0.0640191
rs851982	6	152024985	T	C
rs74366500	6	152026689	A	G
rs8180576	6	152035710	C	A
rs6940919	6	152047476	T	G
rs6904031	6	152055978	A	T	0.074	0.1195	0.0665787
rs2982558	6	152056146	A	G
rs201079497	6	152056700	G	T
rs3020301	6	152061579	T	C
rs1361024	6	152070928	G	A
rs9322330	6	152073318	G	A
rs2248586	6	152095332	A	G
rs12661437	6	152107936	A	G
rs543650	6	152110943	T	G
rs2881766	6	152119119	T	G
rs523736	6	152123895	A	G
rs488133	6	152125444	C	T
rs3866460	6	152139943	T	C
rs11296052	6	152152281	CT	C
rs6909023	6	152153697	G	A
rs827421	6	152157122	A	G
rs6902771	6	152157881	C	T
rs146095115	6	152172905	T	C
rs1709181	6	152175180	T	C
rs35462127	6	152180582	G	GA
rs117028281	6	152197885	G	A
rs9322334	6	152200041	G	A
rs9322336	6	152200430	T	C
rs9340838	6	152200509	T	G
rs9322338	6	152200749	G	A
rs6557168	6	152201201	C	T
rs6557169	6	152201464	C	T
rs9371560	6	152215838	T	C
rs186812658	6	152220900	C	A
rs2347923	6	152227421	C	A
rs9397453	6	152236879	G	A
rs4870061	6	152237468	C	T
rs9397072	6	152239321	C	T
rs4458702	6	152240423	G	A
rs12154179	6	152250975	G	A
6:152253512:C:T	6	152253512	C	T
rs6909026	6	152268140	A	G
rs3020424	6	152268483	T	C
rs145554543	6	152277970	T	TATAA
rs3020393	6	152278885	A	G
chr6:152283279:A:G	6	152283279	G	A
rs3003925	6	152284458	A	G
rs2982688	6	152285122	C	T
rs58812094	6	152290977	T	TTTG
rs75314941	6	152295488	A	AT
rs11314835	6	152299098	G	GA
rs3020327	6	152301645	G	A
rs726282	6	152302654	C	A
rs926777	6	152305047	C	A
rs9383601	6	152306229	C	T
rs3020329	6	152307004	C	T
rs7743290	6	152309132	T	G
rs71979928	6	152332042	CTCT	C
rs9340985	6	152341587	T	C
rs112714881	6	152343950	TAC	T
rs9383959	6	152354695	C	T
rs79388591	6	152355649	G	GT
rs3020371	6	152383820	T	C
rs2474148	6	152412904	T	G
rs72993664	6	152414489	C	T
rs3798758	6	152421854	C	A
rs9397082	6	152430638	C	T
rs910416	6	152432902	C	T	0.0649	0.0388	0.0529668
rs9383964	6	152444815	T	C
rs71815532	6	153553838	GACAATACAAT	G
rs77892329	6	156103395	A	C
rs6455590	6	158972422	C	T
chr6:160676317:G:INDEL	6	160676316	T	TC
rs7757336	6	160689558	T	G
chr6:160699023:A:G	6	160699023	G	A
rs3125060	6	160711018	G	A
rs7754215	6	161559040	C	T
rs369971212	6	162812561	G	A
rs375642820	6	162851546	TAA	T
rs6923240	6	164185384	A	G
rs34839002	6	164258807	G	A
rs6910184	6	164274382	A	C
rs67731225	6	164279252	G	T
rs76661825	6	165325499	A	G
rs752398	6	165326296	C	T
rs2031846	6	165947458	C	A
rs11964435	6	166404614	C	T
6:166463617:C:CT	6	166463617	C	CT
rs6940159	6	170332621	T	C	0.0373	0.0749	0.0477812
rs2172905	6	170334502	T	C
rs61527009	6	170337476	G	A
rs9460131	6	170366974	G	A
rs9460028	6	170379286	G	A
rs6960057	7	5494374	C	A
chr7:7881888:A:G	7	7881888	A	G
rs4725100	7	8548572	G	T
rs10263738	7	8553223	G	A
rs10237485	7	8575994	T	C
rs2110376	7	11029632	C	A
rs2079163	7	11374563	G	A
rs79806209	7	11815786	A	G
chr7:13884489:C:T	7	13884489	C	T
rs12154701	7	13887008	C	A
rs34722091	7	13892674	T	C
rs1122518	7	13900325	T	C
rs140050562	7	17744026	A	ATG
rs61578235	7	17751232	C	T
rs7786114	7	17755584	A	C
rs17351452	7	19132948	G	A
rs7971	7	21940960	A	G	-0.0467	0.0017	-0.0317488
rs35137379	7	22489598	A	G
rs12532005	7	24008462	C	T
rs17153696	7	26513775	C	A
rs17156863	7	28619038	A	G
rs74765302	7	28869017	G	A	-0.0572	NA	-0.0572
chr7:35564882:C:T	7	35564882	C	T
rs17171480	7	35585669	G	A
rs10246132	7	36148652	A	C
rs7784478	7	36185431	G	A
rs11771053	7	37452113	G	T
rs4723836	7	39318130	G	A
rs6960035	7	43275706	T	C
rs68138246	7	50305181	GGCTT	G
rs7384694	7	50454251	G	A
rs6593336	7	50491926	T	G
rs10230343	7	50512929	A	C
rs6951648	7	50567493	G	A
rs13237700	7	51248051	C	A
rs13244925	7	55192256	A	C	-0.0349	-0.0394	-0.0363963
rs7809332	7	55293361	T	C
rs10244247	7	69193819	G	A
rs10269267	7	69219137	A	C
rs7456089	7	80385541	T	G
rs17147989	7	80386600	T	C
rs167861	7	80811862	T	C
rs1024547	7	80815929	A	G
rs5885290	7	81964578	G	GA
rs12704506	7	89621311	A	G
rs12667992	7	91345077	G	A
rs10488507	7	91358994	T	C
rs1403670	7	91405526	T	C
rs11763307	7	91408398	A	G
rs10953055	7	91412125	A	G
7:91440992:A:ATG	7	91440992	A	ATG
rs10644978	7	91459189	A	ATT	0.0452	0.0377	0.0431338
rs75027287	7	91501343	C	T
rs138236405	7	91540430	A	AGCGTTTGTTTGAGGAACAAGAT
rs6973921	7	91544122	C	T
rs2282973	7	91666661	A	C
chr7:91759597:A:G	7	91759597	A	G
rs77952927	7	91841264	A	C
rs4727270	7	91887189	A	G
rs17164467	7	91890344	A	C
rs190770581	7	91987328	G	A
rs983874	7	92042687	C	T
chr7:92046327:G:T	7	92046327	T	G
rs2282983	7	92279363	T	C
rs11773884	7	92285123	A	G
rs11524145	7	92346083	G	A
rs1076218	7	92391883	C	T
rs10488536	7	92881662	G	T
rs6465378	7	92918588	A	C
rs17268829	7	94113799	T	C	0.0449	0.0535	0.0476697
rs2374743	7	94313313	C	T
rs150700152	7	94566746	A	G
rs854537	7	94910248	G	A
rs4727372	7	97324599	A	C
rs4439053	7	98005235	G	A	-0.0467	-0.0212	-0.0384499
rs111963714	7	99948655	T	G	0.042	0.0318	0.0408365
rs12333932	7	101140290	G	A
rs71559437	7	101552440	G	A	-0.0568	-0.07	-0.0583462
rs7800548	7	102481842	T	C	0.0418	0.0108	0.0304983
rs141990408	7	104314423	G	GTCTGTAGGACTA
rs186914278	7	104374976	C	A
rs6961668	7	104677739	C	A
rs2240452	7	104696016	A	G
rs10464506	7	109163661	G	T
rs10266963	7	109803967	C	T
rs142514573	7	113121710	GTTGTCTTATGCTATTATTGATAATGTTAACTTTAATCAC	G
rs961628	7	122264411	G	A
rs6466879	7	123276197	A	G
rs600420	7	123408050	G	A
rs35138511	7	126114322	G	GTA
chr7:130621451:A:G	7	130621451	G	A
rs12533596	7	130627014	G	T
rs3823556	7	130629901	T	C
chr7:130636493:A:G	7	130636493	G	A
rs12706954	7	130656911	C	T	-0.0476	-0.0086	-0.0366816
rs205732	7	130657107	C	T
rs68056147	7	130674481	G	A	0.0416	0.0301	0.0387647
rs418797	7	133811329	T	C
rs34084423	7	136720590	T	G
rs12703639	7	139937791	T	C
chr7:139938412:C:T	7	139938412	C	T
rs11977670	7	139942304	G	A
rs5887960	7	139943702	CT	C	0.0582	0.0387	0.0528557
rs139313450	7	143792893	G	A
rs62485509	7	144048902	G	T	-0.0563	-0.0195	-0.0521885
rs150477236	7	148211382	CT	C
rs13232767	7	148659528	C	A
rs28755928	7	150210749	G	A
rs57543564	7	150511878	C	T
rs7811307	7	158036434	A	G
rs10949748	7	158755201	C	T
rs66823261	8	170692	T	C	0.0477	0.0527	0.0492803
rs62484708	8	281092	A	C
rs7824111	8	1228435	A	G
rs4141050	8	1253535	C	T
rs4876093	8	1257933	G	A
rs143242995	8	1263409	G	A
rs3779854	8	2015812	A	C
rs3779853	8	2016053	G	T
rs11778645	8	2023016	C	T
rs11429915	8	2546778	A	AT
rs7832545	8	3071514	C	T
rs2554674	8	3853936	G	A
rs2688371	8	3857596	T	C
rs2258845	8	3858820	A	G
rs2740972	8	3861630	C	T
rs2740963	8	3865488	A	G
rs2118566	8	4725824	C	A
rs2028231	8	4739622	C	T
rs6986644	8	4742921	C	A
rs56230864	8	4743255	T	C
rs55752430	8	4743515	A	C
rs34736459	8	4744714	C	A
rs9314549	8	4752029	C	T
rs7012396	8	4804768	G	T
rs59681223	8	10344961	T	C
rs11250024	8	10377484	C	T
8:13660073:ATCTC:CTCTC	8	13660073	ATCTC	CTCTC
rs79852460	8	14628928	C	T
rs2253107	8	14639668	G	A
rs59086886	8	15147563	C	T
rs11203734	8	15795898	A	G
rs6995816	8	15864178	A	G
rs33921834	8	17184946	A	AT
rs34172250	8	21092798	C	T
rs10105341	8	22632001	A	G
rs1028016	8	23447496	A	G	-0.0389	0.0054	-0.0284858
rs310295	8	23663653	C	A	0.0335	0.0342	0.0337409
rs409783	8	23695903	G	T
rs1911250	8	25245151	A	G
chr8:29494941:C:T	8	29494941	T	C
rs7461689	8	29500824	G	A
rs9693444	8	29509616	A	C	-0.0601	-0.0612	-0.0604971
rs7014829	8	29568003	A	C
rs146992477	8	36842055	T	TTCTTTCTTTC
rs13365225	8	36858483	A	G	-0.076	-0.0568	-0.0679891
rs3015755	8	36876082	T	C
rs17425378	8	37192342	C	T
rs385044	8	37207819	C	T
rs1828465	8	37213781	C	T
rs51555	8	37232216	T	C
rs239429	8	37234836	T	C
rs35583064	8	51190587	A	G
rs202181871	8	59419520	G	A
rs59902494	8	59422220	A	AT
rs200096953	8	59464613	CAA	CA
rs141697009	8	59481798	T	TTGCCATGTTGGCCATGACAAACATGACAACA
rs79668053	8	59506151	T	C
rs7841618	8	59523394	T	C
rs2634534	8	59527038	T	C
rs7001175	8	60190250	C	T
chr8:76230301:G:T	8	76230301	T	G
rs1511243	8	76230943	A	G	0.0755	0.0738	0.075284
rs16939058	8	76257007	T	C
rs72658084	8	76333056	C	T	0.1129	-0.0013	0.1129
rs1533366	8	76378165	G	T	-0.0391	-0.013	-0.0307293
rs79561723	8	77470489	C	A
rs1160904	8	78500201	C	CAAT
rs4739609	8	81871222	T	C
rs11310452	8	82787337	A	AT
rs6997745	8	84477913	G	A
rs56038009	8	84486793	GTA	G
rs4740003	8	85141824	A	G
rs10105026	8	85150978	C	T
rs1907548	8	85162414	A	C
rs1447303	8	94320365	C	T
rs28379679	8	94321536	G	A
rs441878	8	94336759	T	G
rs277766	8	94343095	T	C
rs277767	8	94344046	G	A
rs277778	8	94352802	G	A
rs277776	8	94355021	G	A
rs12677732	8	94359032	A	G
rs57602858	8	95658562	AAAAT	A
rs3104887	8	96621239	A	G
rs10090053	8	97067686	A	G
rs1592675	8	97090784	G	T
rs6468489	8	97113826	T	C
rs7846076	8	101327629	A	G
rs1788209	8	101337056	C	T
rs139344416	8	101364474	T	TCA
rs4637791	8	101379513	C	T
rs616153	8	102482650	G	A
rs57874832	8	102578350	G	A
rs35526650	8	102598492	C	T
rs116523522	8	102635395	G	A
rs34302508	8	102654384	CT	C
rs35693157	8	103207648	G	A
rs2513912	8	103821488	C	T
rs2957472	8	106260211	C	T
rs6992148	8	106290466	G	A
rs17209630	8	106296090	G	A
rs2957435	8	106298549	A	G
rs13248299	8	106306761	T	C
rs12546444	8	106358620	A	T	-0.0745	-0.0767	-0.0751863
rs66726089	8	106468383	TG	T
rs66479197	8	106500717	C	T
rs2049840	8	117011653	A	G
rs4876632	8	117107873	C	T
rs10955766	8	117129952	T	C
rs13267382	8	117209548	A	G	-0.0417	-0.0366	-0.039902
rs1527937	8	117329669	C	T
rs199606981	8	117853106	A	G
rs35546127	8	117868237	G	GC
rs115080302	8	118183133	T	C
rs142360995	8	118205719	G	A
rs10955807	8	118236571	G	A
rs62526620	8	120862186	A	G	0.0527	0.1049	0.0609888
rs139707972	8	122356894	C	CT
rs55849887	8	122409638	C	A
rs71308655	8	122435937	TA	T
rs4870836	8	123982982	G	T
rs35542655	8	124563705	T	C	0.0477	0.0385	0.0442119
rs12541094	8	124571581	G	A	0.034	0.018	0.0232116
rs35729237	8	124623308	C	CT
rs7386562	8	124664874	C	T
rs7842619	8	124739913	T	G	0.0466	0.0356	0.0432111
rs79718156	8	128188336	ACTAGAACATGGGCTCCATG	A
rs140519192	8	128196983	GT	GTT
rs12548989	8	128208453	C	T
rs35961416	8	128213561	C	CA	-0.043	-0.0384	-0.0443693
rs7826557	8	128345731	C	A
rs10095860	8	128354785	C	A
rs17465317	8	128356670	T	C
rs7842494	8	128366570	C	A
rs12550713	8	128370949	C	G	0.0642	0.0417	0.0370064
rs10096351	8	128372172	A	G	0.0597	0.0697	0.0628543
rs9297753	8	128375270	C	T
rs2392780	8	128388025	A	G
rs7015780	8	128389507	C	T
rs13259396	8	128488711	A	G
rs1016578	8	129199566	G	A	0.0615	-0.0182	0.0303416
rs143270560	8	132126029	TC	T
rs201207140	8	137426137	G	GCTTCCTTC
rs7830152	8	143669254	A	G	-0.0346	0.0213	-0.0187004
rs6996628	8	144903201	A	G
rs7875874	9	3184967	G	T
rs10975870	9	6880263	A	G	0.0348	0.1193	0.0348
rs148750199	9	7279716	A	G
rs13296571	9	11288887	G	T
rs66498807	9	12853592	C	A
rs68168105	9	12855645	A	G
rs36055564	9	12899051	T	TG
rs12352741	9	13422182	G	A
rs116848122	9	14158642	T	G
9:15458080:AT:ATTT	9	15458080	AT	ATTT
rs139375773	9	15543204	G	A
rs35525287	9	16479769	CTTCT	C
chr9:16484870:C:T	9	16484870	T	C
rs60527766	9	20489604	C	T
rs75202674	9	20496550	A	G
rs80207091	9	20533996	T	C
rs185121610	9	20542273	T	C
rs58248741	9	20566674	A	C
rs10964619	9	20569809	C	T
rs74493284	9	20570310	G	A
rs76814558	9	20585374	G	A
rs199730944	9	20588236	G	T
rs78179769	9	20615699	G	A
rs367803780	9	20626303	GA	G
rs77741383	9	20629414	G	A
rs1889226	9	20680198	C	T
rs71496861	9	20848175	CTGTT	C
9:21064053:GAAAAC:GAAAACAAAAC	9	21064053	GAAAAC	GAAAACAAAAC
rs7875511	9	21614839	A	G
rs144881396	9	21724513	A	G
rs28403926	9	21736634	T	C
rs143748900	9	21748246	C	T
rs7865882	9	21821669	T	C
rs116916822	9	21835143	C	T
rs149295300	9	21845264	C	T
rs66759160	9	21846416	GA	G
rs75296846	9	21855346	G	A
rs199596129	9	21859844	GA	G
rs73440434	9	21880909	C	T
rs10115936	9	21892793	C	A
rs62556520	9	21895185	C	A
rs58820590	9	21907672	G	GT
rs10811635	9	21910698	A	G
rs143565248	9	21912625	T	C
rs113872145	9	21917759	G	T
rs143583414	9	21918076	C	T
rs113645648	9	21918861	A	AC
rs75712803	9	21924423	G	A
chr9:21955669:A:G	9	21955669	A	G
rs2263146	9	21963048	C	T
rs3057314	9	21964882	CAAAA	C	0.055	0.0229	0.055
rs3731257	9	21966221	A	G
rs2811708	9	21973422	G	T
chr9:21975017:C:T	9	21975017	T	C
rs186966895	9	21978085	G	A
rs2811710	9	21991923	C	T
rs3218020	9	21997872	G	A
rs974336	9	22006348	C	T
rs10811640	9	22013411	T	G
rs138417214	9	22018437	A	G
rs17694493	9	22041998	C	G	0.0289	0.0602	0.0335977
rs75227345	9	22042297	C	T
rs1333035	9	22044059	G	A
rs7028268	9	22048414	A	G
rs10120688	9	22056499	A	G
rs10811650	9	22067593	G	A
rs7855162	9	22074793	T	C
rs80307048	9	22089264	G	A
rs1332677	9	24671602	C	A
rs13287445	9	25295456	T	C
rs200517398	9	28557640	A	G
rs150749017	9	29419732	A	G
rs2380866	9	33764648	A	G
rs10971696	9	33773705	A	G
rs10733471	9	33775367	C	T
rs3843935	9	33787871	C	T
rs10971749	9	33865837	G	T
rs10971767	9	33891379	C	T
rs55660804	9	34030379	G	A
rs149031127	9	34039002	T	C
rs1543604	9	34040797	A	C
rs34756862	9	34057208	TA	T
rs10971892:34077037:T:C	9	34077037	T	C
rs9657619	9	34078687	T	C
rs149390215	9	34092692	A	C
rs112680649	9	34105753	C	CT
rs10971921	9	34111002	A	G
rs4879751	9	34140175	G	A
rs10758242	9	34146776	G	A
rs4880038	9	36928288	T	C	0.0249	-0.0152	0.0120829
rs35483032	9	36939152	C	A
rs10868073	9	72408691	C	T
rs13295695	9	75049618	G	A
chr9:75123453:G:T	9	75123453	G	T
9:79064231:A:C	9	79064231	A	C
rs7862822	9	79099074	C	A
rs56097164	9	79121384	G	A
rs7868799	9	82287471	A	G
rs11138651	9	83021572	C	T
rs62572696	9	83044403	T	G
rs77699511	9	83173526	T	C
rs10780430	9	83177104	A	G
rs374571372	9	86563261	T	C
rs62565779	9	86574938	A	G
rs113547205	9	87406780	G	A
rs665889	9	87782211	T	C	0.0361	0.0149	0.0294013
rs11141102	9	88401021	A	G
rs80220410	9	90418182	G	A
rs4878136	9	90443833	C	T
rs147486424	9	92945616	C	T
rs10761166	9	92946648	G	A
rs112351878	9	92981238	C	T
rs296640	9	93777427	T	C
rs112124700	9	96123432	T	C
rs10120432	9	98362587	T	C	0.0576	-0.0004	0.0219829
rs10985640	9	98365343	G	A
rs62561386	9	98424750	T	C
rs7047000	9	98426006	C	T
rs354276	9	98439240	C	T
rs1806973	9	98477197	G	T
rs138799794	9	100369181	GAGAA	G
rs4743152	9	100768291	A	G
rs13295379	9	102571932	A	G
rs76476972	9	104405127	T	C
rs144610179	9	106003908	AC	A
rs16922767	9	106082492	C	T
rs378880	9	106134229	A	G
rs303567	9	106140447	C	T
rs76101666	9	107099972	G	A
rs145512585	9	107121923	T	C
rs76491759	9	107194322	C	A
rs60037937	9	110303808	TAA	T	0.0797	0.0374	0.0631944
rs673985	9	110759922	G	A
chr9:110760144:A:G	9	110760144	G	A
rs4979619	9	110760598	T	C
rs12342578	9	110761002	G	A
rs12236795	9	110761513	T	C
chr9:110764799:C:T	9	110764799	C	T
rs113138248	9	110764909	C	CCTCA
chr9:110767478:A:G	9	110767478	G	A
rs10979166	9	110786066	G	A
rs12336814	9	110799247	A	G
rs10979179	9	110805072	C	T
rs150806541	9	110814556	A	AAAAT
chr9:110816795:C:T	9	110816795	C	T
chr9:110821050:C:T	9	110821050	T	C
rs1369195	9	110833969	T	G
chr9:110836416:A:G	9	110836416	G	A
rs10816625	9	110837073	A	G	0.1158	0.0879	0.100928
rs13294895	9	110837176	C	T	0.0653	-0.0004	0.0596177
rs7848334	9	110849525	G	T	0.0153	NA	0.0153
rs630965	9	110885479	C	T	0.0877	0.0258	0.0711963
rs1853443	9	111134436	G	A
rs951802	9	111626730	G	A
rs11794818	9	112873696	A	G
rs1010071	9	112966713	A	C
rs4574919	9	113501372	T	G
rs118042151	9	113597561	G	T
rs10739447	9	118263876	C	A
rs1895062	9	119313486	A	G	-0.0462	-0.0116	-0.0342435
rs4837838	9	119526538	C	T
rs2819627	9	128186539	T	G
rs147242732	9	129338054	C	T
rs7868155	9	129340692	G	A
rs10819187	9	129369971	G	A
rs62578127	9	129386860	C	T
rs4073436	9	129394051	G	A
rs10760444	9	129396434	G	A
rs11792928	9	129401550	C	T
chr9:129413298:C:T	9	129413298	T	C
rs5900714	9	129414279	TG	T
rs61185870	9	129420849	C	T
rs3861871	9	129424719	A	G	-0.0382	-0.0601	-0.0458625
rs10429515	9	129426469	G	T
rs10987401	9	129430771	T	C
rs13300851	9	129447740	G	A
chr9:129460914:A:G	9	129460914	A	G
rs4527981	9	129464803	T	C
rs10819197	9	129469433	A	G
rs41276650	9	131017745	T	C
rs112603354	9	131020795	GCCT	G
rs7871101	9	131025686	T	C
rs11243490	9	134604548	C	A
rs35745635	9	135362972	A	AT
rs559127	9	135365590	G	A
9:136146597:C:T	9	136146597	C	T	0.04	0.0401	0.0400365
rs78322028	10	2049669	G	A
rs2454826	10	2978267	G	T
rs7076644	10	3023928	G	T
rs79587757	10	5735795	A	G
c10_pos5834658	10	5794652	A	G	0.047	0.022	0.0381354
rs10752169	10	6039371	T	C
rs3930531	10	6143619	G	T
rs3736965	10	7785017	C	T
rs729333	10	8887858	T	C
rs35848476	10	9117171	TA	T
rs11256045	10	9117233	T	C
rs10905510	10	9125959	T	C
rs11364530	10	9134567	T	TG
rs11256075	10	9156197	C	T
rs57320946	10	9420540	C	T
rs6602466	10	10957990	C	T
rs767878	10	10960940	G	A
rs7917292	10	13498096	G	A
rs11258401	10	13511675	C	T
rs10796139	10	13892298	G	A	0.0371	-0.0018	0.0236259
rs2000200	10	16522568	A	C
rs35244566	10	17197008	CAG	C
rs374347684	10	17203598	A	AAAAGT
rs2488114	10	18309005	A	G
rs34387658	10	18338461	TA	T
10:19230178:TGTATATATATAC:T	10	19230178	TGTATATATATAC	T
rs60164187	10	19348701	G	A
rs112100987	10	19363874	CA	C
rs76899925	10	19396358	T	G
rs7072776	10	22032942	A	G	-0.058	-0.0071	-0.0511864
10:22477776:ACC:A	10	22477776	ACC	A	0.1687	0.0475	0.1687
rs10764337	10	22861490	A	C	0.0875	-0.0207	0.0533398
rs16924760	10	24724335	A	G
rs16924768	10	24727936	G	A
rs61236736	10	27370997	A	AAAAAAAGG
rs7907981	10	27444329	C	T
rs4018758	10	27472198	T	TTTG
rs183463774	10	27525600	C	T
rs7919807	10	27525627	G	A
rs140416377	10	27601213	A	C
rs3864846	10	27607622	C	T
rs57967635	10	27640915	CT	C
rs606448	10	27669824	G	T
rs659802	10	27685639	T	C
rs12259976	10	27713047	A	G
rs12770041	10	27721315	G	A
rs111513182	10	27756259	CA	C
rs71523582	10	27776311	A	AAAAAG
rs35170208	10	27786738	T	TA
rs4749499	10	30161387	A	C
rs2795621	10	30250365	T	C
rs903270	10	31040363	C	A
rs10826862	10	31041134	A	G
rs11008221	10	31041991	C	T
rs11008240	10	31058340	T	C
rs200527781	10	31062375	C	T
rs1538981	10	31411355	C	T
rs2474721	10	33488295	C	A
rs4420203	10	36734925	T	C
rs73242445	10	36791520	G	A
rs2384736	10	38523626	C	A	0.0404	0.0141	0.0311264
rs12359076	10	44569041	G	A
rs192424365	10	44648258	G	T
rs75844521	10	44651338	A	G
rs11238889	10	44668724	G	A
rs3979458	10	44671713	G	A
rs1704231	10	44691543	C	T
rs7900182	10	44693742	T	G
rs10900000	10	44694892	G	A
rs3740084	10	44813432	T	C
rs73288731	10	44814571	T	C
rs1002589	10	45126887	T	C
rs116626673	10	45139298	C	T
rs3860183	10	50987631	A	C
rs10558167	10	52736854	TTATATAA	T
rs67215636	10	52737017	TAA	T
rs5784850	10	52748683	GA	G
rs76781198	10	52864316	G	A
rs7914289	10	53499086	T	C
rs12098755	10	59576101	C	T
rs10733978	10	59576417	A	G
rs1698471	10	59855010	C	T
rs150098459	10	64089502	A	ACTTATTTGGGT
rs10995148	10	64168655	T	C
rs72018056	10	64191243	T	TATGCTGTTAATAGTCTA
rs10822008	10	64213069	A	G
rs2138556	10	64214282	A	G
rs146457168	10	64218226	A	AACAC
rs1949355	10	64218423	A	G
chr10:64230266:A:G	10	64230266	G	A
rs199573099	10	64248110	AT	A
rs10822013	10	64251977	T	C
chr10:64258343:C:T	10	64258343	C	T
chr10:64259322:C:T	10	64259322	T	C
rs16917327	10	64272616	G	A
rs1878261	10	64273942	A	G
rs74205822	10	64282162	C	A
rs7900998	10	64287981	C	T
rs148479830	10	64288396	A	AG
chr10:64293978:A:G	10	64293978	G	A
rs10995201	10	64299890	A	G	-0.1345	-0.0862	-0.127664
rs78053936	10	64300331	A	C
rs10995202	10	64300893	C	T
rs10822018	10	64302195	T	G
chr10:64303915:A:C	10	64303915	C	A
rs2138564	10	64307317	T	C
rs7903566	10	64315820	G	A
rs374851862	10	64316899	CTTAT	C
rs75678679	10	64318160	C	T
rs11326713	10	64321906	CA	C
chr10:64323230:A:G	10	64323230	A	G
rs2138560	10	64336729	G	A
rs6479868	10	64819996	G	T	0.0472	0.0072	0.0331096
chr10:67549939:A:G	10	67549939	G	A
rs111833376	10	71335574	C	T	-0.0404	0.0222	-0.0289797
rs55660742	10	71769287	A	G
rs12782577	10	71824824	G	A
rs16927286	10	71854653	T	C
rs4747078	10	72456807	G	A
10:72457533:A:AACTTG	10	72457533	A	AACTTG
rs10762397	10	72462657	G	A
rs4746059	10	72465488	A	G
rs78626216	10	72469208	A	AT
rs4746060	10	72476784	T	C
rs10999479	10	72477232	G	T
rs10999481	10	72477417	C	T
rs60547943	10	72481059	G	A
rs11597825	10	78685250	C	T
chr10:80576509:A:G	10	80576509	G	A
rs704015	10	80821208	C	A
rs4980018	10	80822981	G	A
rs2485698	10	80830292	C	T
rs704014	10	80832774	G	A
rs704012	10	80839037	G	A
rs719338	10	80851257	G	T	-0.0805	-0.049	-0.0692719
chr10:80852768:G:T	10	80852768	G	T
chr10:80855650:A:G	10	80855650	G	A
rs11002814	10	80858473	G	A
rs10762850	10	80886337	T	G
rs4980029	10	80886726	A	G	0.0762	0.0674	0.072473
rs7904249	10	80887337	G	A
rs7097066	10	80888858	G	A
chr10:80891631:C:T	10	80891631	C	T
chr10:80892099:INDEL:TCACCAGCCTTT	10	80892098	ATCACCAGCCTTT	A
chr10:80894561:C:T	10	80894561	C	T
rs697241	10	80921864	G	A
rs16936991	10	80924955	G	A
chr10:80929992:A:G	10	80929992	G	A
rs510598	10	83128001	G	A
rs674448	10	83147846	T	C
rs2346230	10	83153009	C	T
rs59477847	10	83180154	C	T
rs1041298	10	83180623	G	A
rs111547308	10	85116684	A	G
rs12262189	10	86895283	C	A
rs12252109	10	86929882	T	G
[truncated: 1,268 more rows]

## Sheet: PRS46
Table S2(b). SNVs and beta coefficient SNVs used in the construction of PRS46.
SNV	CHR	Position1	Ref. allele2	Eff. Allele3	PRS464
rs12757620	1	3540024	T	G	-0.0853
rs2056417	1	10581658	G	A	-0.1103
rs67087079	1	203850783	G	A	0.0835
chr2:202143928:C:T	2	202143928	T	C	-0.0958
rs73006998	3	150464271	G	A	-0.0955
rs146548970	4	126459235	AAATAAAAATAAAAT	A	0.0937
rs16901937	5	44709141	A	G	0.10404
rs112776581	5	56054333	TA	T	0.1882
rs985434	5	90744509	A	G	-0.0889494
chr5:158227898:A:G	5	158227898	G	A	-0.0734
rs4897114	6	149607978	G	A	-0.0644701
rs35143743	6	151768532	T	C	-0.0443591
rs7763637	6	151949312	G	A	0.147172
rs851970:151979157:C:T	6	151979157	C	T	0.089207
rs61176871	6	151990488	G	A	-0.0789132
rs74366500	6	152026689	A	G	0.128528
rs543650	6	152110943	T	G	-0.0658355
rs186812658	6	152220900	C	A	-0.112413
rs9383959	6	152354695	C	T	0.076
rs11763307	7	91408398	A	G	-0.0815
rs73440434	9	21880909	C	T	-0.1707
rs1333035	9	22044059	G	A	-0.0853
rs10971892:34077037:T:C	9	34077037	T	C	0.076
rs10816625	9	110837073	A	G	0.0879
rs10760444	9	129396434	G	A	-0.0850158
chr10:64258343:C:T	10	64258343	C	T	-0.0768608
rs78053936	10	64300331	A	C	-0.1291
chr10:80891631:C:T	10	80891631	C	T	0.0775125
rs11200015	10	123335343	C	T	0.0133264
rs2912778	10	123338654	G	A	-0.170232
rs1219643	10	123348355	C	A	0.0490214
chr10:123390785:G:T	10	123390785	T	G	0.1053
rs587074:1881071:G:A	11	1881071	G	A	-0.112
chr12:28147081:C:T	12	28147081	T	C	0.131915
rs1391721	12	115836132	T	C	-0.0995594
12:116001403:G:T	12	116001403	G	T	0.1086
chr15:91509215:A:C	15	91509215	C	A	-0.105683
rs112149573	16	52581245	G	T	0.15616
chr16:52613037:A:G	16	52613037	G	A	-0.12776
chr16:52625200:A:G	16	52625200	A	G	0.0914916
rs78406988	16	52644961	T	C	-0.1007
rs72628381	17	53199301	G	A	-0.1025
rs12456097	18	42880242	A	G	-0.0854
rs7244171	18	58479274	C	T	-0.2889
rs2823126	21	16561704	G	A	-0.1061
rs12481764	21	36097880	G	A	0.1295
1Build 37 position
2Reference allele
3Effect allele
4Beta coefficiation associated with overall breast cancer risk in Asian population (Meta-analysis of BCAC-Asian and ABCC) after LD adjustment

## Sheet: PRS2985
Table S2(c). SNVs and beta coefficient SNVs used in the construction of PRS2985.
SNV	CHR	Position1	Ref. allele2	Eff. Allele3	PRS29854
rs2794327	1	3512341	T	C	0.00304174
rs7514061	1	3518743	C	T	-0.00569724
rs2794330	1	3519179	C	T	0.00504162
rs12403243	1	3528688	C	T	0.00359619
rs12734949	1	3533419	G	A	0.00380582
rs55728961	1	3533564	C	A	-0.00848618
rs10797404	1	3533987	C	T	0.00554278
rs7525476	1	3535550	G	A	0.00390367
rs4364818	1	3538501	T	C	0.00572978
rs12757620	1	3540024	T	G	-0.0103316
rs10910003	1	3575929	G	A	-0.00504586
rs2853484	1	10403746	G	A	-0.00210243
chr1_10495680_C_T	1	10495680	C	T	-0.00479426
rs544289	1	10499236	A	G	-0.00654688
rs4285702	1	10506518	T	C	-0.0108063
chr1_10537090_A_C	1	10537090	A	C	-0.00298101
rs589400	1	10561282	A	G	-0.00979294
rs2506901	1	10563492	A	G	-0.0030759
chr1_10564675_A_G	1	10564675	A	G	-0.000616473
chr1_10570721_A_G	1	10570721	G	A	-0.0113694
rs3215946	1	10574185	G	GA	-0.00573507
rs2056417	1	10581658	G	A	-0.0130927
rs6687430	1	10633245	A	G	-0.00603602
rs142120114	1	10635131	T	TA	-0.00391238
chr1_10635656_C_T	1	10635656	T	C	-0.0010427
rs6540941	1	10651603	T	C	0.00458862
rs6660347	1	12420300	T	C	-0.00442109
chr1_15181384_A_G	1	15181384	G	A	0.00779653
rs12760698	1	16009814	G	A	0.00688192
rs12093070	1	17742024	T	C	-0.00403664
rs12093155	1	17742209	T	C	-0.00542045
rs2800678	1	17780673	A	G	-0.0041387
rs79918608	1	20614726	C	T	0.00445351
rs4654848	1	20615595	G	A	0.00494858
rs3925434	1	20617671	G	A	0.00403052
rs10916761	1	20637374	C	T	0.00377802
rs10753497	1	20650452	C	T	0.00945368
rs1097327	1	23334339	C	T	-0.00495159
rs117694247	1	41085196	A	G	-0.00529344
rs3754183	1	41132589	C	T	-0.00373555
rs117928240	1	41148794	T	C	-0.00365641
rs844500	1	43411290	G	A	-0.00902906
rs2086857	1	43412346	G	A	-0.0052689
rs3806401	1	43426212	A	C	-0.00349043
rs841839	1	43430084	A	C	0.00356405
rs200398023	1	43437255	CAA	C	-0.00394281
rs56304519	1	43790910	T	TAA	-0.00502767
rs35046196	1	43843885	C	CT	-0.00435369
rs12022634	1	45915922	G	A	-0.0042051
rs12028730	1	45922116	G	A	-0.00314496
rs182347372	1	45946447	G	T	-0.00364109
rs12042481	1	45964766	T	C	-0.0059863
rs12048936	1	45968605	A	G	-0.00513983
rs189525507	1	46566826	A	C	-0.00385974
rs3841554	1	55051986	GC	G	-0.00462539
rs623407	1	61381199	G	A	0.00582099
rs12568010	1	61831938	A	G	-0.00621095
rs11207842	1	62275238	T	C	0.00720094
rs12140250	1	66737849	G	A	-0.00522196
rs72938999	1	70186689	T	G	0.00584561
rs10873947	1	77986516	G	A	0.00492041
rs1332819	1	79507828	T	C	-0.0044906
rs17131635	1	84835699	T	C	0.00476092
rs315512	1	84848378	C	T	0.00495916
rs9324143	1	85327054	C	A	-0.00485661
rs77178722	1	85630294	G	A	0.00481199
rs12403276	1	85682592	T	C	0.00421391
rs58133362	1	86587856	C	T	0.00458273
rs12022975	1	86790961	A	C	0.00838477
rs12030666	1	86807748	T	G	0.0081082
rs10655396	1	87685807	C	CAGTAA	0.00483553
rs56409473	1	88182127	C	T	-0.00715723
rs78168374	1	88191654	CAA	C	-0.00494983
rs10783124	1	100403275	A	G	-0.00442927
rs71088122	1	102561417	CTGTGTGTGTG	C	-0.00424026
rs61807670	1	102587190	A	G	-0.00406657
rs142831808	1	102601829	TAAAATAAAATAAAATA	T	-0.00504685
rs1337195	1	103554293	C	T	-0.00457396
rs140026145	1	104715930	G	A	-0.00461867
rs343806	1	111327381	A	G	-0.00475787
rs2494015	1	111734122	T	C	0.00688281
rs544173	1	118300750	C	T	-0.00449889
rs10494250	1	147024047	G	A	-0.00569918
rs6694047	1	151511695	C	T	0.00595267
rs67597142	1	154286361	C	T	-0.0040106
rs71077945	1	154339943	CT	C	-0.00386896
1:154344801:CAA:C	1	154344801	CAA	C	-0.00663715
rs61812565	1	154363305	C	T	-0.00367935
rs72702251	1	155004880	G	A	-0.00437277
rs5777966	1	155906400	C	CTTT	-0.00486037
rs201640077	1	156149659	A	C	0.00539762
rs2241110	1	156172487	T	C	0.00465059
rs6427307	1	156190083	A	G	0.00630348
rs4661088	1	157088386	C	A	-0.00596339
rs11452839	1	157118658	C	CA	-0.00564118
rs349249	1	160541458	C	T	-0.00537585
rs2815268	1	163160735	A	G	-0.0042069
rs12072465	1	163341967	T	C	-0.00493794
rs992325	1	168957076	G	A	-0.0049753
rs3007390	1	168984677	T	C	-0.0071665
rs12038857	1	170535636	A	C	-0.00439481
rs10797745	1	172039076	G	A	0.00500292
rs66621905	1	187436370	TCTA	T	-0.00482529
rs2802758	1	187525829	T	C	-0.00281025
rs12145755	1	187529205	G	T	-0.0032552
rs2789404	1	187564916	T	G	-0.0039161
rs9729852	1	187573023	G	A	-0.00317797
rs12040461	1	187585647	A	G	-0.00506095
rs6678774	1	187601249	T	C	-0.00136681
rs7535269	1	187621225	G	T	-0.00284686
rs74228937	1	187659559	T	C	-0.00133144
rs3120966	1	187672247	A	G	-0.001719
rs61820590	1	187688545	A	G	-0.00148663
rs7527351	1	187709839	T	C	-0.00310663
rs10912158	1	187711020	G	A	-0.00291052
rs10912159	1	187711459	G	A	-0.00204784
rs6425124	1	187724052	A	G	0.00352017
rs2495445	1	187732601	A	C	-0.00200462
rs6685672	1	187735182	A	G	-0.00323644
rs141833121	1	187736969	T	G	-0.00823288
rs3095421	1	187737331	G	A	-0.00334117
rs3123038	1	187739568	C	T	-0.0047468
rs10454443	1	187755025	T	C	-0.00936191
rs201016710	1	199525364	T	C	0.00443722
rs200108226	1	203752314	TCC	T	0.00299552
rs141861128	1	203771858	T	TTG	0.00336114
rs7518201	1	203773096	A	C	-0.00167574
rs72175658	1	203780271	CA	C	-0.00137738
rs59867004	1	203801249	T	C	0.00497406
rs6674694	1	203803645	C	T	-0.00465465
rs2365980	1	203805538	T	C	0.00243411
rs56064452	1	203806275	T	C	0.00116897
rs201111472	1	203816132	TA	T	-0.00188186
rs10494847	1	203819440	A	C	0.00764236
rs6664515	1	203842355	G	T	0.00357778
rs67087079	1	203850783	G	A	0.00781083
rs11240617	1	203853756	A	G	0.00479181
rs6673304	1	203861162	A	G	0.00332601
rs11240620	1	203881082	C	T	0.00456803
rs9438453	1	203893737	A	C	0.00352468
rs2796365	1	203898362	G	T	-0.00257914
rs10793747	1	203899076	T	G	0.00412875
rs2796397	1	203907902	A	G	0.00550186
rs2810649	1	203919228	T	C	0.00606213
rs2796417	1	203948743	A	G	0.00480571
rs16853668	1	204404911	G	A	0.0052442
rs4844600	1	207679307	G	A	-0.00479892
rs77357299	1	207691563	G	A	-0.00785537
rs6661489	1	207698044	C	T	-0.00439954
rs2590697	1	208377606	C	T	-0.00522478
rs57785594	1	208760709	C	T	0.00487457
rs1418973	1	210994339	A	G	-0.00437759
rs12082508	1	211717115	G	T	-0.00571149
rs142185005	1	211728833	G	A	0.00530792
rs61817046	1	216883063	A	G	0.00379294
rs2813703	1	216913261	A	G	0.00419343
rs10863269	1	216922936	T	C	0.00621506
rs1339350	1	216925330	T	C	0.0053229
rs7545562	1	220884789	A	G	-0.00476584
1:220922198:CG:C	1	220922198	CG	C	-0.00496379
rs1380250	1	221566510	G	A	0.00840004
rs12041580	1	221576856	A	C	0.0060036
rs6694450	1	221654528	T	G	0.00440863
rs159231	1	222354286	A	G	0.00378872
rs158713	1	222403611	A	C	0.00392522
rs34963994	1	222433993	CA	C	0.00524641
rs146659218	1	226545592	C	T	-0.00471179
rs12096804	1	229104295	C	T	0.0051543
rs564887	1	244161728	A	G	0.00446728
rs1223875	1	244165081	G	A	0.00480222
rs35526845	1	244703432	T	G	0.00506517
rs62107421	2	1119669	G	A	-0.00438507
rs55818850	2	2783688	G	A	0.00429036
rs13032989	2	2784559	A	G	0.0039388
rs9309696	2	2789651	C	T	-0.00533054
rs72780455	2	3125989	G	T	-0.00457609
rs798432	2	7986992	T	C	-0.00577865
rs10194786	2	9267131	G	T	0.00430231
rs34596872	2	9274350	C	CAT	0.00481615
rs10208740	2	9477551	T	C	0.00460586
rs73175630	2	11294104	A	G	0.00510702
rs13004740	2	12076119	C	A	0.00457889
rs2581082	2	12077117	A	G	0.00520402
rs1120601	2	12404697	A	C	0.00555006
rs13008349	2	12669929	C	A	-0.00466921
rs58295957	2	14125667	CA	C	0.0062229
rs72778950	2	18996968	C	T	0.00479064
rs4358083	2	19323073	C	A	0.00538212
rs597331	2	21262427	A	G	0.00598677
rs12987103	2	25550180	C	T	0.0048748
rs10202096	2	28596317	G	A	0.00461839
chr2_28844223_A_G	2	28844223	G	A	-0.00494597
rs5011189	2	30049134	C	T	0.00685533
rs72788261	2	30056346	C	T	0.00494623
rs4952019	2	31213450	G	A	-0.00491788
rs6704629	2	31223761	G	A	-0.00489245
rs13032317	2	31225172	C	T	-0.0042752
rs9636425	2	31234322	G	A	-0.00568145
rs219200	2	33273652	C	T	-0.00464125
rs145185043	2	33651840	G	T	-0.00480924
rs36046846	2	37709079	A	G	-0.00473238
rs13016394	2	37713481	C	T	-0.00391013
rs190059067	2	37747121	C	T	-0.00387016
rs143695697	2	41313122	C	T	-0.00457708
rs6707639	2	41761562	G	A	-0.00495819
rs72799917	2	45339146	A	G	0.00384808
rs11896942	2	45343396	T	C	-0.00393665
rs908574	2	45360059	A	G	0.00401184
rs12476150	2	45365594	C	A	0.00413775
rs114037272	2	49410594	T	C	0.00543441
rs76464627	2	49863173	C	T	0.00469336
rs12619580	2	50825702	G	A	-0.00486476
rs10432639	2	54238240	A	G	-0.00582712
rs7585535	2	57153537	G	A	-0.00440995
rs13008711	2	57848407	C	T	0.00660346
rs74779491	2	58879153	C	T	-0.00452752
rs191700832	2	58968622	C	T	-0.00454394
rs145606178	2	59153683	C	CT	0.00473074
rs79917660	2	59197967	C	A	-0.00501428
rs11383631	2	59219072	T	TA	0.00460235
rs75434875	2	62059401	A	C	0.00352062
rs11677853	2	62141032	T	C	0.00409554
chr2_62179264_C_T	2	62179264	C	T	-0.00692073
rs71410913	2	62235926	T	TTTAC	0.00873626
rs376897696	2	62342988	TTTCTTTC	T	0.00643583
rs1562747	2	62430496	T	C	0.00543326
chr2_63575082_A_G	2	63575082	G	A	0.00448012
rs7588783	2	68041755	T	C	0.00604733
rs7575196	2	68041914	G	T	0.00392642
rs7564758	2	68084250	G	T	-0.00460736
rs472384	2	70668585	A	G	0.0046759
rs227782	2	71866842	G	A	-0.00443952
rs76205612	2	77691680	C	T	0.00489212
rs116698068	2	77829537	T	C	-0.00448129
rs11689861	2	77924458	A	C	0.00490699
rs58698158	2	77936945	C	T	0.00513952
rs17014427	2	77941275	G	A	0.00396128
rs78985678	2	79036444	G	A	-0.00660325
rs1402905	2	79100458	G	A	-0.00422219
rs57186336	2	79119732	C	CT	-0.0043011
rs13407148	2	81640443	A	G	-0.0058298
rs374076310	2	85476123	G	GA	-0.00456521
rs6719095	2	85477720	T	C	-0.0046427
rs67351000	2	88873619	T	C	-0.00516143
rs34201319	2	88956416	A	AG	-0.00390511
rs900964	2	89128628	A	G	-0.00411765
rs1420092	2	102874385	C	A	0.00636979
rs10179570	2	102891632	C	T	0.00524759
rs1420091	2	102917234	C	T	-0.00405331
rs6737668	2	103093081	T	C	-0.00436914
rs35317188	2	104555289	GT	G	0.00464077
rs2163349	2	106457648	A	G	-0.00524825
rs3754804	2	106487780	C	T	-0.00507468
rs2015454	2	111872148	G	A	-0.00585209
rs56952027	2	111877104	C	T	0.00450193
chr2_111909742_A_C	2	111909742	C	A	0.00336092
rs6727356	2	111912729	A	G	0.00258898
rs11693327	2	111918560	T	C	-0.00241181
chr2_111931421_C_T	2	111931421	T	C	0.00310613
rs4848406	2	111933758	G	A	0.00330195
rs4849442	2	111934219	C	T	0.00489039
rs7565457	2	111935478	C	T	0.00386084
rs5833394	2	111949780	AT	A	0.00423595
chr2_111950541_C_T	2	111950541	T	C	0.00307067
rs11123407	2	111950594	A	C	0.00166631
rs880892	2	111952208	G	A	0.00377836
rs1398029	2	111971982	A	G	0.00302287
rs72837860	2	112007572	G	A	0.00274776
rs35310026	2	114919028	GA	G	0.00600195
chr2_115627058_C_T	2	115627058	T	C	0.00491015
rs75817622	2	116748395	T	C	0.00459742
chr2_116771782_C_T	2	116771782	T	C	0.00478302
rs66849843	2	120207551	G	GGGAA	0.00610792
rs62168341	2	121234966	G	A	-0.00240113
rs5833837	2	121237139	CA	C	-0.00570652
chr2_121243112_C_T	2	121243112	T	C	-0.00874379
rs72833809	2	121260356	A	C	-0.00388972
chr2_121264471_C_T	2	121264471	T	C	-0.00627461
chr2_121267560_C_T	2	121267560	T	C	-0.00718131
rs10201680	2	121395161	G	A	0.00475519
rs80072727	2	121425890	C	T	0.00404752
chr2_121432598_C_T	2	121432598	C	T	0.00509829
rs111740582	2	121443194	TAGG	T	0.00607549
rs112125667	2	121531572	T	TC	0.00613766
rs1186066	2	125024950	T	C	-0.00530372
rs4953917	2	135140582	C	T	-0.00499643
rs10928493	2	135150382	C	A	-0.00423378
rs11884710	2	138432659	T	C	-0.00573158
rs113520000	2	138963668	C	T	-0.00493269
rs13030690	2	139366619	T	C	0.00576716
rs736666	2	140031202	A	G	0.0072132
rs7568140	2	140057232	C	T	0.00451519
rs62167789	2	147483532	T	C	-0.00448929
rs111927741	2	148072166	T	C	-0.00389063
rs16827192	2	148088765	G	A	-0.00412539
rs143350372	2	148111720	G	GA	-0.00615715
rs77107616	2	148121024	A	C	-0.00633353
rs940460	2	149236230	G	A	-0.00646723
rs76062540	2	149346557	G	A	-0.00488901
rs978110	2	153862690	A	G	-0.00493223
rs1435039	2	153894089	C	T	-0.00482806
rs12618334	2	161344813	A	G	-0.00392186
rs4664334	2	161368905	C	T	-0.00423037
rs6432629	2	161427441	T	C	-0.0058044
rs144420079	2	165351188	A	G	-0.00643016
rs143868252	2	165364268	G	GATAATTGTT	-0.00429362
rs7566205	2	170575878	T	C	0.00502077
rs147217677	2	171538068	C	T	-0.00423942
rs78927592	2	171542150	T	C	-0.00515389
rs12617621	2	173028656	T	C	-0.004503
rs13034105	2	173037618	C	T	-0.00533389
rs11325499	2	173038948	AT	A	-0.00402233
rs6738987	2	173039858	A	C	-0.00523001
rs10206099	2	173045386	T	G	-0.00501244
rs847152	2	176963127	C	A	-0.00468113
rs55976233	2	183116131	CT	C	0.00523985
rs139545129	2	183170431	CTGT	C	-0.0040931
rs67134350	2	183178489	C	CATT	-0.00391663
rs35372886	2	183190848	AT	A	0.00407611
rs6717688	2	185381508	A	C	-0.00441049
rs3215280	2	197036990	AG	A	0.00513033
rs189586684	2	201938736	C	T	-0.00551557
rs6759216	2	202004710	G	A	-0.00395018
chr2_202017860_G_T	2	202017860	G	T	-0.00341807
rs3769823	2	202122995	G	A	0.0125344
rs71022358	2	202130102	G	GA	0.00525919
rs13030042	2	202138385	T	C	-0.00379782
chr2_202143928_C_T	2	202143928	C	T	0.0138107
rs11681399	2	202145606	A	G	-0.00493592
rs9288318	2	202196063	A	C	0.00760925
chr2_202214148_C_T	2	202214148	T	C	0.0085552
rs2714488	2	202269773	T	C	0.00894071
chr2_202271738_C_T	2	202271738	C	T	-0.00354882
rs202219920	2	202376586	A	C	0.00649636
rs16838385	2	202758991	C	T	-0.00588712
rs189943586	2	202775458	C	T	-0.00792605
rs75110883	2	202797444	G	A	-0.00482335
rs10175745	2	204828743	C	T	-0.00470693
rs56243148	2	204831313	C	T	0.00467192
rs74450793	2	204862815	C	T	0.00635934
rs6722951	2	204906053	A	G	0.00344689
rs57391418	2	204906991	G	T	0.0100992
rs7577844	2	207867825	G	A	0.00414983
rs6757037	2	207921514	C	T	0.00594624
rs4511663	2	212192832	C	T	-0.00447001
rs10189035	2	213922751	A	C	0.00556065
rs4673890	2	215580025	T	C	-0.00472506
rs35029440	2	215678086	G	GT	0.00406694
rs34607560	2	215743686	CT	C	0.00502817
rs13387022	2	217734995	G	A	0.00619704
rs115415407	2	217838285	C	A	0.00500605
rs2141817	2	217855088	A	G	0.00515419
chr2_217920769_G_T	2	217920769	T	G	0.00428649
rs66470855	2	218266438	T	TG	-0.00529899
rs9752576	2	218269445	A	G	-0.00528283
rs57481445	2	218296374	G	A	-0.00767279
chr2_218300563_A_G	2	218300563	A	G	-0.00414484
2:218304440:T:TAAAC	2	218304440	TAAAC	T	-0.00692871
chr2_218306701_INDEL_TTCTC	2	218306700	T	TTTCTC	-0.00704695
chr2_218309899_G_T	2	218309899	G	T	-0.00644961
chr2_218314029_A_G	2	218314029	A	G	-0.00328643
rs10209693	2	222424062	G	A	-0.00440051
rs11678769	2	227554290	G	A	0.00796073
rs10933155	2	227686907	C	T	-0.00771006
rs12465215	2	229364186	G	A	-0.00553927
rs35196889	2	237469887	TA	T	-0.0044094
rs4302179	2	238851442	A	G	0.00469604
rs75279598	2	240103125	G	A	-0.0046513
rs3773392	3	394517	T	C	0.00519757
rs11129587	3	401132	T	C	0.00501912
chr3_408687_G_T	3	408687	T	G	0.00439157
rs4002782	3	413482	T	C	0.00367055
rs6777703	3	1817557	C	T	0.00385205
rs11128851	3	1831241	G	A	0.00393635
rs6771572	3	1833898	G	A	0.00385615
rs201613902	3	2102618	T	C	0.00452578
rs2167138	3	3546106	C	A	-0.00704712
rs9876329	3	3556881	T	C	-0.00512983
rs7651990	3	4765872	C	T	0.00452001
chr3_4769091_C_INDEL	3	4769090	AC	A	0.00459566
chr3_4772692_C_T	3	4772692	C	T	0.00502701
rs112158158	3	5455100	C	A	-0.00486462
rs4600807	3	5475904	C	T	-0.00509889
rs13072303	3	6171547	A	G	0.00450654
chr3_7557427_C_T	3	7557427	C	T	-0.00408621
rs73019809	3	7585446	G	A	-0.0055131
rs17049161	3	8501886	G	A	0.00549028
rs56036904	3	9019462	A	C	-0.00418537
rs76964605	3	9025676	C	T	-0.00556947
rs2670006	3	9083779	T	G	0.00500831
rs75067820	3	11602573	G	A	-0.00514457
rs9653971	3	13749727	T	C	-0.00567363
rs5846818	3	13819295	TG	T	0.00704495
rs12635285	3	13820018	C	T	-0.00576735
rs9835741	3	13827410	G	T	0.00643886
chr3_16475215_G_T	3	16475215	G	T	-0.00469696
rs143206772	3	16830711	TA	T	-0.00496208
rs10655408	3	16832892	G	GT	-0.00432372
rs17042753	3	16843173	T	C	-0.00422178
rs7641032	3	23143461	G	T	-0.00440316
rs4858092	3	23873155	A	G	-0.0047566
rs9871922	3	26890400	G	A	-0.00715477
rs9858870	3	26898377	T	C	-0.00419402
rs3035521	3	27057010	TAA	T	0.000987265
rs5847441	3	27086308	A	AAAG	0.000689752
chr3_27116801_C_T	3	27116801	T	C	0.000314568
rs77354285	3	27142557	GA	G	0.00342971
rs1522151	3	27165174	G	A	0.00106075
chr3_27172973_C_T	3	27172973	T	C	0.000863218
rs11719250	3	27174261	T	G	0.00393342
chr3_27203626_A_G	3	27203626	A	G	0.000940838
rs375600274	3	27222742	TAAAC	T	0.000178361
rs13062152	3	27224899	C	A	0.00319017
rs78239124	3	27226106	G	T	0.00199926
rs11924009	3	27243567	A	G	0.00448977
rs149478610	3	27256048	TG	T	0.00348102
rs6805966	3	27256049	G	T	0.00171222
rs2004005	3	27266705	C	T	0.00381813
chr3_27268398_G_T	3	27268398	G	T	0.00502639
rs5847451	3	27282145	C	CT	0.00507375
rs13092134	3	27287390	G	A	0.00102682
rs2289803	3	27296212	T	G	0.000646116
chr3_27299001_A_G	3	27299001	A	G	0.00345689
rs6773308	3	27299577	A	G	0.000338226
rs80239926	3	27300176	T	G	0.00342917
c3_pos27295019	3	27320015	T	G	0.000749076
3:27347119:A:AT	3	27347119	A	AT	0.00282489
rs200389669	3	27369425	TA	TAA	0.00581703
c3_pos27364460	3	27389456	A	C	0.000483325
chr3_27403453_C_T	3	27403453	C	T	0.00161795
chr3_27412180_C_T	3	27412180	T	C	0.00429359
rs4973766	3	27413566	C	T	0.00258268
rs1051545	3	27416999	T	C	0.00499581
chr3_27421457_C_T	3	27421457	T	C	0.00289982
c3_pos27456045	3	27481041	G	A	0.00155029
rs111908275	3	27489131	CTTTTTTTTTTT	C	0.00177527
chr3_27510737_A_C	3	27510737	C	A	-0.00255943
rs9871261	3	27529889	G	T	0.000342344
chr3_27531796_C_T	3	27531796	T	C	0.00308797
rs35445603	3	27532282	TA	T	0.00520368
rs34197427	3	27532310	G	A	0.00685074
rs56073144	3	27538650	G	A	0.00213982
chr3_27549568_A_G	3	27549568	G	A	0.00141218
rs3892373	3	27606268	A	C	0.0024133
rs6807519	3	40899921	A	G	0.00519824
rs4683315	3	46752153	G	A	0.0045226
rs11294712	3	46780072	G	T	-0.00388656
rs141587342	3	46782201	A	AAT	-0.00411699
rs188537626	3	46782719	C	A	-0.00375712
rs60095140	3	46861307	AT	A	-0.00340587
rs139432058	3	46897921	CACA	C	-0.00569648
rs2227294	3	46902129	T	G	-0.00628131
rs11709482	3	51594366	C	T	0.00419253
rs4687775	3	51769206	G	T	0.00572479
rs191131079	3	54447451	C	A	-0.00487252
3:58257493:G:GTTTTTT	3	58257493	GTTTTTT	G	0.00506022
rs12233529	3	59364787	T	C	0.00678298
rs145076480	3	59383716	C	T	0.00482816
rs7635550	3	61820444	G	T	-0.00467023
rs7629131	3	63456132	T	C	-0.00428488
rs12053826	3	63496369	G	A	-0.00699195
rs28549698	3	65013301	C	A	0.0049526
rs149766177	3	70335850	C	T	0.00439863
rs10049283	3	70351811	C	T	0.00615381
rs57771147	3	70361896	GT	G	0.00392045
rs113071699	3	70386328	TTAA	T	-0.00435521
rs9864822	3	70404842	A	G	-0.00373826
rs66732055	3	72138829	C	T	0.00508791
rs12494046	3	72160576	T	G	0.00608117
rs9874902	3	72168923	G	A	0.00518034
rs9863682	3	72213921	C	T	0.00539923
rs4287888	3	78476918	A	G	-0.00605276
rs148849177	3	82129191	C	CTT	0.00512478
rs67762274	3	82278440	TTTGCAGGTATCTAAAGGGTTTATAGTCATTTTGC	T	0.00496555
rs62258146	3	83199131	T	C	0.00334199
rs12485861	3	83244246	A	C	0.00376085
rs365527	3	83329109	C	T	0.00290297
rs62257872	3	83533764	T	C	0.00428119
rs12497462	3	83534398	T	C	0.00390961
rs73842618	3	83540092	C	T	-0.00316632
rs73125990	3	83879412	G	T	-0.00537637
rs12487939	3	83883330	C	T	0.00366397
rs5850623	3	83892615	G	GT	-0.00954927
chr3_87759257_A_G	3	87759257	A	G	0.00482365
rs7428443	3	104312082	C	T	0.00441344
rs17438195	3	104347276	G	A	0.00542138
rs35549167	3	105379695	G	GA	0.00428605
rs34981931	3	105384868	CA	C	0.0059851
rs60002291	3	105426305	TCCTA	T	0.00385426
rs9859953	3	105455366	C	T	0.0048901
rs7619647	3	105493286	T	C	0.00358214
rs7427341	3	116615022	A	G	0.00384261
rs7646157	3	116623722	G	A	0.00487671
rs6781792	3	116663081	T	C	0.00661241
rs7622130	3	116665029	G	A	0.00450672
rs35610223	3	116676832	TTAAG	T	-0.0060689
rs34625538	3	116684105	T	G	0.00377161
rs73861272	3	116684202	G	A	0.00584418
rs10934372	3	116688367	A	G	0.00301235
rs77731357	3	116689527	G	A	0.00257707
rs11925899	3	119822432	C	A	0.00615772
rs2700364	3	123682061	A	G	-0.00421429
rs77587955	3	123884929	A	G	-0.00385075
rs28436782	3	123955582	G	A	-0.00579802
rs11417864	3	128903603	CA	C	-0.00477829
rs74893108	3	128948588	C	T	-0.00509713
rs6771809	3	128990998	T	C	-0.00647652
rs73203895	3	131586754	T	C	-0.00429376
3:131696889:A:G	3	131696889	A	G	-0.00485778
rs10624353	3	141074870	A	ACT	0.00312383
chr3_141087623_A_G	3	141087623	T	C	0.00226639
chr3_141093285_C_T	3	141093285	T	C	0.00323457
rs6440003	3	141094209	G	A	0.00287451
chr3_141094769_A_C	3	141094769	C	A	0.00226553
rs77753509	3	141096518	G	A	0.00188029
rs34466132	3	141117969	C	CT	0.00324599
rs10513137	3	141143430	G	A	0.00250247
chr3_141148698_A_C	3	141148698	C	A	8.34e-05
rs61237374	3	141152168	G	GT	0.00298731
rs6440008	3	141154542	T	C	0.0028434
chr3_141160371_A_G	3	141160371	A	G	0.00266656
chr3_141160882_A_G	3	141160882	A	G	0.00361905
chr3_141170661_A_G	3	141170661	A	G	0.00511905
rs78542178	3	141203868	T	C	0.00470813
rs79147413	3	141209594	A	G	0.0033608
rs74615449	3	141235490	A	G	0.00381051
rs117694720	3	141247793	T	G	0.00590772
chr3_141324556_A_G	3	141324556	A	G	0.00663864
rs295322	3	141326602	T	C	0.00620587
rs10589233	3	141336832	AAG	A	0.00653807
chr3_141338529_C_T	3	141338529	T	C	-0.00340714
chr3_141338641_A_G	3	141338641	G	A	0.000493032
chr3_143241213_G_T	3	143241213	T	G	-0.00508074
rs2889112	3	144583461	T	C	-0.00440789
rs6801533	3	149000041	T	C	0.00420499
rs56009154	3	150409362	T	C	-0.00158638
rs5853489	3	150414041	GA	G	-0.00022582
rs80338238	3	150417716	T	TA	-0.00151307
rs11719012	3	150418982	C	T	-0.00128875
rs73869279	3	150446878	G	A	-0.00703255
rs73006998	3	150464271	G	A	-0.0112515
chr3_150465393_A_G	3	150465393	G	A	-0.00244532
rs1991781	3	150468433	G	A	-0.0106233
rs76182650	3	150474423	T	C	-0.0103719
rs73010941	3	150474477	T	C	-0.00977384
rs1148369	3	150475420	C	T	0.00385802
rs75942495	3	150477877	G	A	-0.00630817
rs146383533	3	150480100	T	TTTTC	-0.00657114
rs73010956	3	150492724	A	G	-0.00541488
rs55898202	3	150504405	G	A	0.00106372
rs111278467	3	150505178	CT	C	-0.00297523
chr3_150509840_A_C	3	150509840	C	A	-0.00619374
rs140516818	3	150514352	T	TTTC	-0.000941258
rs7628481	3	150518708	A	G	-0.00291612
rs76936100	3	150518718	A	G	-0.00116859
rs7628776	3	150519043	A	G	-0.00292756
rs73005813	3	150525136	G	A	-0.00235127
rs6768306	3	150527120	C	T	-0.00187181
rs67728362	3	150531434	T	C	-0.00443945
rs1492782	3	163563267	C	A	0.0044949
rs79709066	3	163597758	C	T	-0.00480081
rs114144645	3	164188345	G	T	-0.00437056
rs9811922	3	168850194	T	G	0.0048211
rs112851745	3	170174249	A	AT	-0.00544072
rs578161	3	170472507	G	A	0.00514037
rs11721103	3	170481803	T	G	0.00579774
rs10936701	3	171531746	C	T	-0.00455399
rs4894775	3	171553468	C	T	0.00368698
rs3850188	3	171559827	C	A	0.00579862
chr3_172270021_A_G	3	172270021	G	A	0.0038961
rs62282635	3	172274155	C	T	0.00644527
rs60869157	3	172279026	T	C	0.00585189
rs10674828	3	172280778	G	GAGAC	0.00397327
rs140876323	3	173025893	G	GT	0.00487415
rs12107202	3	183572790	C	T	0.00488875
rs10937394	3	189306170	G	A	-0.00441079
rs55980479	3	189556806	A	G	0.00494741
rs140060385	3	191039837	A	ATGTG	-0.00423905
rs2054824	3	191091942	C	A	-0.00549857
rs377721883	3	191141010	TTAAAAAGCAGGCAAAGGACATGAACAGACACTTTTCAAAAGAAGACATACATACGGC	T	-0.00569666
rs2720950	3	194796599	C	T	-0.00741207
rs7616877	3	194833557	T	C	-0.00728224
rs4266129	3	194846933	C	T	-0.00474371
rs5855615	3	194847379	G	GA	-0.00268911
rs62290357	3	194870660	T	C	0.00347118
rs11721261	3	194876993	T	C	-0.00272333
rs7640430	3	194890546	G	A	-0.00481965
rs6780743	3	194988441	A	C	-0.00592261
rs6791601	3	195019510	G	A	-0.00290042
3:195170665:CTT:C	3	195170665	CTT	C	-0.00573918
rs1094700	3	195189916	C	T	-0.00493533
rs7610236	3	197083393	C	A	-0.00484261
rs9873700	3	197673078	A	G	0.00675264
rs4974630	4	1138518	C	T	0.00456568
rs12505896	4	1171863	T	C	0.00622081
chr4_5405805_A_C	4	5405805	C	A	0.00451292
rs195115	4	5409925	G	A	0.00636721
rs199719442	4	5443696	T	G	0.00392443
rs75127517	4	5443998	T	C	0.00548255
rs7700153	4	5449786	A	G	0.00436563
rs2011642	4	5451460	G	A	0.00571441
rs11725341	4	6416861	G	A	-0.00616315
rs10939531	4	14100628	G	A	-0.00460515
rs3857161	4	14106491	A	G	-0.00953754
rs3846396	4	14123352	A	C	-0.00402895
rs3846397	4	14124931	T	C	-0.00470306
rs1316686	4	14853491	A	G	-0.00446642
rs13133499	4	14878230	G	T	0.00555564
rs4698149	4	16447313	A	G	-0.00545289
rs2707454	4	18051023	C	T	0.00514388
rs117514201	4	20919055	C	T	-0.00596153
4:22517651:G:GCCTCCT	4	22517651	G	GCCTCCT	0.00611859
4:23705942:GAA:GA	4	23705942	GAA	GA	-0.00463433
rs16874090	4	23756096	T	C	0.00643186
rs6148387	4	32269006	CACAGGAAATTA	C	-0.00530918
rs1510658	4	36028845	C	T	-0.00407056
rs12508463	4	36032942	T	G	-0.00496256
rs35759242	4	38213259	G	A	0.00518125
rs2055889	4	38231635	G	T	0.00652817
rs9761781	4	38918172	T	C	0.00563499
rs17431867	4	39428295	C	T	-0.005282
rs79398249	4	41336868	G	A	-0.00471637
rs1584002	4	43248739	G	A	-0.00427034
rs139381955	4	43257997	A	AG	-0.00405117
rs79073880	4	43323666	TA	TAA	0.00515882
rs139368642	4	46754289	T	C	-0.00454799
rs67748032	4	46766173	A	G	-0.00502139
rs62305173	4	46771247	A	G	-0.0037734
rs62299255	4	47804175	G	T	-0.00383301
rs2033897	4	47834151	G	A	-0.0052623
rs10938500	4	47848578	T	G	-0.00372018
rs4529019	4	47861957	A	G	-0.00544677
rs321645	4	48008920	A	G	-0.00298091
rs76572667	4	48031187	G	A	-0.000467614
rs9684291	4	48059906	C	T	-0.00237048
rs78617931	4	48061012	A	G	-0.00426973
rs1567217	4	48068783	G	A	-0.00456508
rs6854382	4	48086249	A	G	-0.0045932
rs3062011	4	48089258	CTG	C	-0.00296254
rs1466997	4	48096980	G	A	0.00317181
rs3805185	4	48114694	C	T	0.00298583
4:48117050:CTTT:CTT	4	48117050	CTT	CTTT	-0.00368677
rs2704401	4	48118202	C	T	-8.68e-06
rs2661532	4	48126580	T	C	-0.00339025
rs16860972	4	48126679	G	A	-0.00204097
rs3062021	4	48139306	A	ATTAT	-0.00429357
rs4695338	4	48148822	C	T	0.00406202
rs10021919	4	48158269	G	A	-0.00516265
rs71654899	4	48189451	TA	T	0.00270176
rs16861106	4	48190365	A	G	-0.00214491
rs6829390	4	48198986	G	A	-0.00362121
rs2704425	4	48199814	T	C	-0.00280024
rs2457415	4	48200584	A	C	-0.000779801
rs2457414	4	48201821	A	C	0.00116724
rs11944638	4	48227719	T	C	-0.00535815
rs2704421	4	48228266	C	T	0.004621
rs2464505	4	48232588	G	A	-0.00374873
rs2704406	4	48236534	A	G	-0.00105166
rs2704409	4	48238049	C	A	-0.000692638
rs17655449	4	48242531	C	T	-0.00547086
rs34461450	4	48267025	GA	G	-0.00592816
rs2353304	4	48305184	G	A	-0.00130301
rs60873798	4	48374005	A	G	-0.00189662
rs62309458	4	48433510	C	T	-0.00585701
rs16861305	4	48466781	G	A	-0.00317031
rs1507865	4	48573028	T	C	-0.00265721
rs2945330	4	48606526	A	C	-0.00398341
rs2605270	4	48966234	C	T	-0.00266003
rs78210903	4	57933395	C	A	0.00488175
rs1718861	4	57949699	C	T	0.00492697
rs117941365	4	58745859	G	A	0.00498015
rs4860400	4	62080433	C	T	-0.00448765
rs74703113	4	62275414	C	T	0.00525275
rs13146204	4	62286738	G	T	0.00414316
rs148191505	4	69580957	T	C	0.00586201
rs6846444	4	85080352	C	T	0.00499982
rs80147808	4	88837440	T	G	-0.00453
rs4693920	4	88864775	T	C	-0.00941314
rs17013584	4	88872963	G	A	-0.00370733
rs729686	4	90435011	A	G	-0.0048608
rs145821033	4	94034455	A	C	0.00464158
rs61560162	4	98067986	C	T	0.00441558
rs733160	4	100724897	G	A	0.00506126
rs28721993	4	102693963	G	A	0.00644062
rs11933047	4	103142759	G	T	0.00457922
rs12648696	4	103546896	T	C	0.00321967
rs7664171	4	103547967	T	C	0.00525717
rs200264196	4	103704519	T	TA	0.00426373
rs4699041	4	103882470	T	C	0.00560054
rs76231327	4	103899954	G	A	0.00770982
rs9992325	4	106745057	C	T	0.00719932
rs6852099	4	106819889	T	C	-0.00435243
rs75645207	4	107199393	T	C	0.00408016
rs2949646	4	107288449	G	A	0.00590858
rs200330334	4	110812985	G	GATAT	0.00610315
rs150908894	4	110864830	T	TA	0.00551406
rs11569081	4	110914840	TGCAGGGCTAG	T	0.00485595
rs13144672	4	113472958	T	C	-0.00603037
rs35967151	4	113485940	T	C	-0.00596475
rs6533628	4	113486855	C	T	0.0050328
rs11098213	4	114867878	G	T	0.00499091
rs17323606	4	119657920	T	G	0.00336576
rs5861390	4	119716530	AT	A	-0.0031274
rs71954957	4	119726040	T	TACAC	0.00628041
rs11393316	4	119730134	CT	C	0.0036396
rs71595325	4	119776279	C	CA	0.00606131
rs76533601	4	119777070	C	T	0.00378532
rs369322677	4	119794024	TATGTCC	T	0.00381452
rs7689532	4	121849596	A	G	-0.00539653
rs77507563	4	121855082	A	G	-0.00516064
rs4833767	4	122662000	G	A	-0.00413483
rs4629472	4	122669747	C	T	-0.00302672
rs59192742	4	122672142	C	T	-0.00407686
rs111376437	4	122700851	TGGGATTACA	T	-0.00449058
rs6534325	4	122711635	C	T	-0.00745858
rs1532492	4	125941623	A	G	0.00464776
rs113602218	4	126434833	AC	A	0.0067581
rs145626305	4	126443723	AAAAC	A	0.00534543
rs146548970	4	126459235	AAATAAAAATAAAAT	A	0.0123835
rs60991172	4	128537229	T	C	-0.00509423
rs199649458	4	128733873	C	CTAT	-0.00471815
rs77063642	4	129303399	A	G	-0.00449985
rs2035794	4	130555339	C	A	-0.00535026
4:130556675:A:AAACAACAA	4	130556675	AAACAACAA	A	0.00579299
rs66487116	4	130652868	G	T	-0.00476888
rs201764311	4	130659732	C	CA	-0.00393734
rs113415587	4	130665437	A	G	-0.00429364
rs56128761	4	130681194	C	T	-0.00526637
rs13143700	4	131700876	G	A	-0.00601339
rs57908294	4	143682024	A	G	-0.00451311
rs72722147	4	146340112	G	A	0.00488031
rs75181436	4	147171055	A	G	0.004666
rs112295004	4	155275297	C	T	0.00455603
rs200239368	4	158625706	T	TATTTAACTATA	-0.00667834
rs10030915	4	158634769	G	A	-0.00470431
rs41420049	4	158639667	T	C	-0.00391807
rs72690996	4	158657850	T	G	-0.00377738
rs59547686	4	158699516	A	C	-0.00308156
rs149720111	4	160140798	C	T	-0.00551409
rs10776536	4	163485223	T	C	-0.00447235
rs67491161	4	163485811	G	A	-0.00418395
rs66625894	4	165950577	T	TTTTAA	0.00444605
rs140224691	4	167195175	AAGG	A	-0.00471875
rs1870305	4	169928655	A	G	-0.00613915
rs6553482	4	170896626	T	C	0.00727707
rs11930252	4	173760646	A	G	-0.00727044
rs70944501	4	174900900	CTT	C	0.00441811
rs61127905	4	174915298	T	TG	0.00673768
rs9312553	4	174953738	C	A	-0.00432195
rs74948478	4	175766807	A	G	-0.00626074
rs370095876	4	175796687	GCAGAGCT	G	-0.00399853
rs9995509	4	175819086	G	T	-0.00355331
chr4_175828665_A_G	4	175828665	G	A	-0.00654293
chr4_175850605_G_T	4	175850605	T	G	-0.00267403
rs4695984	4	175858796	C	T	-0.0046187
rs11946315	4	175870844	T	C	-0.00239524
rs146525797	4	175937462	C	CAT	-0.00364724
rs6846507	4	176750229	A	C	-0.00449794
rs4690563	4	178674077	T	G	0.00505123
rs71615258	4	178685754	A	G	0.00576527
rs13102656	4	178703150	C	T	0.00490102
rs55747917	4	180784550	T	G	0.00484721
rs72652322	4	181384589	A	G	-0.00492423
4:184466854:T:TTTG	4	184466854	T	TTTG	-0.00474937
rs1863314	4	185397811	C	T	-0.00582323
rs62345864	4	185868666	C	T	-0.00611117
rs66800786	4	185873033	T	C	-0.00448372
rs12500986	4	185873867	G	A	-0.00483693
rs10535096	4	187191803	G	GCA	0.00815491
rs111363884	4	187197866	G	A	0.00603063
rs10661556	4	187204406	C	CGTGT	0.00479464
rs74199370	4	187215448	C	T	0.00418129
rs73873608	4	187353459	C	T	-0.00547642
rs12642773	4	189526679	C	T	-0.00441696
chr5_423385_C_T	5	423385	C	T	0.00446487
chr5_427466_A_C	5	427466	C	A	0.00782297
rs2672724	5	433952	C	T	-0.00449164
rs10078	5	438102	G	T	-0.00302723
rs35960959	5	456515	GC	G	0.00314353
rs3815929	5	464823	C	T	0.0065943
rs66491003	5	474618	A	AGC	0.00263794
rs10069690	5	1279790	C	T	0.0050978
rs4975781	5	1986925	T	C	-0.00410809
rs13189295	5	2001045	A	G	-0.00532674
rs7448903	5	2009407	A	G	-0.00575526
rs11952498	5	2125940	C	T	0.00473351
rs56262971	5	2336403	C	T	0.00476899
rs148274000	5	2337614	G	GCACA	0.0066039
rs56094437	5	2344332	G	GT	0.00402751
chr5_9905783_A_G	5	9905783	A	G	-0.00447158
rs80311465	5	18492276	G	A	0.00535282
rs34013597	5	24011050	G	A	0.0042582
rs7722461	5	24018020	G	A	0.00435437
rs6880965	5	28450737	C	T	0.00661991
rs6867873	5	29086909	G	A	0.00452636
rs34854894	5	29186633	C	CT	0.00367294
rs57212383	5	29191921	G	A	0.00456243
rs1899103	5	34508786	T	G	0.00497632
rs16903709	5	37735573	A	G	-0.00453661
rs75550483	5	37756046	G	A	-0.00468559
rs36012714	5	40805979	G	A	0.00321355
rs192219	5	40831202	C	T	0.00392874
rs382378	5	40859491	A	C	0.00738777
rs404223	5	40875879	T	G	0.00485573
rs4311466	5	40896837	C	T	0.00313398
rs1910016	5	40911592	T	C	0.002842
rs72637403	5	42128925	G	A	0.00358106
rs72637404	5	42224191	C	T	0.0036482
rs4558999	5	42312211	T	C	0.00531435
rs60301772	5	42409863	G	A	0.00389272
rs2086654	5	44465614	T	G	0.00253393
rs77357606	5	44585194	T	G	0.00436202
rs12520601	5	44633384	T	C	0.00383592
rs75877225	5	44700225	T	C	0.00440786
rs2165010	5	44706780	C	A	-0.0109425
rs16901937	5	44709141	G	A	-0.0130736
5:44795636:A:AGA	5	44795636	AGA	A	-0.00618527
rs930395	5	44822458	G	A	0.0101271
rs13156720	5	44823321	A	G	0.00883284
rs62366821	5	44875449	A	G	-0.00230139
rs10045264	5	44886432	G	A	-0.00874223
rs60254973	5	44899304	TA	T	-0.00830957
rs33957426	5	44900389	CT	C	-0.00341338
rs7702731	5	44914285	G	A	0.00401745
rs7703618	5	44914579	G	A	-0.00852578
rs6880469	5	44975989	G	A	-0.00209729
rs2067980	5	44982317	A	G	0.00466422
rs13172124	5	45160377	C	T	0.00337425
rs74964143	5	45216659	A	G	0.00705077
rs981782	5	45285718	A	C	0.0029582
rs10461759	5	45394339	C	T	0.00475484
rs117670264	5	52314924	G	A	0.00436463
rs6450131	5	52748950	T	C	0.00649351
rs6875907	5	53112624	C	T	-0.0051345
rs2131582	5	53148807	G	A	-0.00506079
5:53436977:T:TA	5	53436977	T	TA	-0.00356878
rs11955545	5	53487784	C	T	-0.00425852
rs3797251	5	53501752	A	C	-0.0064965
rs13177243	5	53757358	T	C	-0.00358901
rs13184726	5	53763375	G	A	-0.00466641
rs13183367	5	53811152	C	T	-0.00463214
rs378060	5	55784217	C	T	-0.00391382
chr5_55829376_G_T	5	55829376	G	T	0.00401528
rs39837	5	55830865	C	T	-0.00721207
rs157518	5	55838485	A	C	-0.00305272
rs2245134	5	55847019	T	C	-0.00359234
rs39836	5	55849831	A	G	-0.0034915
chr5_55990052_G_T	5	55990052	G	T	0.00405067
chr5_55990143_C_T	5	55990143	C	T	0.000862747
rs10461611	5	55990436	A	G	0.00277263
chr5_55991699_A_G	5	55991699	G	A	0.00615277
rs68115105	5	56011234	G	T	0.0030717
c5_pos56046993	5	56011236	G	T	0.00808494
chr5_56022907_A_G	5	56022907	G	A	0.00993027
chr5_56029243_C_T	5	56029243	T	C	0.00320049
rs11285405	5	56037627	CA	C	0.00327365
chr5_56044635_C_T	5	56044635	T	C	0.00350919
rs66893416	5	56051596	G	A	0.00103512
rs112776581	5	56054333	TA	T	0.0153017
chr5_56060400_C_T	5	56060400	C	T	0.0125463
rs112497245	5	56060954	G	A	0.0143005
rs11344797	5	56068859	AC	A	0.00114932
chr5_56141155_A_G	5	56141155	A	G	0.0113511
rs199942689	5	56143929	C	CA	0.00263722
chr5_56153392_C_T	5	56153392	T	C	0.0118804
rs11331657	5	56160205	C	CT	0.00334452
chr5_56193667_C_T	5	56193667	C	T	0.0114134
chr5_56196604_A_G	5	56196604	G	A	0.000223852
rs112793966	5	56204118	C	T	0.0119924
rs61154548	5	56224720	C	T	0.00997018
c5_pos56287510	5	56251753	G	A	0.00320666
rs113567198	5	56267155	AT	A	0.00269955
chr5_56269512_A_G	5	56269512	A	G	0.00749839
rs35454384	5	57343274	C	T	0.00569259
rs35265	5	58627822	C	T	0.00489689
chr5_58632547_A_G	5	58632547	G	A	0.0048285
rs6864253	5	59862743	A	G	-0.00464203
rs78620886	5	60087336	G	A	-0.00480976
rs33916045	5	63921178	TAGGTAGAC	T	0.00365271
rs34622684	5	63938122	A	AAAT	0.00562026
rs10074802	5	63946919	A	G	0.00363673
rs10491469	5	63959834	C	A	0.00602379
rs143903602	5	71011418	TTTTTGTTTTG	TTTTTGTTTTGTTTTGTTTTG	-0.00524785
rs2042980	5	80693187	C	T	-0.00462417
rs35856763	5	80723376	C	T	-0.00724889
rs7725131	5	80730198	C	T	-0.00492233
rs62366209	5	80730379	C	T	-0.00601173
rs35158992	5	80811501	AT	A	-0.00288719
rs5869148	5	82285802	T	TTTTA	0.00534571
rs74357038	5	82403201	G	GT	-0.0043786
rs26582	5	87950290	A	G	-0.00518081
rs62373985	5	90099111	C	T	0.00466407
rs79081926	5	90134062	A	AT	0.00519472
rs62374009	5	90177583	T	G	0.00393223
rs28497358	5	90654953	A	G	-0.00137319
5:90675109:TA:T	5	90675109	TA	T	-0.0089981
rs11955120	5	90712019	T	C	-0.00749917
rs985434	5	90744509	A	G	-0.0109613
rs6865495	5	90746424	G	A	-0.00896291
rs2161584	5	90756688	A	G	0.0067419
rs78169868	5	90765278	C	T	-0.00337573
rs2028469	5	90780031	G	A	-0.00188659
rs2202509	5	90929423	A	G	0.0033074
rs331384	5	90997942	T	G	0.00345622
rs331385	5	91049451	G	A	0.00252037
rs2939247	5	91067306	A	G	0.00383323
rs6882564	5	97353843	A	G	0.00800217
rs192721506	5	97362658	C	A	0.00435035
rs80021299	5	97390242	G	A	0.00648679
rs111853806	5	106631400	AAC	A	0.00451281
rs154166	5	107053950	C	A	0.00540848
rs169640	5	107350074	A	G	-0.00498245
rs3066812	5	111009442	T	TCACA	0.00527103
rs72663311	5	111016937	T	G	0.00420817
rs7730783	5	113088888	G	T	-0.00497387
rs5870561	5	113099858	CTTT	C	-0.00661075
rs1428086	5	115340024	A	G	0.00458083
rs6885061	5	116710810	C	T	-0.00428465
rs62380064	5	116773215	C	A	-0.00539583
rs2589398	5	124716158	A	C	0.00495401
rs71807412	5	125171773	A	AT	0.00569775
rs13180251	5	126077999	C	T	-0.00457385
rs62391690	5	126078839	T	G	-0.00694459
rs1363465	5	128001170	G	T	-0.00448727
rs80228232	5	131388213	C	T	0.00439902
rs328832	5	133783116	A	C	-0.00484474
rs886522	5	133795267	T	C	0.00363949
rs13172210	5	133816705	C	T	0.00420547
rs7702328	5	133828687	G	T	0.00459603
rs6871635	5	133830395	G	A	0.00589004
rs11383320	5	134353360	TA	T	-0.00591623
rs31519	5	135286437	A	G	-0.00442099
rs12520800	5	135329915	T	G	0.0056249
rs28421137	5	139037130	A	G	-0.00457451
rs11744379	5	140881077	T	G	0.00493066
rs4912864	5	141911748	A	G	0.00472802
chr5_142454472_C_T	5	142454472	C	T	-0.00439891
chr5_148342482_A_G	5	148342482	G	A	0.00508759
rs137996841	5	148899495	T	C	0.0051137
rs144941254	5	148996132	C	T	0.0049496
rs62378035	5	149062907	G	A	-0.00528914
rs10045565	5	150550559	G	A	0.00835617
rs989	5	150647239	A	G	0.00444876
5:150816299:A:AC	5	150816299	A	AC	0.00453539
rs79464149	5	150938917	A	G	0.00464093
rs74295119	5	157338262	G	A	-0.00583402
chr5_158227898_A_G	5	158227898	G	A	-0.0110257
rs4377696	5	158267870	G	A	-0.00822188
rs3981205	5	158272130	T	G	-0.00380465
chr5_158300798_A_C	5	158300798	C	A	-0.0040856
chr5_158364449_A_G	5	158364449	G	A	-0.00333034
chr5_158381663_C_T	5	158381663	T	C	-0.00434767
rs78591286	5	164617462	C	T	-0.00601473
rs1024997	5	164680288	C	T	-0.00425746
rs67426053	5	164766486	T	C	-0.00460763
rs1460098	5	167976669	A	G	-0.00532199
rs4315935	5	169534259	G	A	0.00471517
rs315796	5	169743561	G	A	0.00641262
rs33931206	5	170092360	CAA	C	0.00493592
rs11350142	5	171010658	C	CT	0.00575163
rs4867858	5	176158047	A	G	-0.00485948
rs6872201	5	176720766	A	G	-0.00446474
rs6885410	5	176740996	C	A	-0.00442066
rs6926191	6	4864003	A	G	-0.00656552
rs35161136	6	5463935	T	TA	-0.00456523
rs765820	6	5505051	G	A	0.0040563
rs9405840	6	5507182	A	G	0.00757714
rs9502309	6	5510272	G	A	0.00457676
rs17140739	6	5518218	G	A	0.00657366
rs11320713	6	6865833	GA	G	-0.00589948
rs10900997	6	6868584	T	C	-0.00410023
rs6930115	6	6868994	G	T	-0.00597105
rs6929018	6	6873698	C	T	-0.0050666
rs113266566	6	6877408	T	TTG	-0.00315165
rs66472938	6	6879755	A	G	0.0036195
rs62393593	6	7253926	G	A	0.00445564
rs11965592	6	7257272	C	T	0.00569038
rs6921967	6	7258893	G	A	0.00391341
rs35815330	6	8636730	TAAG	T	0.0045906
rs6905063	6	10345756	C	T	-0.00466908
rs1225757	6	10922799	C	T	-0.00430046
rs6915811	6	11198678	T	C	0.00528256
rs28490449	6	11322971	A	G	-0.00557956
rs2179178	6	11363341	T	C	-0.00602045
rs7741863	6	11371615	C	T	-0.00354207
rs4533978	6	11376092	T	C	-0.0041202
rs77121680	6	11413044	C	A	-0.00386923
rs7745846	6	11456719	G	A	-0.00646203
rs2619553	6	15642906	T	G	-0.00464319
rs142082338	6	16753140	T	TAGC	-0.00690592
rs10046237	6	19407479	A	G	0.0050067
rs9460685	6	21904671	A	G	0.00282207
rs11288203	6	21912927	G	GA	0.00326378
rs10946487	6	21918786	A	G	0.00528686
rs60960786	6	21922264	C	A	0.00562747
rs12213289	6	21938616	A	G	0.00733371
rs6906731	6	21944707	C	T	0.00653126
rs12660852	6	21945019	C	T	-0.00419889
rs7761213	6	24028403	C	T	-0.00385414
rs9467025	6	24042810	G	A	-0.00345356
rs58945338	6	24056037	T	C	-0.00428391
rs9358749	6	24078057	G	T	-0.00505965
rs199523798	6	24433712	CTTTTTTTTT	C	0.00482942
rs10718354	6	24499968	C	CA	-0.00477881
rs55728843	6	25515150	C	T	-0.00418037
rs56329220	6	25657845	G	A	-0.00433738
rs9461540	6	29604264	T	G	0.00454815
6:29692470:C:A	6	29692470	C	A	0.00480809
rs2517897	6	29800101	C	A	0.00468885
rs2844517	6	31375117	T	G	0.00496217
rs55957433	6	31402383	A	G	0.00366739
rs3869132	6	31410948	C	T	0.003438
rs73404265	6	31411557	C	T	0.00386793
rs34400362	6	31435085	T	TA	0.0053137
rs204887	6	32029226	G	A	0.00477989
rs145686781	6	32159191	C	T	0.00462842
rs117627796	6	32280774	A	G	0.00399826
rs145036746	6	32379919	CT	C	0.00310541
rs13199532	6	32419138	G	GT	0.00406528
rs189964538	6	32442548	G	A	0.0040523
rs144515162	6	32455083	A	G	0.00523011
6:32660018:G:A	6	32660018	G	A	0.00292399
rs3104410	6	32683324	T	C	0.00528587
rs17583915	6	32915852	T	C	0.00633146
6:32947429:C:CATAGTGCAAAT	6	32947429	C	CATAGTGCAAAT	0.00417118
rs3130166	6	32991505	T	G	-0.00459132
rs3176343	6	36650267	G	A	0.00690536
rs1801270	6	36651971	C	A	0.00507594
rs142436267	6	38762644	ATT	A	-0.00527144
rs1504329	6	39747227	G	T	-0.00408563
rs302640	6	39753601	C	T	-0.00652534
rs9394629	6	39758362	T	C	-0.00439731
rs302626	6	39759952	C	T	0.00378385
6:40652641:G:GTAACT	6	40652641	G	GTAACT	-0.0061555
chr6_41424689_A_G	6	41424689	G	A	-0.00520781
rs6924555	6	43150980	T	C	0.00615121
rs113113059	6	43160375	T	C	0.00548563
rs6913259	6	44586363	C	T	-0.00446231
rs35624299	6	51681871	T	TC	-0.00559977
6:52712717:G:<INS:ME:ALU>:52712987	6	52712717	G	<INS:ME:ALU>	0.00704378
rs9475030	6	54697482	T	C	0.00436065
rs7749816	6	54827140	C	A	0.00566914
rs80115811	6	56274673	T	C	0.00469211
rs622292	6	56289547	A	C	0.00662415
chr6_56290289_A_G	6	56290289	G	A	0.0070164
rs36017808	6	56435256	T	C	-0.0034156
rs9475724	6	56436335	G	A	-0.00343035
rs9382652	6	56460763	C	T	-0.00336921
rs7747060	6	56476262	T	C	-0.0045774
rs6905690	6	63224575	G	A	-0.00612199
rs6900586	6	63554353	C	T	-0.00445448
rs7769262	6	63556032	C	A	0.0024536
rs13205352	6	63602705	T	C	0.00326243
rs111712275	6	63661083	G	A	0.00554043
rs9448024	6	63756890	G	A	0.00299104
rs4710400	6	63758582	T	C	0.00556113
rs13196549	6	63874459	G	T	0.00501167
rs9360156	6	66553074	A	G	-0.00470351
rs7776395	6	71760233	C	T	0.00524092
rs9455318	6	71782755	G	A	0.00426772
rs113635039	6	74096640	G	A	-0.00465697
rs11965339	6	76740942	T	C	0.00449335
rs4706620	6	77158764	C	A	0.00467609
rs1394280	6	80180335	G	A	0.0048475
rs2496689	6	81342885	G	A	0.00456028
rs7749739	6	82470510	C	T	0.00409278
rs2016762	6	82525799	C	A	0.00389991
rs9361860	6	82527821	C	A	0.00684651
rs770897	6	83063804	T	G	0.00287879
rs770908	6	83081505	G	A	0.00534463
rs67059152	6	83096429	A	AATAAT	0.00856101
rs373888800	6	83123748	GTTT	GT	0.0041487
rs2917475	6	83255654	C	T	0.00388029
rs143941886	6	83275229	A	AAAAT	0.00352773
rs9444166	6	85088902	A	C	-0.00852793
rs55768155	6	85574429	C	T	-0.0059326
rs12525393	6	85575647	A	G	-0.00565206
rs1987911	6	85579336	A	G	-0.00473722
rs112716679	6	85729631	A	AAC	0.00538317
rs9444291	6	85777885	C	T	0.00368966
rs150768027	6	85781843	G	A	0.00602516
rs1409190	6	85791717	A	G	0.00589418
rs79684349	6	85823492	A	G	0.00281208
rs114158060	6	90261115	A	G	0.00549074
chr6_93488491_A_INDEL	6	93488490	CA	C	0.00587385
rs9363170	6	94980699	G	A	0.00455224
rs112389739	6	98216447	TTAAAG	T	0.00490023
rs17060530	6	100859947	C	T	-0.00878476
rs714378	6	100872787	T	C	-0.00920616
rs2055162	6	101242655	T	C	-0.00369012
rs72610823	6	101314435	T	C	-0.00480979
rs56115902	6	101340209	C	T	-0.00362542
rs9373598	6	101429161	A	G	-0.00418016
rs2813643	6	101575509	C	A	-0.00412677
6:102209911:TTTTCCTTCC:T	6	102209911	TTTTCCTTCC	T	0.00564915
rs373046651	6	102238478	G	T	0.00402504
rs9499686	6	104324734	G	T	0.00437864
rs4352710	6	104343800	A	G	0.00410796
chr6_106336759_A_G	6	106336759	A	G	0.00448581
rs9400057	6	107162216	G	A	0.00591916
rs9386587	6	107167657	C	T	0.00555807
rs846965	6	107969201	T	C	-0.00392066
rs846983	6	107978198	G	T	-0.00700992
rs12665132	6	107981997	A	G	0.0045309
rs13218064	6	107990361	C	T	-0.00366109
rs9487858	6	112550060	T	C	-0.00540085
rs377230021	6	112750375	C	A	-0.00544603
rs4945498	6	113906257	T	C	0.00361864
rs13218163	6	113977475	T	C	-0.00392957
rs773682	6	114020940	G	A	-0.00526574
rs12198110	6	114022711	C	T	-0.00363689
rs35747019	6	114026471	C	CA	-0.00377838
rs2498743	6	114054877	A	G	0.00448232
rs148910214	6	114097581	C	CTAATAA	-0.00625805
rs9488268	6	114165554	G	A	0.00643237
rs145044058	6	116182299	CA	C	0.00886126
rs34051270	6	116231290	AT	A	0.00493974
rs1016101	6	116235571	G	A	0.00453539
rs5879356	6	116262472	C	CAAG	0.00333372
chr6_117599965_C_T	6	117599965	G	A	-0.00518106
rs55840079	6	120145218	AT	A	0.00640494
rs10485179	6	126331545	T	C	-0.00509982
rs2076190	6	136682172	A	G	-0.0051143
rs7756465	6	137742167	A	C	0.00472992
rs36008081	6	138919596	G	GA	-0.00689181
rs4896675	6	144166535	G	A	0.00545941
rs77707874	6	144206689	T	G	0.00535807
rs58868604	6	148322845	G	GCTTGATAGGT	-0.0043897
rs2000087	6	148417153	A	G	0.00508198
6:148439989:A:ATTTTTTT	6	148439989	ATTTTTTT	A	0.00486613
rs636864	6	149525606	C	T	0.00474313
rs4897093	6	149555590	T	C	-0.00188214
rs6907745	6	149557213	A	G	0.00153779
rs57725287	6	149569815	T	C	-0.00587349
rs7758080	6	149577079	A	G	-0.00517759
rs35330334	6	149579904	G	A	0.00254773
rs11968300	6	149580983	C	T	-0.00536789
rs6914987	6	149582786	G	A	-0.0090448
rs35570061	6	149586560	C	A	-0.00955741
rs6924904	6	149600530	C	T	0.00491357
rs34429158	6	149605712	G	A	0.00672572
rs4897114	6	149607978	G	A	-0.00965239
rs57968001	6	151700893	T	C	-0.00261662
rs68036725	6	151724548	T	TGAG	0.003668
rs9383889	6	151730802	T	C	0.00385134
rs9383890	6	151730903	A	G	-0.00246874
rs9383891	6	151734051	A	C	0.0059092
rs147230474	6	151737177	G	T	-0.00410186
rs201016453	6	151757247	C	CA	0.00346819
rs35143743	6	151768532	C	T	0.00619999
rs7741193	6	151769132	G	A	-0.00251919
rs73783029	6	151778273	C	T	-0.00299822
rs74798609	6	151792026	T	C	-0.00438338
rs34087610	6	151796138	C	CT	0.00358549
rs7762223	6	151799274	A	C	-0.00260809
rs145135839	6	151831073	C	T	0.00324564
6:151833775:CCCGAGTTCCTCCTCCTTTCTAAGAACTGTTGTAAGGGTTGAGTGCAATAATGTTAGTAAAGTGTTTAA:C	6	151833775	CCCGAGTTCCTCCTCCTTTCTAAGAACTGTTGTAAGGGTTGAGTGCAATAATGTTAGTAAAGTGTTTAA	C	-0.00454696
rs117595301	6	151835307	G	T	-0.00521216
rs9383580	6	151855743	A	G	-0.000823738
rs147717277	6	151876268	C	T	-0.000109257
rs79797664	6	151908423	A	G	-0.0034717
rs3757318	6	151914113	G	A	0.0128884
rs9383932	6	151919720	A	G	0.0144493
rs12055593	6	151922654	G	A	-0.00757897
rs11155799	6	151927268	C	T	-0.00884792
rs11411939	6	151928765	A	AT	0.0134666
rs12663827	6	151930249	G	A	0.0156261
rs1023940	6	151932778	G	A	-0.0143181
rs36225442	6	151934085	TCTTTGTTTG	T	0.0176565
rs11155800	6	151934614	A	G	0.00553395
chr6_151937679_C_T	6	151937679	C	T	-0.0116142
rs56111839	6	151943165	C	CT	0.0287454
rs7752591	6	151947068	G	A	0.0263429
rs7763637	6	151949312	G	A	0.0345263
rs60954078	6	151955914	A	G	0.0313317
rs1293964	6	151967175	C	T	0.0282677
6:151972393:A:ATTTTTTTTTTTTTTTTTTTT	6	151972393	ATTTTTTTTTTTTTTTTTTTT	A	-0.00583842
rs10484919	6	151974422	C	T	0.0218992
rs851970	6	151979157	T	C	-0.00806299
rs57210219	6	151979837	TA	T	-0.00291721
rs866457	6	151982413	T	C	-0.000163009
rs851998	6	151983338	G	A	-0.00834101
c6_pos152025076	6	151983383	C	A	-0.00316122
rs9397442	6	151986003	T	C	-0.00444797
rs9479091	6	151989609	G	A	0.0163668
rs61176871	6	151990488	G	A	-0.00744829
rs1293955	6	151990954	T	C	-0.0089821
rs1293947	6	151995627	A	G	0.00858912
rs712220	6	152000028	A	G	-0.00947156
rs851993	6	152006011	A	G	-0.00205874
rs9383939	6	152006178	G	A	0.0125309
rs75600168	6	152006928	TC	T	-0.00273294
c6_pos152050135	6	152008442	G	A	-0.00128371
rs2941741	6	152008982	G	A	0.00810214
chr6_152018903_INDEL_TTCTATAGC	6	152018902	ATTCTATAGC	A	-0.00983532
rs851982	6	152024985	T	C	0.00689235
rs74366500	6	152026689	A	G	0.0097865
rs8180576	6	152035710	C	A	-0.00250433
rs6940919	6	152047476	T	G	0.00349276
rs2982558	6	152056146	A	G	0.00468034
rs201079497	6	152056700	G	T	-0.00156583
rs3020301	6	152061579	T	C	0.00536625
rs1361024	6	152070928	G	A	0.00585383
rs9322330	6	152073318	G	A	-0.00115178
rs2248586	6	152095332	A	G	0.00518963
rs12661437	6	152107936	A	G	-0.00273473
rs543650	6	152110943	G	T	0.0093115
rs2881766	6	152119119	T	G	-0.0071432
rs523736	6	152123895	A	G	0.00481833
rs488133	6	152125444	C	T	0.00617387
rs3866460	6	152139943	T	C	-0.005352
rs11296052	6	152152281	CT	C	-0.00238462
rs6909023	6	152153697	G	A	-0.000250112
rs827421	6	152157122	A	G	-0.00370093
rs6902771	6	152157881	C	T	-0.00474378
rs146095115	6	152172905	T	C	-0.00257173
rs1709181	6	152175180	T	C	-0.0038127
rs35462127	6	152180582	G	GA	-0.00115386
rs117028281	6	152197885	G	A	-0.00553864
rs9322334	6	152200041	G	A	0.00405434
rs9322336	6	152200430	T	C	0.000312368
rs9340838	6	152200509	T	G	-0.000911546
rs9322338	6	152200749	G	A	-0.00318156
rs6557168	6	152201201	C	T	-0.00147861
rs6557169	6	152201464	C	T	0.00118064
rs9371560	6	152215838	T	C	-0.00521531
rs186812658	6	152220900	C	A	-0.0111216
rs2347923	6	152227421	C	A	-0.00325486
rs9397453	6	152236879	G	A	-0.00672563
rs4870061	6	152237468	C	T	0.000860465
rs9397072	6	152239321	C	T	-0.00687602
rs4458702	6	152240423	G	A	0.00219002
rs12154179	6	152250975	G	A	-0.00252611
6:152253512:C:T	6	152253512	C	T	-0.00493865
rs6909026	6	152268140	A	G	-0.00464869
rs3020424	6	152268483	T	C	-0.000728966
rs145554543	6	152277970	T	TATAA	0.00334357
rs3020393	6	152278885	A	G	0.00173962
chr6_152283279_A_G	6	152283279	G	A	-0.00163367
rs3003925	6	152284458	A	G	0.000195354
rs2982688	6	152285122	C	T	-0.000249112
rs58812094	6	152290977	T	TTTG	-0.00555355
rs75314941	6	152295488	A	AT	-0.00345556
rs11314835	6	152299098	G	GA	0.00303658
rs3020327	6	152301645	G	A	0.00231349
rs726282	6	152302654	C	A	0.00628993
rs926777	6	152305047	C	A	0.00397728
rs9383601	6	152306229	C	T	-0.00214754
rs3020329	6	152307004	C	T	-0.00327279
rs7743290	6	152309132	T	G	0.00445372
rs71979928	6	152332042	CTCT	C	0.00461502
rs9340985	6	152341587	T	C	0.00611339
rs112714881	6	152343950	TAC	T	-0.0016081
rs9383959	6	152354695	C	T	0.00840172
rs79388591	6	152355649	G	GT	0.00586343
rs3020371	6	152383820	T	C	-0.00525019
rs2474148	6	152412904	T	G	-0.00384002
rs72993664	6	152414489	C	T	-0.00758208
rs3798758	6	152421854	C	A	0.00478197
rs9397082	6	152430638	C	T	0.00381058
rs9383964	6	152444815	T	C	0.00289422
rs71815532	6	153553838	GACAATACAAT	G	-0.00545289
rs77892329	6	156103395	A	C	-0.0066012
rs6455590	6	158972422	C	T	0.00574191
chr6_160676317_G_INDEL	6	160676316	T	TC	0.00453247
rs7757336	6	160689558	T	G	0.00723252
chr6_160699023_A_G	6	160699023	G	A	0.00568405
rs3125060	6	160711018	G	A	0.00607224
rs7754215	6	161559040	C	T	0.00561859
rs369971212	6	162812561	G	A	0.00653468
rs375642820	6	162851546	TAA	T	0.00558135
rs6923240	6	164185384	A	G	-0.00528688
rs34839002	6	164258807	G	A	-0.00600348
rs6910184	6	164274382	A	C	-0.00394036
rs67731225	6	164279252	G	T	-0.00447917
rs76661825	6	165325499	A	G	-0.00473926
rs752398	6	165326296	C	T	-0.00445227
rs2031846	6	165947458	C	A	0.0056663
rs11964435	6	166404614	C	T	-0.00435744
6:166463617:C:CT	6	166463617	C	CT	-0.00418386
rs6940159	6	170332621	T	C	0.00570994
rs2172905	6	170334502	T	C	0.00679458
rs61527009	6	170337476	G	A	0.00429295
rs9460131	6	170366974	G	A	0.00441534
rs9460028	6	170379286	G	A	0.0046641
rs6960057	7	5494374	C	A	0.00531989
chr7_7881888_A_G	7	7881888	A	G	0.00557546
rs4725100	7	8548572	G	T	0.00449949
rs10263738	7	8553223	G	A	-0.00434534
rs10237485	7	8575994	T	C	0.00508597
rs2110376	7	11029632	C	A	-0.00450354
rs2079163	7	11374563	G	A	-0.00484451
rs79806209	7	11815786	A	G	-0.00488003
chr7_13884489_C_T	7	13884489	C	T	0.00410603
rs12154701	7	13887008	C	A	0.00712651
rs34722091	7	13892674	T	C	0.0040719
rs1122518	7	13900325	T	C	0.00545468
rs140050562	7	17744026	A	ATG	0.00401245
rs61578235	7	17751232	C	T	0.00405305
rs7786114	7	17755584	A	C	0.00404873
rs17351452	7	19132948	G	A	0.0047266
rs35137379	7	22489598	A	G	-0.00493224
rs12532005	7	24008462	C	T	0.00439799
rs17153696	7	26513775	C	A	0.00599721
rs17156863	7	28619038	A	G	-0.00614206
chr7_35564882_C_T	7	35564882	C	T	0.00496354
rs17171480	7	35585669	G	A	0.00504602
rs10246132	7	36148652	A	C	-0.00404779
rs7784478	7	36185431	G	A	-0.00453496
rs11771053	7	37452113	G	T	-0.00486826
rs4723836	7	39318130	G	A	-0.00484526
rs6960035	7	43275706	T	C	0.00507743
rs68138246	7	50305181	GGCTT	G	-0.00525701
rs7384694	7	50454251	G	A	-0.00559126
rs6593336	7	50491926	T	G	-0.00447003
rs10230343	7	50512929	A	C	-0.00448042
rs6951648	7	50567493	G	A	0.00467048
rs13237700	7	51248051	C	A	0.00748448
rs7809332	7	55293361	T	C	0.0048334
rs10244247	7	69193819	G	A	-0.00414162
rs10269267	7	69219137	A	C	-0.00535269
rs7456089	7	80385541	T	G	0.0073088
rs17147989	7	80386600	T	C	0.004101
rs167861	7	80811862	T	C	-0.00394522
rs1024547	7	80815929	A	G	-0.00459143
rs5885290	7	81964578	G	GA	0.00511375
rs12704506	7	89621311	A	G	0.0043774
rs12667992	7	91345077	G	A	-0.00313638
rs10488507	7	91358994	T	C	-0.0027742
rs1403670	7	91405526	T	C	-0.0098626
rs11763307	7	91408398	A	G	-0.0106489
rs10953055	7	91412125	A	G	0.00292267
7:91440992:A:ATG	7	91440992	A	ATG	0.00404532
rs75027287	7	91501343	C	T	-0.00227348
rs138236405	7	91540430	A	AGCGTTTGTTTGAGGAACAAGAT	0.00354044
rs6973921	7	91544122	C	T	-0.00231092
rs2282973	7	91666661	A	C	-0.00817779
chr7_91759597_A_G	7	91759597	A	G	0.00539096
rs77952927	7	91841264	A	C	-0.00394313
rs4727270	7	91887189	A	G	-0.000428433
rs17164467	7	91890344	A	C	-0.00265873
rs190770581	7	91987328	G	A	0.00443928
rs983874	7	92042687	C	T	-0.0062603
chr7_92046327_G_T	7	92046327	T	G	0.00377274
rs2282983	7	92279363	T	C	0.00307195
rs11773884	7	92285123	A	G	0.00469745
rs11524145	7	92346083	G	A	0.00468372
rs1076218	7	92391883	C	T	0.00649674
rs10488536	7	92881662	G	T	0.00421658
rs6465378	7	92918588	A	C	0.00548519
rs2374743	7	94313313	C	T	0.00512512
rs150700152	7	94566746	A	G	0.0047356
rs854537	7	94910248	G	A	0.00674388
rs4727372	7	97324599	A	C	0.00577166
rs12333932	7	101140290	G	A	0.00478566
rs141990408	7	104314423	G	GTCTGTAGGACTA	-0.00447212
rs186914278	7	104374976	C	A	-0.00477337
rs6961668	7	104677739	C	A	0.00461298
rs2240452	7	104696016	A	G	-0.00574127
rs10464506	7	109163661	G	T	-0.00473243
rs10266963	7	109803967	C	T	0.00491179
rs142514573	7	113121710	GTTGTCTTATGCTATTATTGATAATGTTAACTTTAATCAC	G	0.00553274
rs961628	7	122264411	G	A	0.00544453
rs6466879	7	123276197	A	G	0.0060745
rs600420	7	123408050	G	A	0.00587723
rs35138511	7	126114322	G	GTA	-0.00531309
chr7_130621451_A_G	7	130621451	G	A	0.00768415
rs12533596	7	130627014	G	T	-0.00534897
rs3823556	7	130629901	T	C	0.00536484
chr7_130636493_A_G	7	130636493	G	A	-0.0049424
rs205732	7	130657107	C	T	0.00479548
rs418797	7	133811329	T	C	-0.00447689
rs34084423	7	136720590	T	G	-0.00518106
rs12703639	7	139937791	T	C	-0.00438095
chr7_139938412_C_T	7	139938412	C	T	0.004952
rs11977670	7	139942304	G	A	0.00411877
rs139313450	7	143792893	G	A	0.00685381
rs150477236	7	148211382	CT	C	0.00539093
rs13232767	7	148659528	C	A	0.00465378
rs28755928	7	150210749	G	A	0.00519724
rs57543564	7	150511878	C	T	-0.00479014
rs7811307	7	158036434	A	G	0.00736636
rs10949748	7	158755201	C	T	-0.00527985
rs62484708	8	281092	A	C	0.00440051
rs7824111	8	1228435	A	G	-0.00387664
rs4141050	8	1253535	C	T	-0.00379211
rs4876093	8	1257933	G	A	-0.0046975
rs143242995	8	1263409	G	A	-0.00540215
rs3779854	8	2015812	A	C	-0.00439814
rs3779853	8	2016053	G	T	-0.00540264
rs11778645	8	2023016	C	T	-0.00644818
rs11429915	8	2546778	A	AT	-0.00531332
rs7832545	8	3071514	C	T	0.00439915
rs2554674	8	3853936	G	A	0.00356129
rs2688371	8	3857596	T	C	0.00413894
rs2258845	8	3858820	A	G	0.00452428
rs2740972	8	3861630	C	T	0.00470696
rs2740963	8	3865488	A	G	0.00566056
rs2118566	8	4725824	C	A	-0.00325217
rs2028231	8	4739622	C	T	-0.00397919
rs6986644	8	4742921	C	A	-0.00265168
rs56230864	8	4743255	T	C	-0.0069397
rs55752430	8	4743515	A	C	-0.00413591
rs34736459	8	4744714	C	A	0.00383985
rs9314549	8	4752029	C	T	-0.00508893
rs7012396	8	4804768	G	T	-0.00514411
rs59681223	8	10344961	T	C	0.0052561
rs11250024	8	10377484	C	T	0.0042363
8:13660073:ATCTC:CTCTC	8	13660073	ATCTC	CTCTC	-0.00482658
rs79852460	8	14628928	C	T	0.0050903
rs2253107	8	14639668	G	A	0.00443812
rs59086886	8	15147563	C	T	0.00454771
rs11203734	8	15795898	A	G	-0.00453455
rs6995816	8	15864178	A	G	-0.0044734
rs33921834	8	17184946	A	AT	-0.00564275
rs34172250	8	21092798	C	T	-0.00460671
rs10105341	8	22632001	A	G	-0.00476178
rs409783	8	23695903	G	T	0.00685807
rs1911250	8	25245151	A	G	-0.00580737
chr8_29494941_C_T	8	29494941	T	C	-0.00653649
rs7461689	8	29500824	G	A	0.00793632
rs7014829	8	29568003	A	C	0.00508845
rs146992477	8	36842055	T	TTCTTTCTTTC	-0.00771056
rs3015755	8	36876082	T	C	0.00417349
rs17425378	8	37192342	C	T	-0.00373371
rs385044	8	37207819	C	T	0.00409789
rs1828465	8	37213781	C	T	0.00668006
rs51555	8	37232216	T	C	0.00310398
rs239429	8	37234836	T	C	0.00440601
rs35583064	8	51190587	A	G	-0.00556222
rs202181871	8	59419520	G	A	-0.00296187
rs59902494	8	59422220	A	AT	-0.00447954
rs200096953	8	59464613	CAA	CA	-0.00660373
rs141697009	8	59481798	T	TTGCCATGTTGGCCATGACAAACATGACAACA	-0.00687359
rs79668053	8	59506151	T	C	0.00694687
rs7841618	8	59523394	T	C	-0.00463438
rs2634534	8	59527038	T	C	-0.00320986
rs7001175	8	60190250	C	T	0.00486588
chr8_76230301_G_T	8	76230301	T	G	-0.00495206
rs16939058	8	76257007	T	C	0.00461254
rs79561723	8	77470489	C	A	0.00527322
rs1160904	8	78500201	C	CAAT	-0.00610277
rs4739609	8	81871222	T	C	0.0051794
rs11310452	8	82787337	A	AT	-0.00460954
rs6997745	8	84477913	G	A	0.00420401
rs56038009	8	84486793	GTA	G	0.00458888
rs4740003	8	85141824	A	G	0.0062577
rs10105026	8	85150978	C	T	0.00424709
rs1907548	8	85162414	A	C	0.0061523
rs1447303	8	94320365	C	T	-0.00321571
rs28379679	8	94321536	G	A	-0.00487508
rs441878	8	94336759	T	G	-0.00238934
rs277766	8	94343095	T	C	-0.00243609
rs277767	8	94344046	G	A	-0.00430267
rs277778	8	94352802	G	A	-0.00625402
rs277776	8	94355021	G	A	-0.00533298
rs12677732	8	94359032	A	G	-0.00249806
rs57602858	8	95658562	AAAAT	A	-0.00648098
rs3104887	8	96621239	A	G	0.00544286
rs10090053	8	97067686	A	G	0.00601812
rs1592675	8	97090784	G	T	0.00589158
rs6468489	8	97113826	T	C	0.00442559
rs7846076	8	101327629	A	G	-0.00514506
rs1788209	8	101337056	C	T	-0.00456447
rs139344416	8	101364474	T	TCA	-0.00521939
rs4637791	8	101379513	C	T	-0.00503809
rs616153	8	102482650	G	A	-0.00528634
rs57874832	8	102578350	G	A	-0.00475952
rs35526650	8	102598492	C	T	-0.0101126
rs116523522	8	102635395	G	A	-0.00302743
rs34302508	8	102654384	CT	C	-0.0103554
rs35693157	8	103207648	G	A	0.00486455
rs2513912	8	103821488	C	T	-0.00580159
rs2957472	8	106260211	C	T	0.00648806
rs6992148	8	106290466	G	A	0.00383986
rs17209630	8	106296090	G	A	0.00561836
rs2957435	8	106298549	A	G	0.00433368
rs13248299	8	106306761	T	C	0.00527217
rs66726089	8	106468383	TG	T	-0.00412772
rs66479197	8	106500717	C	T	-0.00388731
rs2049840	8	117011653	A	G	-0.00485089
rs4876632	8	117107873	C	T	-0.00500593
rs10955766	8	117129952	T	C	-0.00402377
rs1527937	8	117329669	C	T	0.00511315
rs199606981	8	117853106	A	G	-0.0050304
rs35546127	8	117868237	G	GC	-0.00463916
rs115080302	8	118183133	T	C	0.00862447
rs142360995	8	118205719	G	A	0.00680468
rs10955807	8	118236571	G	A	-0.0050824
rs139707972	8	122356894	C	CT	0.00783396
rs55849887	8	122409638	C	A	0.00867652
rs71308655	8	122435937	TA	T	0.00660046
rs4870836	8	123982982	G	T	0.00704222
rs35729237	8	124623308	C	CT	0.00596895
rs7386562	8	124664874	C	T	0.00543153
rs79718156	8	128188336	ACTAGAACATGGGCTCCATG	A	0.00370917
rs140519192	8	128196983	GT	GTT	0.00925967
rs12548989	8	128208453	C	T	0.004867
rs7826557	8	128345731	C	A	-0.00345171
rs10095860	8	128354785	C	A	-0.00236603
rs17465317	8	128356670	T	C	-0.00351161
rs7842494	8	128366570	C	A	-0.00366409
rs10096351	8	128372172	G	A	-0.00539357
rs9297753	8	128375270	C	T	-0.00603959
rs2392780	8	128388025	A	G	-0.00479428
rs7015780	8	128389507	C	T	-0.00501264
rs13259396	8	128488711	A	G	0.00517517
rs143270560	8	132126029	TC	T	-0.00513147
rs201207140	8	137426137	G	GCTTCCTTC	-0.00634494
rs6996628	8	144903201	A	G	-0.00469596
rs7875874	9	3184967	G	T	-0.00440844
rs148750199	9	7279716	A	G	-0.00440816
rs13296571	9	11288887	G	T	0.00574514
rs66498807	9	12853592	C	A	0.00682892
rs68168105	9	12855645	A	G	0.007885
rs36055564	9	12899051	T	TG	0.00414014
rs12352741	9	13422182	G	A	0.00581588
rs116848122	9	14158642	T	G	-0.00754348
9:15458080:AT:ATTT	9	15458080	AT	ATTT	0.00452504
rs139375773	9	15543204	G	A	0.00501865
rs35525287	9	16479769	CTTCT	C	0.00710893
chr9_16484870_C_T	9	16484870	T	C	0.0044182
rs60527766	9	20489604	C	T	-0.00228691
rs75202674	9	20496550	A	G	-0.00332065
rs80207091	9	20533996	T	C	-0.00339942
rs185121610	9	20542273	T	C	-0.00433827
rs58248741	9	20566674	A	C	-0.0050608
rs10964619	9	20569809	C	T	-0.00266408
rs74493284	9	20570310	G	A	-0.00574662
rs76814558	9	20585374	G	A	-0.00350557
rs199730944	9	20588236	G	T	-0.0026044
rs78179769	9	20615699	G	A	-0.00701976
rs367803780	9	20626303	GA	G	-0.00322389
rs77741383	9	20629414	G	A	-0.001956
rs1889226	9	20680198	C	T	0.00451046
rs71496861	9	20848175	CTGTT	C	0.00395224
9:21064053:GAAAAC:GAAAACAAAAC	9	21064053	GAAAAC	GAAAACAAAAC	0.00522299
rs7875511	9	21614839	A	G	0.00579087
rs144881396	9	21724513	A	G	-0.0106174
rs28403926	9	21736634	T	C	-0.00417271
rs143748900	9	21748246	C	T	-0.00917225
rs7865882	9	21821669	T	C	-0.00322979
rs116916822	9	21835143	C	T	-0.00217775
rs149295300	9	21845264	C	T	-0.00239589
rs66759160	9	21846416	GA	G	-0.00560287
rs75296846	9	21855346	G	A	-0.00327016
rs199596129	9	21859844	GA	G	-0.0098324
rs73440434	9	21880909	C	T	-0.0105775
rs10115936	9	21892793	C	A	-0.00309453
rs62556520	9	21895185	C	A	0.00282758
rs58820590	9	21907672	G	GT	0.00335104
rs10811635	9	21910698	A	G	0.00420951
rs143565248	9	21912625	T	C	-0.00268083
rs113872145	9	21917759	G	T	-0.00150703
rs143583414	9	21918076	C	T	-0.00310772
rs113645648	9	21918861	A	AC	-0.00149588
rs75712803	9	21924423	G	A	-0.00359747
chr9_21955669_A_G	9	21955669	A	G	0.00376949
rs2263146	9	21963048	C	T	0.00300972
rs3731257	9	21966221	A	G	0.002886
rs2811708	9	21973422	G	T	0.00667415
chr9_21975017_C_T	9	21975017	T	C	0.00354809
rs186966895	9	21978085	G	A	0.0058187
rs2811710	9	21991923	C	T	0.00461367
rs3218020	9	21997872	G	A	-0.000892148
rs974336	9	22006348	C	T	0.00719456
rs10811640	9	22013411	T	G	0.000535091
rs138417214	9	22018437	A	G	0.00560882
rs75227345	9	22042297	C	T	0.00684106
rs1333035	9	22044059	A	G	0.00810621
rs7028268	9	22048414	A	G	0.00189391
rs10120688	9	22056499	A	G	0.000569592
rs10811650	9	22067593	G	A	0.00150473
rs7855162	9	22074793	T	C	0.00424709
rs80307048	9	22089264	G	A	0.00179677
rs1332677	9	24671602	C	A	-0.00484508
rs13287445	9	25295456	T	C	-0.00546656
rs200517398	9	28557640	A	G	-0.00552042
rs150749017	9	29419732	A	G	-0.00576446
rs2380866	9	33764648	A	G	-0.000376388
rs10971696	9	33773705	A	G	-0.00398711
rs10733471	9	33775367	C	T	-0.00424359
rs3843935	9	33787871	C	T	-0.00128349
rs10971749	9	33865837	G	T	-0.00683524
rs10971767	9	33891379	C	T	-0.00305341
rs55660804	9	34030379	G	A	0.00673965
rs149031127	9	34039002	T	C	-0.00578603
rs1543604	9	34040797	A	C	-0.0073701
rs34756862	9	34057208	TA	T	-0.00164905
rs10971892	9	34077037	C	T	-0.00841559
rs9657619	9	34078687	T	C	-0.00281965
rs149390215	9	34092692	A	C	-0.00150734
rs112680649	9	34105753	C	CT	-0.00320652
rs10971921	9	34111002	A	G	-0.00724903
rs4879751	9	34140175	G	A	-0.00315541
rs10758242	9	34146776	G	A	-0.00860122
rs35483032	9	36939152	C	A	0.00512077
rs10868073	9	72408691	C	T	0.00445225
rs13295695	9	75049618	G	A	-0.00531275
chr9_75123453_G_T	9	75123453	G	T	-0.00414347
9:79064231:A:C	9	79064231	A	C	-0.00455973
rs7862822	9	79099074	C	A	0.00901274
rs56097164	9	79121384	G	A	0.00461702
rs7868799	9	82287471	A	G	0.00549104
rs11138651	9	83021572	C	T	-0.00593693
rs62572696	9	83044403	T	G	-0.00470347
rs77699511	9	83173526	T	C	0.00510127
rs10780430	9	83177104	A	G	-0.00456928
rs374571372	9	86563261	T	C	-0.00447146
rs62565779	9	86574938	A	G	-0.00422645
rs113547205	9	87406780	G	A	0.00518492
rs11141102	9	88401021	A	G	0.00619722
rs80220410	9	90418182	G	A	-0.00456823
rs4878136	9	90443833	C	T	-0.00474617
rs147486424	9	92945616	C	T	-0.00714616
rs10761166	9	92946648	G	A	-0.00565751
rs112351878	9	92981238	C	T	-0.00450499
rs296640	9	93777427	T	C	0.00518518
rs112124700	9	96123432	T	C	0.00529545
rs10985640	9	98365343	G	A	-0.00560349
rs62561386	9	98424750	T	C	-0.00422839
rs7047000	9	98426006	C	T	-0.00367808
rs354276	9	98439240	C	T	-0.00516123
rs1806973	9	98477197	G	T	-0.0040491
rs138799794	9	100369181	GAGAA	G	0.00440968
rs4743152	9	100768291	A	G	-0.00481496
rs13295379	9	102571932	A	G	-0.00527347
rs76476972	9	104405127	T	C	-0.00666104
rs144610179	9	106003908	AC	A	-0.0053848
rs16922767	9	106082492	C	T	-0.0065102
rs378880	9	106134229	A	G	-0.00545072
rs303567	9	106140447	C	T	-0.00779668
rs76101666	9	107099972	G	A	0.00597955
rs145512585	9	107121923	T	C	0.00358214
rs76491759	9	107194322	C	A	0.00395724
rs673985	9	110759922	G	A	0.00104196
chr9_110760144_A_G	9	110760144	G	A	0.00203653
rs4979619	9	110760598	T	C	0.00119944
rs12342578	9	110761002	G	A	-0.00241511
rs12236795	9	110761513	T	C	0.00452973
chr9_110764799_C_T	9	110764799	C	T	0.00253194
rs113138248	9	110764909	C	CCTCA	-0.00123289
chr9_110767478_A_G	9	110767478	G	A	0.00147543
rs10979166	9	110786066	G	A	-0.00534064
rs12336814	9	110799247	A	G	-0.00146875
rs10979179	9	110805072	C	T	-0.00753668
rs150806541	9	110814556	A	AAAAT	0.00105522
chr9_110816795_C_T	9	110816795	C	T	0.0065564
chr9_110821050_C_T	9	110821050	T	C	0.00253632
rs1369195	9	110833969	T	G	-0.00472501
chr9_110836416_A_G	9	110836416	G	A	-0.00701746
rs10816625	9	110837073	A	G	0.01503
rs1853443	9	111134436	G	A	0.00491828
rs951802	9	111626730	G	A	0.00677191
rs11794818	9	112873696	A	G	-0.00487293
rs1010071	9	112966713	A	C	-0.00455514
rs4574919	9	113501372	T	G	-0.00646918
rs118042151	9	113597561	G	T	-0.00475262
rs10739447	9	118263876	C	A	0.00511998
rs4837838	9	119526538	C	T	-0.00498267
rs2819627	9	128186539	T	G	0.00444548
rs147242732	9	129338054	C	T	-0.00216679
rs7868155	9	129340692	G	A	-0.00322509
rs10819187	9	129369971	G	A	0.00420544
rs62578127	9	129386860	C	T	0.00691692
rs4073436	9	129394051	G	A	-0.00889949
rs10760444	9	129396434	G	A	-0.0103412
rs11792928	9	129401550	C	T	0.00319247
chr9_129413298_C_T	9	129413298	T	C	-0.001409
rs5900714	9	129414279	TG	T	-0.0015957
rs61185870	9	129420849	C	T	-0.00644166
rs3861871	9	129424719	G	A	0.00524113
rs10429515	9	129426469	G	T	-0.00472948
rs10987401	9	129430771	T	C	0.00401826
rs13300851	9	129447740	G	A	-0.00427865
chr9_129460914_A_G	9	129460914	A	G	0.00260124
rs4527981	9	129464803	T	C	0.0077263
rs10819197	9	129469433	A	G	0.0062239
rs41276650	9	131017745	T	C	0.00461689
rs112603354	9	131020795	GCCT	G	0.00635593
rs7871101	9	131025686	T	C	0.00549981
rs11243490	9	134604548	C	A	0.00532121
rs35745635	9	135362972	A	AT	0.00697338
rs559127	9	135365590	G	A	0.00384319
rs78322028	10	2049669	G	A	-0.00445285
rs2454826	10	2978267	G	T	-0.00448968
rs7076644	10	3023928	G	T	-0.00474939
rs79587757	10	5735795	A	G	-0.00537594
rs10752169	10	6039371	T	C	0.00491698
rs3930531	10	6143619	G	T	-0.00501894
rs3736965	10	7785017	C	T	-0.00493647
rs729333	10	8887858	T	C	0.00593716
rs35848476	10	9117171	TA	T	0.00604404
rs11256045	10	9117233	T	C	0.00482812
rs10905510	10	9125959	T	C	0.00417619
rs11364530	10	9134567	T	TG	0.00543586
rs11256075	10	9156197	C	T	0.0034409
rs57320946	10	9420540	C	T	-0.00527631
rs6602466	10	10957990	C	T	0.00772653
rs767878	10	10960940	G	A	0.00689202
rs7917292	10	13498096	G	A	0.00552288
rs11258401	10	13511675	C	T	-0.00521481
rs2000200	10	16522568	A	C	0.00493621
rs35244566	10	17197008	CAG	C	-0.00495816
rs374347684	10	17203598	A	AAAAGT	-0.00665236
rs2488114	10	18309005	A	G	0.00519627
rs34387658	10	18338461	TA	T	0.00424492
10:19230178:TGTATATATATAC:T	10	19230178	TGTATATATATAC	T	-0.00448474
rs60164187	10	19348701	G	A	0.0049844
rs112100987	10	19363874	CA	C	0.00573547
rs76899925	10	19396358	T	G	0.00778962
rs16924760	10	24724335	A	G	0.00502095
rs16924768	10	24727936	G	A	0.00471472
rs61236736	10	27370997	A	AAAAAAAGG	-0.00235105
rs7907981	10	27444329	C	T	-0.00501249
rs4018758	10	27472198	T	TTTG	-0.0035982
rs183463774	10	27525600	C	T	-0.00206785
rs7919807	10	27525627	G	A	-0.00127972
rs140416377	10	27601213	A	C	-0.0054385
rs3864846	10	27607622	C	T	-0.00531061
rs57967635	10	27640915	CT	C	-0.00459519
rs606448	10	27669824	G	T	-0.00338205
rs659802	10	27685639	T	C	-0.00877462
rs12259976	10	27713047	A	G	-0.00284877
rs12770041	10	27721315	G	A	-0.00365028
rs111513182	10	27756259	CA	C	-0.00116469
rs71523582	10	27776311	A	AAAAAG	-0.00610678
rs35170208	10	27786738	T	TA	-0.00216668
rs4749499	10	30161387	A	C	0.00477179
rs2795621	10	30250365	T	C	-0.0053265
rs903270	10	31040363	C	A	-0.00331257
rs10826862	10	31041134	A	G	0.00579141
rs11008221	10	31041991	C	T	-0.00490058
rs11008240	10	31058340	T	C	0.00598429
rs200527781	10	31062375	C	T	-0.00797883
rs1538981	10	31411355	C	T	-0.00540151
rs2474721	10	33488295	C	A	-0.00481597
rs4420203	10	36734925	T	C	0.00662499
rs73242445	10	36791520	G	A	0.00596466
rs12359076	10	44569041	G	A	-0.00497143
rs192424365	10	44648258	G	T	-0.00391563
rs75844521	10	44651338	A	G	0.00274746
rs11238889	10	44668724	G	A	0.00519885
rs3979458	10	44671713	G	A	-0.00527324
rs1704231	10	44691543	C	T	0.00504036
rs7900182	10	44693742	T	G	-0.0034559
rs10900000	10	44694892	G	A	0.00383169
rs3740084	10	44813432	T	C	0.0030309
rs73288731	10	44814571	T	C	0.00585957
rs1002589	10	45126887	T	C	0.00420002
rs116626673	10	45139298	C	T	0.00520986
rs3860183	10	50987631	A	C	-0.00468561
rs10558167	10	52736854	TTATATAA	T	-0.00377736
rs67215636	10	52737017	TAA	T	0.00379724
rs5784850	10	52748683	GA	G	-0.00455342
rs76781198	10	52864316	G	A	0.00535091
rs7914289	10	53499086	T	C	0.00569373
rs12098755	10	59576101	C	T	0.00413629
rs10733978	10	59576417	A	G	0.00729581
rs1698471	10	59855010	C	T	0.00641564
rs150098459	10	64089502	A	ACTTATTTGGGT	-0.00421153
rs10995148	10	64168655	T	C	-0.00564549
rs72018056	10	64191243	T	TATGCTGTTAATAGTCTA	-0.00383137
rs10822008	10	64213069	A	G	-0.00660689
rs2138556	10	64214282	A	G	0.00488707
rs146457168	10	64218226	A	AACAC	0.000972018
rs1949355	10	64218423	A	G	-0.00320071
chr10_64230266_A_G	10	64230266	G	A	-0.00351312
rs199573099	10	64248110	AT	A	-0.000305559
rs10822013	10	64251977	T	C	-0.00700636
chr10_64258343_C_T	10	64258343	C	T	-0.0103265
chr10_64259322_C_T	10	64259322	T	C	-0.00515912
rs16917327	10	64272616	G	A	-0.0109198
rs1878261	10	64273942	A	G	0.00878462
rs74205822	10	64282162	C	A	-0.0120412
rs7900998	10	64287981	C	T	-0.00563793
rs148479830	10	64288396	A	AG	0.00725295
chr10_64293978_A_G	10	64293978	G	A	0.00859691
rs78053936	10	64300331	A	C	-0.0157505
rs10995202	10	64300893	C	T	-0.0028052
rs10822018	10	64302195	T	G	-0.00248122
chr10_64303915_A_C	10	64303915	C	A	-0.00345941
rs2138564	10	64307317	T	C	0.00222139
rs7903566	10	64315820	G	A	-0.00425924
rs374851862	10	64316899	CTTAT	C	-0.00476554
rs75678679	10	64318160	C	T	-0.00354964
rs11326713	10	64321906	CA	C	-0.00299799
chr10_64323230_A_G	10	64323230	A	G	-0.00511676
rs2138560	10	64336729	G	A	0.00117805
chr10_67549939_A_G	10	67549939	G	A	-0.00497101
rs55660742	10	71769287	A	G	-0.00474468
rs12782577	10	71824824	G	A	-0.00444424
rs16927286	10	71854653	T	C	-0.00381856
rs4747078	10	72456807	G	A	0.00313033
10:72457533:A:AACTTG	10	72457533	A	AACTTG	0.004082
rs10762397	10	72462657	G	A	-0.00736641
rs4746059	10	72465488	A	G	0.00681208
rs78626216	10	72469208	A	AT	0.0084425
rs4746060	10	72476784	T	C	0.00684545
rs10999479	10	72477232	G	T	0.00312385
rs10999481	10	72477417	C	T	0.0041138
rs60547943	10	72481059	G	A	-0.00628675
rs11597825	10	78685250	C	T	-0.00453209
chr10_80576509_A_G	10	80576509	G	A	0.00848608
rs704015	10	80821208	C	A	0.00439223
rs4980018	10	80822981	G	A	0.0027351
rs2485698	10	80830292	C	T	0.00425157
rs704014	10	80832774	G	A	0.0070602
rs704012	10	80839037	G	A	0.00736921
chr10_80852768_G_T	10	80852768	G	T	0.0037263
chr10_80855650_A_G	10	80855650	G	A	0.0062223
rs11002814	10	80858473	G	A	0.00341282
rs10762850	10	80886337	T	G	0.00667232
chr10_80886726_A_G	10	80886726	A	G	0.00569703
rs7904249	10	80887337	G	A	0.00769866
rs7097066	10	80888858	G	A	0.00744198
chr10_80891631_C_T	10	80891631	C	T	0.00903769
chr10_80892099_INDEL_TCACCAGCCTTT	10	80892098	ATCACCAGCCTTT	A	0.0061972
chr10_80894561_C_T	10	80894561	C	T	-0.00547087
rs697241	10	80921864	G	A	0.00735987
rs16936991	10	80924955	G	A	0.003544
chr10_80929992_A_G	10	80929992	G	A	0.00363351
rs510598	10	83128001	G	A	0.00467063
rs674448	10	83147846	T	C	0.00527188
rs2346230	10	83153009	C	T	0.00353642
rs59477847	10	83180154	C	T	0.00455346
rs1041298	10	83180623	G	A	0.00325663
rs111547308	10	85116684	A	G	-0.00489259
rs12262189	10	86895283	C	A	0.00403262
rs12252109	10	86929882	T	G	0.0109733
rs12240345	10	87581870	G	A	0.00472372
rs11202748	10	90209338	C	T	-0.00587108
rs12265854	10	91284294	G	A	0.0031128
rs7922914	10	91290668	A	C	0.00277014
rs7908148	10	91308497	C	T	0.00367001
rs719909	10	91345696	C	T	-0.00250307
rs11185777	10	91354210	G	A	-0.00245706
rs55849767	10	91366384	A	G	0.00257206
rs12411659	10	91374641	A	G	0.00396743
rs7913346	10	91381860	G	A	0.0034842
rs34318773	10	91383282	A	ATT	-0.00487083
rs6586210	10	91388791	C	T	0.00389128
rs76271616	10	91389291	T	C	0.0034781
rs11330	10	91394079	T	G	-0.0028766
rs10881614	10	91398484	T	C	-0.00460294
rs10785907	10	91573992	T	C	0.00317317
rs146409576	10	95277946	G	A	-0.00504785
rs17109620	10	100150938	G	A	-0.00422056
rs17109653	10	100162151	T	C	-0.00443937
10:101874856:TCTCGCGCCGCTCG:T	10	101874856	TCTCGCGCCGCTCG	T	-0.00455618
rs2025106	10	103101504	T	C	-0.0066933
rs12781083	10	103101769	C	T	-0.00687778
rs642743	10	105933417	C	A	0.00459872
rs146222880	10	106574513	A	G	0.0054616
rs7083504	10	108266596	G	T	0.00514642
rs4917621	10	113414787	T	C	-0.00438058
rs71035353	10	113447410	T	TTATATATGTATA	0.00411038
rs10787388	10	113462962	C	T	0.00387196
rs10885245	10	113464684	A	G	0.00409712
rs10885438	10	115126868	G	A	-0.00763324
chr10_115128491_C_T	10	115128491	T	C	-0.00860483
chr10_115130808_A_G	10	115130808	G	A	-0.00432286
chr10_115133208_A_C	10	115133208	A	C	-0.0027004
rs10787484	10	115137668	A	G	-0.00554565
rs519241	10	115146944	A	G	-0.00330648
rs7912021	10	115236951	G	A	0.00552839
rs2089176	10	115248851	A	G	0.00445117
rs3758591	10	115310552	C	T	0.00626252
rs3781389	10	115314120	T	C	-0.0063858
rs4918843	10	115319681	C	T	0.00322813
rs4917659	10	115324628	T	C	-0.00331976
rs199581533	10	116174681	A	G	-0.00550386
rs142114748	10	116188168	C	CTTT	-0.00430488
rs10510010	10	117391529	T	C	0.00443792
rs2532725	10	117432639	G	A	0.00413032
rs10885800	10	117505976	T	C	0.00391511
rs12413701	10	117606686	T	C	0.00430093
rs145541031	10	120849409	CATA	C	-0.00356858
rs76868723	10	120865796	C	T	-0.00970929
exm859622	10	120883045	A	G	-0.00994219
rs112766665	10	120899763	T	C	-0.00873315
rs11199756	10	122841079	G	A	-0.00507676
chr10_122844709_A_C	10	122844709	C	A	-0.00557278
rs2248039	10	122854917	T	C	-0.00557159
rs2245095	10	122857596	C	T	-0.00361461
rs7907754	10	122870416	A	G	-0.00299555
rs2264380	10	122876829	G	T	-0.00342139
rs2246868	10	122889466	C	T	-0.00429322
rs58859142	10	122890594	GC	G	-0.0074284
rs2246730	10	122890655	T	C	-0.00317769
rs1907246	10	122901341	A	G	-0.00211141
rs7098433	10	122913475	T	C	-0.00238053
rs71945618	10	122918217	A	AG	-0.00261424
rs11199809	10	122923499	A	G	-0.00252265
rs7096589	10	122925459	A	G	-0.00396066
rs148016201	10	122940833	G	GT	-0.00214032
rs4647920	10	123243662	C	CT	0.00154373
chr10_123326646_A_G	10	123326646	A	G	0.000593495
rs2981428	10	123329429	G	T	0.0100992
rs10602433	10	123329667	C	CCT	0.0105546
rs4752568	10	123330541	C	T	0.0037392
rs117600545	10	123332070	G	T	0.00348737
rs4237533	10	123332352	A	G	0.00215058
rs3750817	10	123332577	C	T	-0.0228105
rs11379664	10	123333193	A	AG	0.0161252
rs11200015	10	123335343	C	T	0.00691815
rs75691432	10	123335936	G	A	1.34e-05
rs2912779	10	123337182	C	T	0.0218667
rs2912778	10	123338654	G	A	-0.0294479
rs1078806	10	123338975	A	G	0.0079842
rs11200018	10	123340005	G	T	0.00234632
rs67205229	10	123341089	CA	C	0.0211731
rs34032268	10	123341525	A	C	0.0198965
rs4752571	10	123342567	T	C	0.0133367
rs71847038	10	123343273	C	CA	0.0177883
rs2912775	10	123347656	G	A	0.00864405
rs1219643	10	123348355	C	A	0.00753394
rs7087666	10	123349715	G	A	0.00341626
rs17102287	10	123350191	T	C	0.00880323
rs2981584	10	123350216	C	A	0.0173471
rs1219641	10	123350521	A	G	0.0135435
rs2981583	10	123350523	G	A	0.0146174
chr10_123352220_C_T	10	123352220	C	T	0.00867774
rs3135718	10	123353869	T	C	0.016336
rs3135715	10	123354726	T	G	0.0047905
rs11200027	10	123355192	G	A	0.0023615
rs754447	10	123362283	T	C	0.0169137
rs2420948	10	123362675	A	G	0.00984527
rs1219630	10	123367815	C	T	0.00415942
rs61390772	10	123368849	C	T	0.00625973
chr10_123369542_A_G	10	123369542	A	G	0.0204873
rs1696836	10	123372528	C	T	0.00221448
rs11200033	10	123372931	G	A	0.000352955
rs12572779	10	123377540	C	T	-0.00850328
rs10886957	10	123379078	T	C	0.0055865
rs58775110	10	123383010	T	TA	-0.00176941
rs145365313	10	123386589	C	A	0.00201434
chr10_123390785_G_T	10	123390785	T	G	0.00284756
rs12411332	10	123392114	A	G	0.00698449
chr10_123392520_A_INDEL	10	123392519	C	CA	0.000884129
rs11595236	10	123394738	T	C	-0.00877407
rs181233044	10	123399258	T	C	0.00439192
rs11200054	10	123403625	G	A	0.00517158
rs10749424	10	123405155	G	T	-0.00646315
rs77989236	10	123407314	CA	C	-0.00298211
rs10886961	10	123409686	T	C	0.00083698
rs11200059	10	123415590	T	C	-0.00234119
rs2936860	10	123481035	T	C	-0.00281107
rs12771557	10	123484962	G	A	-0.00204396
rs67849269	10	126216849	G	A	-0.0043628
rs10794146	10	126218420	G	A	-0.00445871
rs1871054	10	127782409	C	T	0.00441472
rs11442260	10	130704210	GT	G	0.00502839
rs11813363	10	131469926	T	C	0.00587147
rs1911367	10	132527537	G	A	0.00459996
rs1881501	11	1505619	A	G	0.00444266
rs145453701	11	1573266	T	TATCC	0.00473394
rs603073	11	1877847	C	T	0.00122536
rs72843933	11	1878406	C	T	0.0061348
rs587074	11	1881071	A	G	0.0121516
rs587961	11	1881256	C	T	0.011495
rs2048540	11	1882248	C	T	0.0085667
rs202009986	11	1882925	G	GTGGA	0.00527456
rs72843938	11	1884353	G	A	0.00922953
rs1810199	11	1886306	C	T	0.00604335
rs569550	11	1887068	G	T	0.00744553
chr11_1887216_C_T	11	1887216	C	T	0.00519607
rs4980379	11	1888614	T	C	0.0096803
rs10734623	11	1889249	T	C	0.00687687
rs111528762	11	1893624	C	T	0.00790081
rs1973765	11	1898664	C	T	0.0034561
rs4980383	11	1902097	C	T	0.00237818
rs621679	11	1902768	A	G	0.00795325
rs61868798	11	1904431	G	A	0.00240183
rs370517012	11	1905146	GT	G	0.00150588
rs661348	11	1905292	C	T	0.00291977
rs542605	11	1912726	G	A	0.000811616
rs576603	11	1914139	T	C	0.000216005
chr11_1917354_A_G	11	1917354	G	A	-0.00253392
rs8181550	11	1918146	C	T	-0.00339003
rs58282058	11	1919655	T	C	0.00140507
rs75057682	11	1939527	C	T	0.00405753
rs57253033	11	1940543	C	T	0.00282011
rs73413011	11	1941481	T	C	0.00205635
rs909116	11	1941946	C	T	0.00214659
rs735955	11	1943120	A	G	0.00291304
rs525529	11	1945456	C	A	0.00200656
rs3781956	11	1945884	A	G	0.00669809
rs686389	11	1947793	T	C	0.00459791
rs7125631	11	1948186	T	C	0.00274743
rs2292472	11	1950923	G	A	-0.000775529
rs2292471	11	1950925	C	T	0.00125377
rs200745677	11	1961562	AAACT	A	0.00387602
rs11041941	11	1961869	T	C	-0.00256659
rs79337391	11	1962463	C	T	-0.00291921
rs477940	11	1971977	A	C	-0.00189035
rs2240197	11	1972205	G	A	0.00407251
rs190063	11	1993975	A	C	0.00536852
[truncated: 991 more rows]
