# Supplementary material for: Polygenic risk scores for prediction of breast cancer risk in Asian populations
Source: Genet Med. Author manuscript; Available in PMC 2022 Mar 8. (PMC7612481; doi:10.1016/j.gim.2021.11.008)
Supplement: TableS3 [file EMS140660-supplement-TableS3.xlsx]

## Sheet: TableS3
Table S3. SNVs and beta coefficient SNVs used in the construction of PRSGW_ASN.
1Build 37 position
2Effect allele
3Reference allele
4Beta coefficient associated with overall breast cancer risk in Asian population output from PRS-CSx

## Sheet: Chr1
CHR	SNV	Position1	Eff. Allele2	Ref. allele3	PRSGW_ASN4
1	rs4475691	846808	C	T	-6.91682e-06
1	rs7537756	854250	A	G	4.7488e-05
1	rs13302982	861808	A	G	3.77729e-05
1	rs4040604	863124	G	T	3.13684e-05
1	rs2340587	864938	G	A	1.43333e-05
1	rs28576697	870645	T	C	0.00011115
1	rs1110052	873558	G	T	2.60392e-05
1	rs2272756	882033	G	A	0.000111396
1	rs28391282	904165	G	A	0.000108514
1	rs28562326	904628	G	A	-0.00010291
1	rs6694632	916834	G	A	-6.10309e-05
1	rs2341354	918573	A	G	-7.54953e-05
1	rs6665000	924898	C	A	-9.62616e-05
1	rs2341362	927309	T	C	1.62679e-05
1	rs9777703	928836	C	T	-3.33331e-05
1	rs1891910	932457	G	A	5.35535e-05
1	rs2465136	990417	T	C	0.000206982
1	rs7526076	998395	A	G	-9.26575e-05
1	rs6689308	1029805	A	G	0.000436846
1	rs6687776	1030565	C	T	0.000447951
1	rs6678318	1030633	G	A	3.1613e-05
1	rs6671356	1040026	T	C	1.35298e-05
1	rs6604968	1041700	A	G	0.000368947
1	rs12726255	1049950	A	G	8.78257e-05
1	rs4970409	1053452	G	A	0.000134007
1	rs11807848	1061166	T	C	2.00964e-05
1	rs9442373	1062638	C	A	2.45499e-05
1	rs11260542	1110019	A	G	7.40482e-05
1	rs12092254	1113121	G	A	2.27479e-06
1	rs10907175	1130727	A	C	-6.70911e-05
1	rs3819001	1138913	T	C	-1.41322e-05
1	rs11466681	1141387	C	T	-5.22625e-05
1	rs2887286	1156131	T	C	8.2985e-05
1	rs3813199	1158277	G	A	9.7267e-06
1	rs6671424	1160665	G	A	-6.81576e-05
1	rs3766186	1162435	C	A	3.46158e-05
1	rs7515488	1163804	C	T	-6.31149e-06
1	rs7528416	1171249	T	C	-5.08124e-06
1	rs6697886	1173611	G	A	-3.78824e-05
1	rs2297864	1177630	A	G	-7.49047e-05
1	rs12093154	1178925	G	A	-2.5311e-06
1	rs3737722	1209636	A	G	6.61579e-05
1	rs11260577	1210471	T	C	1.54513e-05
1	rs6689813	1210963	T	C	-2.58225e-05
1	rs6685064	1211292	C	T	-7.7494e-06
1	rs604618	1232319	G	A	5.072e-06
1	rs1739855	1233941	T	C	6.21173e-06
1	rs2477782	1237036	T	C	-4.55149e-05
1	rs11260584	1239339	T	G	-3.91632e-05
1	rs1536168	1241529	A	G	0.0001065
1	rs12103	1247494	T	C	-2.66755e-05
1	rs12142199	1249187	G	A	-0.000128686
1	rs4970432	1254136	G	A	-1.56859e-06
1	rs1810745	1257593	A	G	5.18802e-05
1	rs3845293	1258246	A	C	-2.06076e-05
1	rs307380	1287127	G	A	-6.67072e-05
1	rs34389364	1295323	G	A	-0.00012986
1	rs34876581	1295403	T	C	-9.82185e-06
1	rs2765023	1297065	C	T	-2.74663e-05
1	rs2765021	1297422	C	T	3.17129e-05
1	rs17160669	1305561	C	T	3.31788e-05
1	rs2649589	1311716	G	A	-1.62393e-05
1	rs2649588	1314015	C	T	2.72553e-05
1	rs2477777	1314172	C	T	-0.00013497
1	rs35242196	1333598	C	A	2.71712e-05
1	rs1240707	1335302	C	T	0.00033727
1	rs1240708	1335790	A	G	0.00063579
1	rs6690515	1447325	G	A	7.92931e-06
1	rs6669795	1450947	A	C	-6.59131e-06
1	rs9439462	1462766	C	T	3.79117e-05
1	rs12032637	1465382	A	G	3.13078e-05
1	rs6683520	1466828	C	T	5.93033e-06
1	rs1987191	1467485	T	C	7.25294e-05
1	rs1571150	1474304	C	A	-0.000113909
1	rs7290	1477244	T	C	-4.76452e-05
1	rs3766180	1478153	T	C	-0.000110691
1	rs3766178	1478180	T	C	2.74159e-05
1	rs7517401	1483010	G	A	-8.08896e-05
1	rs2031709	1485984	C	A	-5.0009e-05
1	rs1887284	1487059	G	A	2.35056e-05
1	rs7531530	1489670	C	T	0.000106928
1	rs3820075	1490559	A	G	1.11189e-05
1	rs3766170	1497008	T	C	-0.000263059
1	rs3766169	1497201	A	C	-0.000156935
1	rs9439468	1499298	A	G	-1.34978e-05
1	rs6603791	1500941	A	G	-2.97168e-05
1	rs6603793	1505255	C	T	-2.47631e-05
1	rs6604983	1521595	A	G	0.000134475
1	rs28414855	1526270	G	T	-5.65121e-06
1	rs12748433	1559971	C	T	6.32186e-06
1	rs28635343	1560103	C	T	-1.21308e-05
1	rs28464684	1566160	T	C	5.45147e-05
1	rs6699975	1603434	G	T	3.65805e-05
1	rs7407	1684472	C	T	-1.93853e-05
1	rs876029	1695574	G	T	6.47953e-05
1	rs5021859	1696659	A	G	1.21039e-05
1	rs7531583	1706160	A	G	1.83584e-05
1	rs34238514	1706735	C	T	-6.30557e-05
1	rs12041925	1707740	T	G	9.76098e-05
1	rs12044597	1708801	A	G	2.73139e-05
1	rs10907194	1712230	C	T	-1.15725e-05
1	rs7534617	1713869	T	G	1.32554e-05
1	rs742359	1715011	C	A	0.000200743
1	rs2272908	1721479	C	T	2.09407e-06
1	rs3737628	1722932	C	T	2.18056e-05
1	rs9660180	1723031	G	A	-2.3184e-05
1	rs9970652	1725626	C	T	-0.000159827
1	rs16825336	1745726	G	A	-1.60128e-05
1	rs12742323	1746694	G	T	-0.000173188
1	rs2180311	1748734	T	C	4.62356e-06
1	rs4648726	1752955	C	T	-3.20501e-05
1	rs9786963	1759026	T	C	-1.71183e-05
1	rs10907187	1759054	G	A	5.33719e-05
1	rs9786942	1759213	A	G	2.87719e-05
1	rs7553640	1762014	T	C	-0.000128414
1	rs6603797	1765583	T	C	-3.52574e-05
1	rs11260622	1775175	A	G	-0.000191831
1	rs4648727	1776269	C	A	6.53509e-05
1	rs12126768	1778090	T	G	-0.000289925
1	rs6692959	1779036	T	C	-4.74902e-05
1	rs10907192	1793111	A	G	5.70315e-05
1	rs7511905	1793786	A	C	-2.77431e-05
1	rs9660106	1797947	A	G	4.19796e-05
1	rs4648592	1801034	G	A	0.000110055
1	rs35511469	1802649	G	T	-4.13171e-05
1	rs3855951	1804302	C	T	-7.24794e-05
1	rs11260624	1809509	C	T	0.000432748
1	rs7525092	1810090	C	T	-3.05716e-06
1	rs6603803	1812688	A	G	5.51494e-05
1	rs16824526	1818129	A	C	-3.05475e-05
1	rs6603804	1819378	T	C	-4.46345e-05
1	rs6603805	1821625	G	A	-1.23151e-05
1	rs6688000	1823922	A	G	-3.7146e-05
1	rs745910	1829482	T	C	-3.77589e-05
1	rs4648732	1837878	C	T	6.79472e-05
1	rs2748988	1846357	G	A	-3.39139e-05
1	rs2748987	1846582	A	G	0.000285767
1	rs2247560	1846765	G	A	-9.98869e-05
1	rs28710181	1847531	C	T	7.27897e-05
1	rs2748986	1847856	G	T	9.12677e-06
1	rs2490548	1852134	A	G	-4.05686e-06
1	rs28508199	1852484	A	G	7.20706e-05
1	rs2803349	1852772	C	T	3.24732e-05
1	rs1884454	1853288	G	T	0.000150224
1	rs2803348	1854109	A	G	-5.14316e-05
1	rs2250833	1854321	A	G	0.000186442
1	rs28633659	1854546	C	T	2.49918e-05
1	rs752965	1856098	C	T	-2.05682e-05
1	rs2748984	1859296	T	C	-1.93751e-05
1	rs2803316	1865298	A	G	8.35589e-08
1	rs16824543	1871337	G	A	8.25976e-05
1	rs2748981	1873453	G	A	-8.55083e-06
1	rs12758705	1873625	G	A	7.15598e-05
1	rs2803329	1874581	A	G	8.17623e-06
1	rs3820011	1888193	C	A	2.76664e-05
1	rs16824588	1900232	T	C	0.000145989
1	rs4648745	1914265	T	C	-7.95607e-05
1	rs3795283	1916587	G	T	2.64053e-05
1	rs6656398	1941929	G	A	-8.168e-06
1	rs13303016	1946591	G	A	7.7914e-05
1	rs4481796	1948805	T	C	0.000124852
1	rs28603108	1950621	G	A	8.63669e-05
1	rs3121819	1951827	A	G	2.70266e-05
1	rs3128318	1952782	C	A	5.86679e-05
1	rs1878745	1991014	A	G	-5.14255e-05
1	rs2678939	2000592	C	A	3.09928e-05
1	rs6663158	2004098	G	A	3.83909e-05
1	rs2254669	2006108	A	G	1.3559e-05
1	rs16824697	2006127	G	A	3.11836e-05
1	rs16824712	2007381	A	G	6.88268e-05
1	rs16824749	2016802	T	C	7.57401e-05
1	rs2803310	2017297	T	C	2.38459e-06
1	rs2459994	2024064	C	T	3.56314e-05
1	rs12755035	2026361	G	A	3.50162e-05
1	rs3128326	2026403	T	C	-6.47582e-05
1	rs884080	2026749	A	G	-9.02035e-05
1	rs7513222	2027901	G	A	7.56527e-05
1	rs2376802	2031342	T	C	-6.3889e-05
1	rs908742	2033256	G	A	0.000176319
1	rs10910029	2035379	A	G	4.71643e-06
1	rs10910030	2035684	C	T	-2.6553e-05
1	rs10752741	2035799	G	A	1.42014e-05
1	rs10797413	2036263	G	A	-2.61883e-05
1	rs12410859	2038732	C	T	-9.57765e-05
1	rs4648805	2040763	G	A	3.99987e-06
1	rs4648807	2040898	T	C	1.85876e-05
1	rs4648808	2040936	T	C	4.82514e-05
1	rs11584491	2042543	A	G	1.62539e-05
1	rs6603813	2043080	T	G	-2.39998e-05
1	rs3128337	2045882	A	G	-4.81746e-06
1	rs3107145	2047547	G	A	3.35095e-05
1	rs3107146	2047584	T	C	4.12607e-06
1	rs3107147	2048729	G	A	-4.89907e-05
1	rs3107151	2051513	T	G	-2.44218e-05
1	rs3128291	2058023	A	G	6.7698e-06
1	rs3107157	2061969	T	C	9.9569e-05
1	rs3128296	2068906	G	T	-7.58191e-05
1	rs425277	2069172	C	T	-6.30195e-05
1	rs3753242	2069681	C	T	-4.32824e-05
1	rs3128297	2070100	C	T	-9.14367e-05
1	rs424079	2071340	C	A	0.000116861
1	rs12026349	2074104	G	T	-0.000101726
1	rs427811	2075560	T	G	-0.000472574
1	rs377283	2075570	T	C	-2.86666e-06
1	rs385039	2077409	A	G	6.76701e-05
1	rs262672	2080813	G	T	-3.70114e-05
1	rs3107126	2081642	C	A	-2.85294e-05
1	rs262669	2082489	G	A	-0.000160253
1	rs9442619	2082505	C	T	5.88523e-05
1	rs2257182	2082566	T	C	-0.000325019
1	rs262663	2084598	T	C	-6.85256e-05
1	rs262662	2085033	A	G	-8.08714e-05
1	rs2459984	2086312	A	G	-1.58709e-05
1	rs3123592	2087557	T	C	-3.64272e-05
1	rs262657	2088577	G	A	9.03604e-06
1	rs262656	2088754	A	C	-0.000134184
1	rs262654	2089526	G	A	-0.000226571
1	rs262653	2090095	T	G	-2.63246e-05
1	rs262651	2091397	A	G	-0.000147266
1	rs3052	2096638	C	T	5.76759e-05
1	rs262641	2104981	A	G	-3.00819e-05
1	rs3128309	2105878	G	A	-3.05344e-05
1	rs2292857	2106438	G	A	4.19616e-05
1	rs626479	2110260	G	A	-0.000177498
1	rs2460001	2111030	T	C	6.44678e-05
1	rs262688	2113565	T	G	2.27189e-05
1	rs262687	2117155	G	A	1.34243e-05
1	rs3123595	2117558	C	T	-3.94464e-05
1	rs262685	2118339	A	G	-0.000105552
1	rs2460002	2119833	A	G	1.76123e-05
1	rs2503701	2121118	C	T	-1.64718e-06
1	rs16824907	2123535	G	A	-1.17284e-05
1	rs7512482	2146966	T	C	-9.97765e-06
1	rs2460000	2156362	A	G	-8.40887e-05
1	rs12403265	2165621	C	T	5.25845e-05
1	rs262680	2167149	C	T	-0.000653987
1	rs263526	2173504	T	C	-2.2979e-05
1	rs10910034	2176038	C	T	1.56195e-05
1	rs1713712	2176161	C	T	7.09778e-05
1	rs260513	2180524	G	A	1.06942e-05
1	rs260512	2182470	G	A	-5.43865e-05
1	rs16824948	2186220	C	T	4.23096e-05
1	rs12084736	2189580	C	T	2.69734e-05
1	rs10797417	2192433	A	G	-3.68525e-05
1	rs7547453	2195117	C	T	9.8821e-05
1	rs11588312	2199057	C	T	-2.05009e-05
1	rs7553178	2204755	G	A	2.02955e-05
1	rs10910047	2211849	A	G	-2.03606e-05
1	rs2017143	2220649	C	T	-7.57599e-05
1	rs903919	2222583	T	C	-2.4924e-05
1	rs2132303	2223258	T	C	2.81876e-05
1	rs884940	2223866	C	T	0.000132568
1	rs12743493	2224836	G	A	1.99443e-05
1	rs2643888	2229447	A	G	-0.000193039
1	rs1496555	2234251	A	G	-9.5302e-06
1	rs2843159	2235672	C	T	-2.10571e-05
1	rs2643904	2236697	A	G	-2.29373e-05
1	rs2173049	2240006	T	C	-0.000211001
1	rs2645065	2261222	C	A	-2.18473e-05
1	rs2843143	2269948	C	T	6.15252e-05
1	rs2645072	2280423	A	C	7.72685e-05
1	rs2055204	2280661	G	A	-4.41634e-06
1	rs4648831	2283117	C	T	-8.05756e-05
1	rs2840528	2283896	A	G	-2.44899e-06
1	rs2645082	2284003	T	C	-2.30121e-05
1	rs3795272	2284195	T	C	-1.46339e-06
1	rs12049067	2284486	C	T	-2.95542e-05
1	rs2843129	2285414	G	A	1.64088e-05
1	rs2840530	2285730	A	G	1.64342e-05
1	rs2840531	2286408	C	T	-0.00010694
1	rs2645085	2287616	T	C	7.75412e-05
1	rs2645087	2288852	G	A	-6.01292e-06
1	rs903914	2289321	G	A	0.000141904
1	rs2840542	2291680	T	C	3.07954e-05
1	rs2279703	2306695	C	T	-9.29541e-05
1	rs7519807	2306972	G	A	4.05486e-05
1	rs12033324	2307481	C	A	-0.000106903
1	rs2843160	2309082	T	G	1.88821e-06
1	rs903901	2310193	G	A	-0.000198328
1	rs3736330	2327075	C	T	2.72105e-05
1	rs2840532	2327815	C	T	7.54629e-06
1	rs2645081	2328714	A	G	0.000100253
1	rs3001344	2329808	A	G	0.000341139
1	rs3001336	2333031	G	A	3.10811e-05
1	rs1129333	2335676	A	G	-1.84719e-05
1	rs1129332	2336210	C	T	-9.69778e-06
1	rs2494427	2338569	T	C	-1.51447e-05
1	rs2494428	2339074	C	T	8.70883e-05
1	rs10910070	2350912	G	A	4.29409e-05
1	rs11577147	2351096	A	G	-5.87621e-05
1	rs12731309	2352146	C	T	-6.03064e-05
1	rs10910071	2353085	A	G	2.14557e-05
1	rs35799953	2353869	G	T	2.83627e-05
1	rs4531246	2362020	G	T	-0.000133351
1	rs2494641	2362827	C	T	-2.73843e-05
1	rs4233033	2368232	T	C	1.89684e-05
1	rs6659405	2373089	G	T	7.12108e-05
1	rs11581548	2379248	G	A	-1.25792e-05
1	rs10910078	2390588	T	C	2.89602e-05
1	rs1998760	2397136	C	T	0.000113462
1	rs1998759	2397174	G	A	1.36288e-05
1	rs12049628	2409276	A	G	-4.59904e-05
1	rs10797428	2411451	A	G	-2.42567e-05
1	rs4648639	2416357	G	A	7.30743e-05
1	rs4648640	2417958	G	A	-7.75774e-05
1	rs2477702	2424894	T	C	1.00262e-05
1	rs2477707	2431057	C	T	4.79062e-06
1	rs1107685	2439191	A	G	2.08226e-05
1	rs2236397	2442953	C	A	6.60714e-08
1	rs2247308	2445406	A	G	8.4352e-05
1	rs2236395	2446880	A	G	-9.33376e-06
1	rs7548829	2449192	G	A	0.000283893
1	rs2246732	2450394	A	G	6.16962e-05
1	rs2494636	2452357	G	A	-4.57291e-05
1	rs3122923	2455500	A	C	2.75922e-05
1	rs10910097	2521430	C	T	-1.115e-05
1	rs867436	2523723	C	T	3.67861e-05
1	rs3748816	2526746	A	G	1.96289e-05
1	rs2260976	2527678	A	G	4.83931e-06
1	rs2843401	2528133	T	C	-1.38009e-05
1	rs2843402	2528682	T	C	-1.85596e-05
1	rs2764845	2528999	G	T	-3.33739e-05
1	rs2843403	2529097	T	C	-2.21638e-05
1	rs2764841	2529360	G	A	-4.14218e-05
1	rs2843404	2530558	T	C	0.000186981
1	rs2985855	2531372	A	C	4.77681e-05
1	rs2985857	2532624	C	T	1.2343e-05
1	rs6424092	2532899	C	A	8.71578e-06
1	rs10910099	2533552	A	C	-1.56685e-05
1	rs10797437	2539006	T	C	-1.47864e-05
1	rs4445406	2539400	T	C	4.76495e-06
1	rs10797440	2541269	A	G	-8.83048e-06
1	rs10752748	2544640	G	A	-5.06523e-05
1	rs6684865	2546229	G	A	0.000133603
1	rs12117343	2551785	C	T	-6.19315e-05
1	rs11590198	2551900	G	A	5.47222e-06
1	rs3890745	2553624	T	C	-8.02247e-05
1	rs4474198	2553758	C	T	2.41908e-05
1	rs6698817	2564183	T	C	-5.20739e-05
1	rs4648499	2699649	A	C	0.000126135
1	rs4648390	2700372	C	T	4.58565e-05
1	rs4648356	2709164	C	A	0.00067936
1	rs2377041	2713327	C	T	-1.66266e-06
1	rs4648360	2723345	C	T	-4.32988e-06
1	rs10909880	2727804	C	T	-4.88434e-05
1	rs4648481	2749716	G	T	-5.06605e-06
1	rs6680471	2754512	C	T	-1.01954e-05
1	rs4648384	2756621	C	A	3.51759e-05
1	rs12049543	2761375	C	A	1.68741e-05
1	rs1456460	2761863	G	T	-6.43523e-06
1	rs12409348	2779043	T	C	3.21599e-06
1	rs1563469	2786145	G	A	-5.8001e-05
1	rs897615	2787093	C	T	-3.31952e-05
1	rs10910019	2789108	T	C	2.66316e-05
1	rs10797342	2797856	C	T	-2.14419e-05
1	rs3100865	2806107	T	G	-5.81554e-05
1	rs1456465	2811814	G	A	-3.07978e-05
1	rs1456466	2811988	T	C	2.16476e-05
1	rs2842910	2817421	T	C	-5.41072e-05
1	rs12035436	2823459	G	T	-2.38277e-06
1	rs880725	2824989	A	G	2.24047e-06
1	rs880724	2825154	C	T	-1.31266e-05
1	rs897631	2825367	T	C	2.19934e-05
1	rs897632	2826163	G	A	4.38979e-05
1	rs1869970	2829551	A	G	-4.60272e-06
1	rs1869971	2833160	C	T	-5.82444e-05
1	rs1563468	2833743	T	C	6.03932e-05
1	rs4648432	2839757	A	C	-3.86928e-05
1	rs9782915	2841880	A	G	-8.75228e-05
1	rs2045331	2842270	G	A	-5.12677e-05
1	rs2045332	2842319	G	A	-2.42683e-05
1	rs2606411	2847488	T	C	-2.12537e-05
1	rs12403214	2849190	T	G	1.34266e-05
1	rs4648441	2850181	G	T	-1.2539e-05
1	rs1869972	2851238	G	A	9.64325e-06
1	rs1473386	2852206	T	C	1.26834e-05
1	rs10797368	2852707	C	T	7.76475e-05
1	rs16823228	2853759	A	G	-4.18665e-06
1	rs2842909	2859724	C	T	-2.38411e-05
1	rs2925499	2860931	C	T	-3.02431e-05
1	rs2606414	2867148	C	T	1.17236e-05
1	rs2842933	2867961	G	A	4.81401e-05
1	rs2842906	2869913	G	A	1.38098e-05
1	rs2485944	2883858	C	T	-5.69455e-05
1	rs2485945	2883932	T	C	-9.20702e-05
1	rs12044030	2889577	C	T	1.75823e-05
1	rs6681741	2898960	C	T	-9.81257e-05
1	rs1572657	2902128	C	T	6.88389e-05
1	rs10909852	2905605	T	C	-4.58083e-05
1	rs10909855	2908388	C	T	-8.66309e-05
1	rs12022429	2919942	G	A	-4.87955e-05
1	rs12562637	2924666	C	T	5.42982e-05
1	rs2027262	2926379	T	C	2.69676e-06
1	rs2027264	2926555	G	A	-0.000239012
1	rs7534897	2928421	C	T	0.000101054
1	rs6691208	2931327	C	A	-1.74033e-05
1	rs10492936	2936870	G	A	-4.65294e-05
1	rs16823374	2937312	C	A	-9.54135e-05
1	rs4576609	2938265	C	T	-0.000104393
1	rs3795263	2938989	G	A	2.47371e-05
1	rs7412983	2943183	A	C	-7.01427e-05
1	rs2142569	2944527	G	A	-3.40514e-06
1	rs12039548	2947909	T	C	-3.49939e-05
1	rs12034573	2948020	G	A	-0.000110107
1	rs34408665	2950067	T	C	-4.01431e-05
1	rs6661908	2950334	G	A	-3.66211e-05
1	rs10489589	2951244	T	C	-4.88181e-05
1	rs10489588	2951834	G	A	-0.000302069
1	rs9661525	2952840	T	G	2.26304e-05
1	rs2993510	2956666	T	C	-3.62201e-05
1	rs12409277	2957600	T	C	-0.00017503
1	rs6692292	2959610	T	C	-6.76548e-05
1	rs717795	2970464	T	C	-0.000615837
1	rs2993480	2973322	C	T	-0.000199995
1	rs1125017	2974742	A	C	6.5884e-05
1	rs2376821	2974852	T	C	2.77777e-05
1	rs760567	3000465	A	G	8.24156e-06
1	rs6695131	3000924	T	C	7.50928e-05
1	rs2981881	3004357	T	C	9.89166e-05
1	rs926246	3006131	T	C	0.000155877
1	rs926244	3006283	A	G	5.16261e-05
1	rs2817168	3013690	A	G	2.11631e-07
1	rs2993493	3020246	C	A	-6.31793e-06
1	rs1890336	3024265	A	C	-2.37925e-05
1	rs4648453	3025712	G	T	4.7607e-05
1	rs12135664	3026100	C	T	-6.87937e-05
1	rs2993502	3027341	C	T	-0.000209079
1	rs6690373	3035227	A	G	3.63668e-06
1	rs2817178	3047252	T	C	6.54742e-05
1	rs7538096	3057661	T	C	-7.35888e-05
1	rs731031	3072692	T	C	2.02767e-05
1	rs2651902	3074306	C	T	1.19563e-05
1	rs2742673	3080019	G	T	2.82249e-05
1	rs1798246	3080855	A	C	-0.000402076
1	rs2651899	3083712	T	C	-0.000105394
1	rs2651935	3086496	C	T	3.03492e-05
1	rs2651936	3088742	C	T	-1.59898e-05
1	rs12733843	3097073	G	A	-0.000209064
1	rs2817134	3098715	T	C	1.94892e-05
1	rs2651929	3101353	T	C	-2.12092e-05
1	rs2651927	3101762	A	C	-2.35359e-05
1	rs12135062	3103312	G	T	1.69185e-05
1	rs4233024	3103826	C	T	-1.99626e-05
1	rs10752733	3104630	A	G	-3.61241e-06
1	rs2817138	3105276	T	G	9.58974e-05
1	rs6685614	3108517	G	A	-5.86449e-06
1	rs7539775	3109151	G	A	-9.09196e-06
1	rs10797383	3112417	T	C	-3.98971e-05
1	rs10909895	3113680	T	C	8.64553e-06
1	rs10909901	3131235	C	T	-1.25101e-05
1	rs2651906	3135175	C	T	-0.00010227
1	rs2651898	3136858	A	G	-5.11181e-07
1	rs2651895	3138111	G	T	-4.19206e-05
1	rs2817148	3138136	A	G	1.64689e-05
1	rs2651891	3139916	G	A	3.1892e-05
1	rs11804075	3140247	G	A	5.92491e-05
1	rs16823551	3141616	G	A	-8.88773e-06
1	rs1553288	3144745	C	T	-9.4667e-07
1	rs2253344	3145621	C	T	-0.000599613
1	rs6424069	3147030	T	C	-6.85754e-05
1	rs10797384	3147825	A	G	2.79769e-05
1	rs3002686	3178111	C	A	1.99974e-05
1	rs2455107	3180158	T	G	-2.86267e-06
1	rs2455102	3180633	A	G	-0.000115963
1	rs2455099	3181415	G	A	-4.33761e-05
1	rs2455119	3184855	G	T	-0.000136436
1	rs12562988	3199634	G	A	-3.86775e-05
1	rs2500297	3208042	C	T	-7.91387e-05
1	rs4648468	3210950	A	G	0.000286761
1	rs4648377	3211458	A	C	-9.05801e-05
1	rs2500289	3212946	A	G	4.68009e-05
1	rs2455144	3214732	A	G	2.80872e-05
1	rs2455135	3219901	A	G	4.04975e-05
1	rs6670328	3219950	A	G	-2.82692e-05
1	rs4145901	3223955	A	G	0.000250134
1	rs12086132	3225757	T	G	4.53793e-06
1	rs2500278	3225940	C	T	4.09619e-05
1	rs2483260	3227188	A	G	-3.96228e-06
1	rs12409345	3228915	T	C	7.81615e-05
1	rs12741836	3230477	T	C	-4.53469e-06
1	rs2500277	3233631	T	C	0.000325361
1	rs10909930	3243017	G	T	0.00011929
1	rs2483274	3248098	A	G	2.88354e-05
1	rs2483275	3249242	C	T	6.66326e-05
1	rs1110307	3251159	T	C	-5.22641e-05
1	rs4648478	3252007	C	T	-1.41111e-05
1	rs2483278	3252104	C	T	-3.63821e-05
1	rs2483279	3252169	A	G	0.000491046
1	rs7516150	3253889	C	T	-2.80307e-06
1	rs7552331	3253941	G	A	-5.05818e-05
1	rs4494089	3254356	C	T	1.06735e-05
1	rs2483280	3255539	G	A	2.98599e-05
1	rs1999527	3256108	C	A	-0.000817586
1	rs16824338	3256202	G	A	1.6035e-05
1	rs2255212	3257059	G	A	6.24739e-05
1	rs882430	3259113	G	A	3.58457e-05
1	rs2483286	3259369	A	G	8.2806e-06
1	rs2483289	3264190	A	C	-0.000267871
1	rs4648485	3283528	G	A	0.000124038
1	rs4648486	3285150	C	T	3.76525e-05
1	rs4648487	3285304	T	C	-8.46444e-06
1	rs6424073	3285628	G	A	5.70637e-05
1	rs2493310	3294422	A	G	6.70979e-05
1	rs10492939	3302871	G	A	-2.87606e-06
1	rs2493278	3307746	T	C	-8.17389e-05
1	rs2493268	3308498	T	C	2.16088e-05
1	rs871822	3312914	T	G	1.38508e-05
1	rs7542793	3315818	G	A	-0.000113344
1	rs11578011	3318532	T	C	-0.000208786
1	rs2483225	3325037	T	C	-6.91776e-06
1	rs2483239	3344215	A	G	9.40802e-05
1	rs2493264	3353949	A	G	6.13464e-05
1	rs2493263	3354615	T	C	2.05705e-05
1	rs2483250	3356405	A	C	4.93194e-05
1	rs867814	3362256	C	T	3.30424e-05
1	rs2096102	3366493	C	A	-6.21054e-06
1	rs4648501	3368131	G	A	-3.61899e-05
1	rs2487670	3368143	G	A	-3.72387e-05
1	rs12745860	3374360	C	T	-3.44976e-06
1	rs2487681	3377343	T	C	-4.6846e-05
1	rs2487680	3377442	T	C	3.00214e-05
1	rs2493255	3379385	A	C	-1.66598e-05
1	rs3806164	3380057	G	A	1.14458e-05
1	rs12562167	3381698	G	A	2.93244e-05
1	rs2185639	3389727	C	T	-1.7492e-05
1	rs12124163	3393037	G	T	-2.48566e-05
1	rs10909948	3394250	C	T	1.30291e-05
1	rs10797395	3395039	G	A	-9.7039e-06
1	rs2493314	3400294	G	T	-8.86933e-05
1	rs6669870	3421586	C	T	-1.70085e-05
1	rs11585362	3428608	G	A	-2.11589e-05
1	rs12093117	3441264	G	A	1.88656e-05
1	rs4648392	3446813	G	A	0.000239961
1	rs12119711	3451005	C	T	-1.46298e-05
1	rs9628616	3473345	C	T	-0.000189165
1	rs2821060	3477902	C	T	-1.74929e-05
1	rs10909969	3480149	C	T	-0.000349264
1	rs2821059	3482334	C	T	-3.06821e-05
1	rs947354	3487126	C	T	-7.36144e-05
1	rs10909974	3499067	C	T	1.66167e-05
1	rs12139206	3504073	T	C	1.72873e-05
1	rs10909979	3506087	C	T	0.000177259
1	rs2794320	3506497	A	G	3.60481e-05
1	rs4648527	3507861	G	A	0.000126815
1	rs6697749	3510633	C	A	3.09957e-05
1	rs2794327	3512341	C	T	0.000152526
1	rs2821025	3512516	T	C	0.000200112
1	rs2995006	3514361	A	G	-5.97422e-05
1	rs2821017	3520871	G	A	-0.000122693
1	rs35701577	3522561	T	C	-3.31634e-05
1	rs4364818	3538501	C	T	0.000170749
1	rs10909989	3539082	A	G	0.000313918
1	rs10909990	3539481	A	G	-2.07179e-05
1	rs4648537	3540374	C	T	-0.000879483
1	rs4648538	3543493	C	T	-0.000679005
1	rs4276857	3544346	T	C	-2.86051e-05
1	rs16823926	3544868	C	T	1.10655e-05
1	rs1128474	3545612	A	G	-0.000803326
1	rs3818330	3555428	G	T	-0.000354346
1	rs3765689	3559482	A	G	0.00019171
1	rs12408890	3561008	C	T	0.00251345
1	rs10910003	3575929	G	A	7.63039e-06
1	rs2224718	3576060	T	C	-9.6273e-06
1	rs10910004	3576197	T	C	6.57023e-05
1	rs10737193	3576547	T	C	2.64985e-05
1	rs4648545	3577321	A	G	-2.23763e-05
1	rs3765692	3584771	T	C	-1.21493e-05
1	rs6657895	3586700	G	A	-4.42609e-05
1	rs3765695	3587377	C	A	-4.78452e-05
1	rs3765696	3587505	T	C	1.20578e-05
1	rs3765702	3592187	C	T	-1.94389e-05
1	rs3765703	3592436	T	G	-7.1092e-05
1	rs3765705	3597017	G	A	0.000252711
1	rs3765716	3601940	G	A	5.76448e-06
1	rs1885872	3605097	G	A	-4.9161e-05
1	rs3765731	3611892	G	A	2.22171e-05
1	rs3765736	3616601	C	T	-2.51763e-05
1	rs3765753	3622306	T	G	6.54075e-06
1	rs6424089	3628663	A	G	9.52027e-06
1	rs3765761	3630476	C	T	0.000310946
1	rs3753211	3632608	T	C	0.000104108
1	rs3819967	3633380	C	T	6.03501e-05
1	rs747827	3636347	A	C	2.9941e-05
1	rs12731705	3637459	C	T	-2.71764e-05
1	rs10910017	3644085	G	A	5.43756e-05
1	rs12095248	3645052	A	G	3.54968e-05
1	rs1745813	3647962	T	C	3.24801e-05
1	rs6695978	3648345	G	A	-1.82611e-05
1	rs4648553	3648879	G	A	-5.74588e-05
1	rs1181868	3651126	G	T	-9.52886e-06
1	rs1181867	3651318	A	G	9.28993e-06
1	rs1181865	3653426	T	C	1.57557e-05
1	rs12117836	3657759	G	A	0.000156631
1	rs2298222	3659657	G	A	-2.10615e-05
1	rs2298223	3659742	C	T	-6.82073e-05
1	rs3737589	3662845	A	G	3.4951e-06
1	rs12120656	3665867	G	T	-1.77461e-05
1	rs4648554	3668004	T	C	0.000120063
1	rs10797410	3669201	A	G	-3.64833e-05
1	rs1181876	3681681	A	G	1.11546e-05
1	rs1181874	3682070	C	A	1.17311e-05
1	rs1181871	3684321	A	G	1.61897e-05
1	rs2275837	3686318	G	A	-1.57869e-05
1	rs1175551	3688645	T	C	5.44466e-05
1	rs2275819	3689408	G	A	0.000147886
1	rs2799182	3696000	T	C	1.62628e-05
1	rs3737593	3696536	A	G	-0.000192766
1	rs8379	3696890	A	C	-0.000449761
1	rs12563491	3700216	C	T	5.64392e-05
1	rs2298227	3701663	T	C	-0.000290957
1	rs12728911	3709412	T	C	-0.000136207
1	rs7513053	3709487	A	G	4.44199e-05
1	rs12403561	3717404	G	A	-8.24283e-05
1	rs7535775	3719057	G	A	3.79601e-05
1	rs2154068	3720965	A	G	-1.17275e-05
1	rs10752721	3726326	C	T	-6.744e-07
1	rs6695834	3730435	T	C	0.000124829
1	rs34060840	3731657	C	T	-9.2856e-05
1	rs6702935	3732707	T	C	1.14146e-05
1	rs6703035	3732782	T	C	-5.02756e-06
1	rs9424303	3736319	A	G	-5.48445e-05
1	rs2027548	3739512	G	A	3.11386e-05
1	rs12759497	3742257	C	T	-0.000136529
1	rs4648344	3743132	T	C	-2.0651e-05
1	rs6663840	3743319	G	A	1.32488e-05
1	rs6688969	3743391	C	T	4.09095e-05
1	rs9424310	3744084	G	A	1.80078e-05
1	rs2275831	3745924	G	A	2.58658e-05
1	rs2275830	3746254	T	C	-0.000151459
1	rs17403773	3746710	C	T	-1.40128e-05
1	rs6424058	3747580	C	T	3.91049e-05
1	rs7535133	3748513	G	T	6.81772e-06
1	rs1891941	3755675	T	C	-4.27393e-05
1	rs2298225	3756074	C	A	-0.00015642
1	rs1539649	3756120	A	G	3.16477e-06
1	rs2298224	3756155	T	C	-0.000459622
1	rs7535887	3756493	T	C	-0.000304914
1	rs2275822	3761479	C	T	0.000125132
1	rs4648347	3765755	T	C	8.947e-05
1	rs6683156	3766441	C	T	-2.87469e-05
1	rs6657021	3769231	A	G	8.66478e-06
1	rs4507956	3769262	C	T	-0.00040112
1	rs4564078	3772359	C	T	-0.000107594
1	rs4648426	3773089	T	C	-8.62093e-05
1	rs12726906	3774312	T	C	-1.01977e-05
1	rs7367066	3803755	T	C	-9.57823e-05
1	rs7530189	3805098	C	T	4.81938e-05
1	rs10909819	3806358	T	C	2.00964e-05
1	rs4131373	3807388	G	A	-1.90539e-05
1	rs11807227	3809423	G	A	-0.00011396
1	rs12085743	3811790	G	T	-4.78591e-05
1	rs12082157	3811810	T	C	-8.41616e-06
1	rs10909825	3817260	C	T	0.000193846
1	rs12097125	3817605	C	T	-4.22756e-05
1	rs11589102	3821782	G	A	-0.000161785
1	rs10909830	3822703	C	T	-1.9558e-05
1	rs35383955	3825525	C	T	-3.31708e-05
1	rs11583257	4004250	C	T	-4.21187e-05
1	rs7548668	4006060	T	C	-6.88123e-05
1	rs7519349	4007008	A	G	2.72385e-05
1	rs10737395	4007558	C	A	-0.000115481
1	rs10799181	4009071	T	C	-0.000114375
1	rs4654482	4010743	A	G	-3.71595e-05
1	rs7522140	4017137	C	T	-8.18897e-06
1	rs10915469	4022465	T	C	-4.37987e-05
1	rs7410846	4026728	G	A	0.000112309
1	rs6693909	4027590	T	C	1.1067e-06
1	rs4654521	4028282	C	T	2.2446e-05
1	rs12031557	4034097	A	G	-2.15198e-05
1	rs4654428	4039145	A	C	-6.94448e-05
1	rs12758410	4039440	C	T	0.000367971
1	rs11587314	4039833	C	T	7.15163e-06
1	rs11587331	4039896	C	T	0.000121241
1	rs10799231	4043516	A	G	5.96765e-05
1	rs4128222	4066781	C	A	-2.89886e-05
1	rs6675979	4068052	G	A	-1.30376e-05
1	rs4654604	4078090	T	C	-1.3475e-05
1	rs4129100	4078448	G	A	-2.46891e-05
1	rs4323679	4080764	C	T	1.97112e-05
1	rs17404600	4081525	C	T	-4.00289e-05
1	rs10799261	4082367	T	C	2.54988e-05
1	rs12023925	4083031	T	C	-9.28992e-05
1	rs7418256	4084304	T	G	-1.737e-05
1	rs12036953	4104757	A	G	-2.31607e-05
1	rs3856168	4116604	T	C	-9.71308e-05
1	rs12745618	4119578	C	A	0.000120813
1	rs9792946	4119662	G	A	3.64421e-05
1	rs7514530	4120311	C	T	4.34612e-05
1	rs4233258	4120898	T	C	-6.16604e-05
1	rs10915373	4121105	A	G	-7.79338e-05
1	rs7524800	4121584	A	G	-6.81511e-06
1	rs10799180	4122464	T	C	-2.8172e-05
1	rs7537141	4131249	A	G	-1.64223e-05
1	rs3936238	4131726	A	G	-5.05387e-05
1	rs9628650	4132126	G	T	-2.94107e-05
1	rs4351611	4157842	C	T	5.33021e-05
1	rs10915428	4158955	G	T	0.000394625
1	rs12073797	4165198	G	A	4.53515e-08
1	rs10399650	4166004	A	C	-1.41498e-05
1	rs10915430	4167285	T	C	-4.33864e-06
1	rs12077262	4170048	C	T	4.32258e-05
1	rs7548756	4170249	A	C	-1.96343e-05
1	rs6702575	4171343	T	C	-2.11089e-05
1	rs10492944	4171786	C	T	8.21603e-05
1	rs10915434	4174116	T	C	-5.86965e-05
1	rs12040805	4180842	C	T	-4.4869e-05
1	rs10915437	4183006	A	G	-0.000291715
1	rs10753368	4185126	A	G	3.24212e-05
1	rs4654487	4187952	T	C	4.53606e-05
1	rs4282783	4190685	T	G	-3.51673e-05
1	rs12409803	4193426	G	A	-2.51649e-05
1	rs4131507	4194712	T	C	5.44194e-05
1	rs6702633	4197035	G	A	-1.12662e-06
1	rs4408122	4197418	C	T	7.92311e-05
1	rs10915445	4197642	G	A	8.05322e-06
1	rs4654490	4198701	T	C	-0.000326225
1	rs16840831	4200169	G	A	7.53356e-05
1	rs11808881	4200837	G	A	-2.20157e-05
1	rs4654492	4201815	C	T	-4.09925e-05
1	rs7542208	4202818	A	G	-1.0048e-05
1	rs9426471	4206210	T	C	-3.76125e-05
1	rs9426494	4206288	C	T	-6.76416e-07
1	rs6683453	4210402	G	A	2.00269e-05
1	rs9426473	4210455	G	A	3.31661e-05
1	rs12062122	4214031	C	T	-5.176e-05
1	rs41434152	4214828	G	A	-4.01389e-05
1	rs9988443	4216165	G	A	3.09571e-05
1	rs4609397	4216862	C	T	-0.000107228
1	rs4589076	4217088	T	C	0.000152414
1	rs7549636	4220301	G	A	2.25388e-05
1	rs16840873	4227320	A	G	-4.96771e-05
1	rs12123330	4227464	C	T	0.000399443
1	rs10915459	4230463	T	C	-4.02017e-05
1	rs6688343	4231757	T	C	4.88229e-05
1	rs6695203	4233810	T	C	-8.54904e-05
1	rs4233262	4236982	C	T	-3.49812e-05
1	rs12030172	4237984	G	T	0.000159286
1	rs4654418	4239028	G	A	-4.70373e-06
1	rs4233264	4240178	T	C	-1.45758e-05
1	rs35837871	4248463	C	T	-8.91563e-05
1	rs11808641	4250933	A	G	-2.70372e-05
1	rs6667065	4260418	G	A	-8.75175e-06
1	rs4654510	4263063	G	T	-5.27999e-06
1	rs10158783	4263519	G	A	1.77499e-05
1	rs4654511	4263983	A	G	-2.89634e-05
1	rs4654512	4263997	A	G	-0.000107015
1	rs6426402	4269491	G	T	-2.03298e-05
1	rs12022636	4271526	C	A	2.94692e-05
1	rs10753372	4273842	T	C	3.86392e-06
1	rs10915476	4275291	G	A	-3.22531e-07
1	rs10915478	4276903	T	C	-4.42345e-05
1	rs6657617	4280170	C	T	-0.00015357
1	rs4592237	4280630	G	A	-0.000125249
1	rs10799216	4281160	G	A	3.07662e-05
1	rs4654424	4281458	A	G	6.92915e-05
1	rs4233265	4281810	T	C	0.000120023
1	rs11579829	4282786	C	T	-5.22025e-05
1	rs2132177	4283315	C	A	-1.61178e-05
1	rs903540	4284659	T	C	-9.32761e-05
1	rs7528938	4284919	C	T	-6.13776e-05
1	rs1874266	4288552	A	G	-1.69344e-05
1	rs7541544	4291842	T	C	3.12472e-05
1	rs1908490	4312205	C	T	-5.6044e-06
1	rs966321	4315204	G	T	2.35115e-05
1	rs16841037	4316544	C	A	4.8339e-05
1	rs964715	4316784	T	C	2.25368e-05
1	rs1495250	4317251	T	C	-1.76839e-05
1	rs2411738	4326368	G	A	4.41103e-06
1	rs2101576	4327635	C	T	-5.64854e-05
1	rs10915493	4327864	G	A	8.29803e-05
1	rs10915494	4328476	C	T	-0.000100764
1	rs10799221	4328766	A	G	-6.16495e-05
1	rs6677984	4330287	A	G	8.06912e-06
1	rs4654426	4331783	A	G	-2.13257e-06
1	rs903541	4335893	A	G	1.3618e-05
1	rs12059199	4340877	A	G	1.0616e-05
1	rs1390136	4341843	C	T	2.70854e-05
1	rs1495244	4342604	G	A	-2.00158e-05
1	rs16838560	4351888	T	C	-5.98204e-06
1	rs16838561	4352710	T	C	-1.10966e-05
1	rs693734	4364226	C	T	-1.95774e-05
1	rs1106307	4364472	A	G	2.40044e-05
1	rs2132176	4364564	A	G	-9.51813e-05
1	rs351619	4368819	G	A	-7.9434e-06
1	rs351617	4368951	C	T	9.94024e-05
1	rs1495239	4370074	C	T	-0.000132291
1	rs351615	4370385	G	A	-9.00529e-05
1	rs12073612	4370489	G	A	-0.000109649
1	rs351614	4371863	C	T	4.4874e-05
1	rs12132314	4371949	C	T	0.000260727
1	rs1495237	4372049	C	T	0.000156748
1	rs716214	4372470	A	G	1.93303e-06
1	rs171260	4373172	A	C	-6.38642e-05
1	rs10915509	4375859	A	C	-9.37753e-05
1	rs3912751	4376816	C	T	0.000197696
1	rs3912752	4377032	C	T	0.000250471
1	rs12408012	4379687	A	G	-9.93951e-05
1	rs12408318	4379727	T	C	-6.10708e-05
1	rs351605	4382789	T	C	4.32017e-05
1	rs351606	4384056	C	T	7.11043e-05
1	rs351608	4384773	T	G	-3.47923e-05
1	rs351609	4384859	T	C	0.000175409
1	rs351610	4385179	T	C	8.09553e-05
1	rs641473	4388885	T	C	-2.3686e-05
1	rs639739	4389262	G	A	3.35663e-05
1	rs501284	4390211	C	T	-5.00556e-05
1	rs501334	4390230	G	A	1.04941e-06
1	rs625079	4390289	T	C	-3.84091e-05
1	rs12046130	4395020	G	A	4.34934e-05
1	rs12117178	4395235	A	G	0.000124763
1	rs684965	4397528	A	G	-2.35416e-05
1	rs589585	4398015	T	C	-1.71549e-07
1	rs590925	4398328	G	A	-6.82554e-05
1	rs592386	4398696	C	T	-5.56679e-05
1	rs498795	4398996	C	T	3.00275e-05
1	rs488256	4401563	G	A	0.00030798
1	rs590537	4402852	A	G	0.00013509
1	rs565452	4402901	T	C	0.00016712
1	rs16838750	4404344	C	T	1.32511e-05
1	rs10799228	4405998	G	A	-1.71594e-05
1	rs523634	4407985	A	G	0.000187845
1	rs12139755	4408075	G	T	0.000115617
1	rs585160	4408306	C	T	6.09926e-07
1	rs600933	4409496	T	C	5.20074e-05
1	rs480106	4411851	T	C	-3.44855e-05
1	rs598894	4414086	G	A	8.30768e-05
1	rs527351	4414154	G	A	2.82232e-05
1	rs596133	4414716	C	A	5.04731e-06
1	rs585281	4414824	G	A	-1.79103e-05
1	rs1531328	4418164	G	A	-5.49321e-06
1	rs349394	4419454	C	T	4.72587e-06
1	rs349393	4419820	A	C	-6.30619e-05
1	rs12025694	4420509	C	T	-6.14053e-05
1	rs16838800	4422230	A	G	-1.16554e-05
1	rs349390	4423896	T	C	-3.94089e-05
1	rs16838813	4424145	G	A	-6.17442e-06
1	rs75411	4425414	C	T	-6.16123e-06
1	rs12404603	4425876	C	T	-0.000158955
1	rs12404619	4426085	C	T	-2.48506e-05
1	rs349387	4426418	G	A	-7.10508e-06
1	rs16838819	4426478	A	C	-8.05184e-05
1	rs7519313	4427562	C	T	-1.47397e-06
1	rs12029905	4428595	A	G	3.00362e-06
1	rs12026935	4430350	G	A	2.69576e-05
1	rs727658	4435270	C	T	-3.81845e-06
1	rs2926484	4436021	A	C	-0.000116787
1	rs902403	4439660	T	C	-2.11143e-05
1	rs589870	4440749	C	T	1.34485e-05
1	rs1845636	4440978	G	A	8.48954e-06
1	rs1845635	4441089	A	G	-3.46807e-05
1	rs1495249	4441167	A	C	0.000114714
1	rs6697594	4442487	C	T	6.15742e-05
1	rs12037374	4443108	C	T	-1.75192e-05
1	rs12035324	4443386	G	A	-9.92817e-07
1	rs239339	4444539	G	T	-7.2046e-05
1	rs349413	4444706	C	A	-5.77744e-06
1	rs10915521	4447421	T	C	5.5085e-05
1	rs7521665	4456277	G	A	-5.10601e-06
1	rs7552146	4456533	G	A	2.67001e-05
1	rs10915523	4457844	T	C	1.76925e-06
1	rs349417	4458068	T	C	-2.73724e-05
1	rs12042555	4459049	C	T	-8.28099e-06
1	rs12043406	4459620	C	T	2.31086e-06
1	rs6679220	4459689	T	C	4.96032e-05
1	rs12043606	4460262	C	T	-5.23749e-05
1	rs1870506	4460705	T	C	2.94368e-05
1	rs16838950	4461254	G	A	-0.000108396
1	rs349400	4462460	T	G	-2.99428e-05
1	rs12046579	4462904	C	T	-2.59982e-06
1	rs12116790	4464933	A	G	-1.07587e-05
1	rs12047204	4468747	C	T	1.33531e-05
1	rs547923	4468884	C	A	-4.67637e-06
1	rs10915528	4471374	T	C	2.11055e-05
1	rs508647	4471434	T	G	-6.55896e-05
1	rs505933	4471733	A	G	1.96043e-05
1	rs659514	4472026	T	C	9.73692e-05
1	rs349403	4474002	A	G	-7.98491e-05
1	rs12119213	4477622	A	G	4.29123e-05
1	rs349409	4477911	C	T	0.000172626
1	rs4654432	4481215	C	T	5.81289e-05
1	rs2035010	4486522	G	A	-0.000120116
1	rs12029910	4488779	A	G	2.09537e-05
1	rs6658372	4488979	G	A	8.93811e-05
1	rs6678792	4489398	T	C	2.64109e-05
1	rs10915533	4489529	G	A	0.000216016
1	rs10915535	4491460	G	T	-0.000116839
1	rs17452433	4491747	T	C	-3.42583e-06
1	rs6681282	4492424	C	T	0.000180861
1	rs12128076	4492980	C	A	-2.45895e-06
1	rs1556691	4493215	A	G	5.15684e-05
1	rs1565452	4493688	C	T	1.77476e-05
1	rs7546628	4495287	A	G	-4.82443e-05
1	rs1762814	4496256	C	T	-8.9282e-05
1	rs1674877	4496659	C	T	-5.17737e-05
1	rs1335364	4497097	G	A	-0.000148606
1	rs6660514	4497118	C	T	9.86214e-05
1	rs1335363	4497130	G	A	0.00031902
1	rs12128230	4501911	A	C	1.43063e-05
1	rs706144	4504094	A	G	-3.84774e-05
1	rs7531965	4504571	G	A	-9.68874e-05
1	rs780586	4504927	C	T	-1.75607e-05
1	rs10915541	4505512	C	T	-0.000109928
1	rs780587	4505966	T	C	-0.000111724
1	rs780594	4507763	T	C	8.75756e-06
1	rs17453210	4508348	C	A	4.01398e-05
1	rs2054269	4509337	G	A	3.19319e-05
1	rs705685	4510840	C	T	-4.1302e-05
1	rs922114	4511421	C	T	0.000132328
1	rs11584026	4514453	G	A	0.000296989
1	rs608210	4519912	A	G	6.75759e-05
1	rs619729	4521736	T	C	6.08602e-06
1	rs10737409	4522466	G	A	-2.22466e-05
1	rs4654545	4525604	T	C	-2.289e-05
1	rs350170	4544178	T	C	4.23425e-06
1	rs350171	4544793	G	T	4.8993e-05
1	rs16839101	4546209	C	T	2.63334e-05
1	rs350186	4549101	C	A	5.59087e-05
1	rs705689	4549307	T	G	0.000149948
1	rs705690	4549380	G	A	-7.10976e-06
1	rs780606	4549402	A	G	1.59752e-05
1	rs780608	4550753	G	T	-0.000105146
1	rs780614	4551679	T	C	0.000275881
1	rs1878052	4552802	G	A	1.11974e-05
1	rs350193	4554214	C	T	0.000250494
1	rs9659744	4558013	G	A	-1.81804e-05
1	rs10915548	4558792	G	A	-1.65742e-05
1	rs609506	4558933	T	C	-0.00035773
1	rs13374152	4558972	G	A	6.16155e-06
1	rs4654438	4559901	T	C	-8.46199e-05
1	rs9660574	4560405	G	A	-0.000278938
1	rs676853	4561165	C	A	-7.10295e-05
1	rs582598	4561962	C	A	0.000278953
1	rs583027	4562045	C	T	0.000130502
1	rs11802495	4562270	G	A	0.000104668
1	rs660100	4562350	A	G	0.000381608
1	rs4654548	4562476	G	A	-0.000123433
1	rs350165	4564684	G	A	0.000168137
1	rs10753381	4565906	C	T	-4.40421e-05
1	rs10753382	4566053	A	C	-8.26729e-05
1	rs4654440	4566065	A	G	1.56251e-05
1	rs11802243	4566477	G	A	0.000112973
1	rs1870509	4566795	A	G	5.47101e-07
1	rs4654552	4570982	C	T	3.69561e-05
1	rs1710415	4571740	A	G	-6.22025e-05
1	rs1762826	4572778	C	T	-1.24383e-05
1	rs4480324	4573099	A	G	-3.41785e-05
1	rs1710421	4573989	C	T	-0.000155359
1	rs10915550	4575522	C	T	-0.000233128
1	rs670296	4576970	G	A	0.00010639
1	rs6703696	4578495	A	G	0.000153404
1	rs17348734	4578728	G	T	-7.21678e-05
1	rs16839198	4578893	G	T	-6.30586e-06
1	rs13375764	4580135	T	C	-4.47621e-05
1	rs12039682	4581230	C	T	-6.03802e-05
1	rs12039710	4581338	C	A	-2.23008e-05
1	rs608203	4581585	T	C	-0.000102909
1	rs607850	4581623	A	G	5.18853e-05
1	rs7516166	4581848	C	T	-7.93531e-05
1	rs10489135	4582199	T	C	-3.0517e-05
1	rs2076883	4583294	G	T	0.000199091
1	rs705691	4583368	A	G	0.000175426
1	rs780983	4586606	C	T	7.7101e-05
1	rs10915551	4587595	C	T	8.2885e-06
1	rs241237	4587969	C	T	1.46751e-05
1	rs241233	4590550	T	C	1.79885e-05
1	rs241230	4592116	G	T	3.70949e-05
1	rs11809295	4598273	T	C	-7.27152e-05
1	rs592726	4599243	C	T	3.94091e-05
1	rs6691031	4603868	T	C	0.000175507
1	rs241219	4606192	T	C	1.59539e-05
1	rs12092980	4606471	A	G	-5.8256e-05
1	rs241221	4609050	T	C	-1.01404e-05
1	rs7542801	4611299	C	T	-2.94823e-05
1	rs7549444	4611435	A	G	2.11147e-05
1	rs12117466	4612752	C	T	0.000122745
1	rs241250	4613233	C	T	0.00020874
1	rs241256	4614512	C	T	-3.87825e-05
1	rs241257	4614822	C	T	0.000109153
1	rs4654556	4615331	T	C	0.000312913
1	rs241261	4616102	T	C	2.54857e-05
1	rs10799244	4617856	T	C	4.60026e-05
1	rs6685798	4618251	G	A	3.26022e-05
1	rs916408	4618279	T	C	-0.000115026
1	rs241264	4619038	C	T	0.000140626
1	rs241266	4620290	G	A	-7.16546e-07
1	rs10915560	4620923	T	C	0.000203016
1	rs12120353	4620996	C	A	1.30774e-05
1	rs16839306	4621675	G	A	-6.41187e-07
1	rs12028120	4626390	T	C	2.10665e-05
1	rs241273	4627077	A	C	5.45528e-05
1	rs241275	4627979	A	G	9.3217e-06
1	rs241277	4629186	A	C	3.5478e-07
1	rs241278	4629408	T	C	-7.27587e-05
1	rs7526879	4630483	C	T	3.2844e-05
1	rs1157688	4636767	T	C	-0.000117151
1	rs1024139	4640902	T	C	-1.01229e-06
1	rs619364	4646379	G	A	4.05453e-05
1	rs536749	4646485	A	G	0.000316965
1	rs12079284	4651204	G	A	-3.23572e-07
1	rs6426423	4656147	C	A	0.000114837
1	rs129794	4656698	G	A	2.31681e-05
1	rs12567277	4658538	C	T	0.000190042
1	rs589176	4660552	A	G	-7.50505e-06
1	rs618751	4662532	G	A	2.59618e-05
1	rs164781	4665232	G	A	1.95683e-06
1	rs3896439	4668670	G	A	2.43279e-05
1	rs2411887	4677087	C	T	-2.29747e-05
1	rs4654574	4679731	T	C	-2.23008e-05
1	rs1905304	4679951	C	A	1.87699e-05
1	rs6668002	4682104	T	C	-1.63214e-05
1	rs12026258	4682230	C	A	-2.56551e-05
1	rs12403290	4682532	C	A	-3.15608e-05
1	rs12029434	4682722	T	C	-7.64179e-05
1	rs6674936	4684305	T	C	6.68335e-05
1	rs875808	4685648	G	A	1.28872e-05
1	rs875807	4685672	A	G	1.67897e-05
1	rs11580863	4686211	C	T	-5.39744e-05
1	rs4654576	4687814	A	C	-9.8916e-05
1	rs7553610	4687874	G	A	-5.98854e-05
1	rs6426430	4688161	G	T	-9.94475e-05
1	rs10799249	4691860	C	T	-1.69219e-05
1	rs2071967	4696092	C	T	8.57076e-06
1	rs2101195	4697300	C	T	-9.93854e-05
1	rs12122754	4698559	C	T	7.86574e-05
1	rs10915575	4701258	T	C	1.24667e-05
1	rs2035453	4704955	C	T	-0.000108777
1	rs7533451	4705931	G	A	-4.83666e-06
1	rs12125737	4706755	C	T	5.22245e-05
1	rs4654454	4708162	T	C	-4.43743e-05
1	rs10915577	4710486	A	G	6.35207e-05
1	rs1483198	4717391	A	G	-5.20762e-05
1	rs3947662	4718551	G	T	1.9042e-05
1	rs12408160	4723046	C	T	8.13306e-05
1	rs12083131	4723818	G	A	-2.15998e-05
1	rs10915578	4723917	A	G	3.95108e-05
1	rs10915579	4724013	T	C	-0.000191458
1	rs12567266	4726454	T	C	3.00982e-05
1	rs6658098	4727086	C	T	3.56787e-05
1	rs4144452	4731588	A	G	8.67918e-05
1	rs10799255	4731677	A	G	-1.32918e-05
1	rs11587129	4731928	G	A	-2.23414e-07
1	rs12409187	4733793	G	A	-4.247e-05
1	rs12411035	4734514	A	G	-6.72188e-06
1	rs10915584	4736456	G	T	0.000413606
1	rs16839450	4737531	C	T	5.52786e-05
1	rs2071989	4737605	C	T	8.47183e-06
1	rs16839451	4737693	G	A	-4.03847e-05
1	rs2071990	4738058	C	T	-1.42213e-06
1	rs2071995	4738678	C	T	7.18937e-05
1	rs10799257	4739318	A	C	5.06429e-05
1	rs10915587	4746636	C	T	8.52182e-05
1	rs1076944	4748305	G	T	7.68246e-06
1	rs4092257	4749076	G	A	0.000118669
1	rs2071997	4758169	A	G	-4.99346e-06
1	rs6681520	4763401	C	T	2.89569e-05
1	rs3753696	4776974	G	A	-7.99147e-06
1	rs3766959	4778232	C	T	7.05274e-05
1	rs3820250	4780750	G	T	-2.45997e-05
1	rs3820252	4784556	C	T	-7.32494e-05
1	rs3820253	4784884	G	A	-9.8272e-05
1	rs242044	4787119	A	G	0.000275755
1	rs242050	4789179	G	A	0.000175439
1	rs732801	4789585	G	A	4.68128e-05
1	rs3753702	4799200	C	T	0.000159395
1	rs448741	4802513	C	T	3.90788e-06
1	rs4654598	4804342	G	A	0.000171573
1	rs414176	4805106	A	C	-2.86108e-05
1	rs409048	4805674	T	C	2.58039e-05
1	rs368808	4806381	A	G	-3.12278e-06
1	rs2802721	4808454	G	A	-7.17812e-05
1	rs2802720	4809120	C	T	4.60677e-05
1	rs364642	4810552	C	T	-3.93286e-05
1	rs449154	4811383	A	G	5.78397e-05
1	rs381240	4812815	A	G	6.34993e-05
1	rs380239	4813115	A	G	-6.88637e-05
1	rs428001	4814400	G	A	7.40842e-05
1	rs12022212	4816202	G	T	-4.28308e-05
1	rs11591221	4817508	C	T	0.000169408
1	rs443850	4821297	C	T	8.38692e-06
1	rs12119789	4823492	G	A	1.18332e-05
1	rs424723	4824742	C	T	1.95962e-05
1	rs2743979	4825152	G	A	-6.20242e-06
1	rs426095	4828063	G	A	5.14185e-05
1	rs7518471	4828606	C	T	5.09362e-05
1	rs423285	4831076	C	T	9.61615e-05
1	rs396112	4831320	G	A	2.01218e-05
1	rs3766977	4833498	G	T	0.000141902
1	rs874668	4833605	G	A	6.97287e-05
1	rs399377	4835375	T	C	1.26623e-05
1	rs414909	4838241	C	T	0.000123659
1	rs9426506	4844376	C	T	-4.40625e-05
1	rs9426484	4845112	G	A	8.6473e-06
1	rs11805709	4847594	C	T	0.000183249
1	rs875402	4850657	A	G	0.000259855
1	rs2235441	4851209	C	T	-7.59655e-07
1	rs2235443	4851303	A	G	-4.65299e-05
1	rs2411894	4852907	C	T	7.45641e-05
1	rs10915601	4857146	G	A	-1.35986e-05
1	rs4654606	4858408	T	G	-1.77504e-06
1	rs16839670	4858666	A	C	-0.000161069
1	rs17345273	4859488	G	A	6.79056e-05
1	rs16839672	4859864	G	A	-0.000301857
1	rs4654607	4861160	C	T	1.65128e-05
1	rs10915606	4864985	A	G	0.000129246
1	rs12752806	4866420	G	T	2.41046e-05
1	rs12410445	4867850	T	G	-4.67602e-06
1	rs10799262	4872571	G	A	-5.88905e-06
1	rs10915612	4873056	A	G	2.44624e-06
1	rs10915613	4874505	G	A	6.13809e-06
1	rs1120120	4878871	C	T	1.12881e-05
1	rs12117810	4882039	G	A	2.81888e-05
1	rs1883347	4883095	T	C	-3.0177e-05
1	rs7516549	4885457	G	A	5.53621e-06
1	rs2181699	4888012	G	T	-9.97595e-05
1	rs2025379	4891603	A	G	-4.6038e-05
1	rs2025378	4891736	C	T	-8.31965e-05
1	rs4654461	4894800	C	T	-5.91208e-05
1	rs7527319	4901737	C	A	-5.39001e-05
1	rs10915626	4906783	G	A	-8.62593e-05
1	rs11582327	4907703	T	C	1.47868e-05
1	rs6683849	4908901	A	G	6.04096e-06
1	rs11582936	4909707	A	C	0.000163969
1	rs6693945	4911172	T	C	5.19109e-05
1	rs7549868	4912726	A	G	-3.59069e-05
1	rs7552804	4912883	T	G	-2.45519e-05
1	rs6426440	4914910	C	A	-2.69158e-05
1	rs1535736	4916605	C	T	3.71867e-05
1	rs1535734	4916906	A	G	8.86522e-06
1	rs2898848	4917268	G	A	5.0171e-05
1	rs2209165	4917460	C	T	5.18243e-05
1	rs10915644	4927798	C	T	5.07492e-05
1	rs10915645	4928187	G	T	2.75347e-05
1	rs12567053	4928868	C	T	-0.000175886
1	rs1886112	4930181	T	C	-2.79335e-05
1	rs12094945	4933154	T	G	-0.000135254
1	rs10489136	4933235	G	A	3.43851e-05
1	rs10489137	4933495	T	G	-8.72681e-05
1	rs10489138	4934067	C	T	0.000283862
1	rs7548372	4943523	C	A	-5.80719e-05
1	rs6658585	4945481	A	C	-0.000110255
1	rs4654464	4951565	C	A	-5.94469e-05
1	rs1544062	4951789	A	C	5.63171e-07
1	rs4654619	4952655	C	A	-5.72758e-05
1	rs6664880	4952788	A	G	0.000153405
1	rs16839786	4953528	G	T	3.20441e-05
1	rs4654465	4954775	C	A	2.21909e-06
1	rs6426446	4955862	C	T	-9.89572e-06
1	rs4654620	4958102	T	C	2.53231e-05
1	rs12026056	4958273	C	T	7.32092e-05
1	rs10915656	4958939	A	G	3.41706e-06
1	rs2031246	4959786	A	G	8.3312e-05
1	rs1998542	4960911	A	G	-4.75719e-06
1	rs7524606	4963637	G	A	3.46651e-05
1	rs1980722	4964005	C	T	5.84214e-05
1	rs17345545	4965152	A	C	1.14376e-05
1	rs4654468	4965631	T	C	-7.0375e-05
1	rs10753391	4967976	C	T	0.000310681
1	rs6678459	4968528	C	T	7.50527e-06
1	rs10753392	4969750	A	G	0.000150524
1	rs10753394	4969942	T	C	0.000236575
1	rs12034557	4971507	C	T	7.01711e-05
1	rs41524347	4972186	T	G	9.09987e-05
1	rs11805753	4973107	C	T	-4.63715e-05
1	rs10915668	4973301	C	T	4.71696e-05
1	rs10915670	4975417	G	A	-0.000857473
1	rs10157835	4975565	A	G	-0.000115658
1	rs12035499	4980692	G	A	7.10799e-05
1	rs11585268	4981107	C	T	-0.000254425
1	rs942245	4981503	A	G	1.15026e-05
1	rs2898850	4981607	C	T	-7.12959e-05
1	rs10915671	4983217	G	A	-2.77098e-05
1	rs12043326	4983479	T	C	0.000130143
1	rs4141867	4983798	T	C	7.99039e-05
1	rs6702564	4984025	G	A	-7.7871e-06
1	rs1535733	4984372	T	C	0.000232196
1	rs6666792	4984667	C	A	-1.2417e-05
1	rs2093765	4984882	A	G	3.81646e-05
1	rs2411955	4984994	T	C	6.10691e-06
1	rs2093763	4985137	G	A	-2.94822e-05
1	rs6675013	4985257	T	C	-0.000208562
1	rs10915675	4985769	C	T	2.91666e-05
1	rs1886110	4986306	A	G	-2.37434e-05
1	rs4529681	4986435	G	A	-0.000714422
1	rs2411956	4986470	G	T	-2.00163e-05
1	rs4644459	4986508	T	C	-0.000166123
1	rs6666453	4987424	T	G	3.3759e-05
1	rs11584727	4988262	G	A	6.64124e-05
1	rs10799275	4988306	T	C	-2.24345e-05
1	rs2898853	4992204	T	C	1.96806e-05
1	rs12409253	4994452	G	A	3.99128e-05
1	rs12049256	4995026	T	C	-6.17524e-05
1	rs10915683	4996185	A	G	-7.68579e-06
1	rs4654470	4996226	A	G	-2.53689e-05
1	rs12045266	4996275	G	T	6.21626e-06
1	rs12040043	4996772	G	A	-2.8113e-06
1	rs9426467	4997363	A	G	6.76595e-06
1	rs9426468	4998385	A	G	8.0681e-05
1	rs6426367	5002457	G	T	-3.49748e-05
1	rs6426368	5002626	C	T	-1.1825e-05
1	rs6669905	5002713	T	C	-0.000108748
1	rs6678838	5003147	G	T	-4.20162e-05
1	rs9286971	5003504	G	A	2.31384e-05
1	rs7534281	5005775	T	C	-1.7575e-05
1	rs10915296	5007235	T	C	1.1143e-05
1	rs10915297	5010142	T	C	-3.86894e-05
1	rs6664358	5010988	C	T	3.7277e-05
1	rs7522655	5012038	C	T	7.22794e-06
1	rs10915298	5012301	G	A	0.000166443
1	rs6692780	5014583	T	C	0.000454894
1	rs12029491	5017652	C	T	1.04388e-05
1	rs10799145	5021200	T	G	-3.47483e-05
1	rs12119864	5022767	T	C	5.54317e-05
1	rs12754637	5023321	G	A	-6.03414e-05
1	rs6702660	5023430	A	G	-3.51842e-05
1	rs3101219	5025060	T	C	-1.72496e-05
1	rs7518523	5031561	A	G	-1.84729e-05
1	rs7535462	5033661	G	A	-0.000151796
1	rs10915303	5035188	A	G	0.00048083
1	rs12757902	5036234	G	A	1.24393e-05
1	rs6657381	5039093	C	T	-5.16976e-05
1	rs1841241	5039380	A	G	-1.3941e-05
1	rs1563791	5043734	C	A	6.67549e-05
1	rs6679312	5047038	A	G	3.16206e-05
1	rs7365286	5047163	C	T	5.11132e-05
1	rs9426492	5048715	G	A	-0.000159591
1	rs12725971	5051232	A	G	1.05554e-05
1	rs7367766	5051305	T	G	3.01696e-05
1	rs6683624	5051710	C	T	-5.07078e-05
1	rs1459754	5055604	T	C	-9.03089e-05
1	rs1380469	5061217	C	T	-9.22042e-06
1	rs10158288	5061519	T	C	-0.00010097
1	rs10915307	5063293	G	A	-6.73627e-05
1	rs12123277	5065696	C	A	6.82208e-05
1	rs1380470	5065717	A	G	2.38921e-05
1	rs10915309	5065850	G	A	2.11327e-05
1	rs9662885	5066205	G	T	2.18488e-06
1	rs10915310	5068210	A	G	-1.54522e-05
1	rs10915311	5068955	A	C	-4.65857e-05
1	rs9286975	5073092	G	A	7.44539e-05
1	rs12047764	5077552	T	C	5.74652e-05
1	rs10915315	5078349	A	G	-0.000108257
1	rs6689504	5080433	T	G	-0.000148607
1	rs10915317	5081066	T	C	4.07611e-05
1	rs2334259	5082020	A	G	-5.00911e-05
1	rs1459765	5088062	C	T	-0.000197565
1	rs9439507	5090997	A	G	1.41688e-05
1	rs1459763	5094703	A	G	-2.28844e-05
1	rs1459762	5095862	C	T	9.74715e-05
1	rs10915322	5097354	G	A	4.82463e-05
1	rs1459761	5100691	A	G	4.31173e-05
1	rs4949162	5100883	A	G	-1.26752e-05
1	rs12403444	5102144	A	G	2.25973e-05
1	rs10915324	5103621	A	G	-6.46957e-05
1	rs1459760	5104037	A	G	-1.5152e-05
1	rs10799157	5113911	C	A	0.000185512
1	rs10915329	5114102	C	T	0.00017056
1	rs10915330	5117415	A	G	-1.2801e-05
1	rs1380472	5122610	A	G	1.38211e-05
1	rs1563792	5124859	G	A	-8.15238e-06
1	rs6603832	5127543	A	G	-2.10406e-05
1	rs3128687	5141293	G	T	-5.39107e-05
1	rs3101213	5150766	A	G	-1.24831e-05
1	rs2199215	5151476	T	C	9.25899e-05
1	rs3101225	5156245	A	C	6.2299e-06
1	rs2242157	5160662	G	T	-1.01579e-06
1	rs1459766	5160731	T	G	1.13952e-05
1	rs10733013	5168663	C	T	2.87264e-06
1	rs2611423	5173804	C	A	-0.000167409
1	rs6701939	5179806	T	C	2.81208e-05
1	rs10737396	5181615	T	C	7.39605e-05
1	rs4949166	5183812	C	T	7.13378e-05
1	rs4313443	5183873	C	T	2.4444e-06
1	rs4356099	5183925	G	A	-0.000618394
1	rs2722793	5184077	G	T	-5.33411e-05
1	rs6674378	5186247	T	G	2.24902e-05
1	rs17374719	5189642	A	G	1.10877e-05
1	rs6671889	5192703	C	A	0.000141134
1	rs10492923	5193026	A	G	-2.48111e-05
1	rs9439505	5193673	C	T	-1.32738e-07
1	rs16840020	5194204	C	T	9.96486e-05
1	rs10737397	5195167	A	C	9.62381e-05
1	rs12122020	5195317	C	T	-2.2487e-05
1	rs10492925	5195371	T	C	5.58543e-06
1	rs9439506	5196739	A	G	-1.12238e-05
1	rs10799172	5197951	T	C	-0.000211709
1	rs10799173	5197977	C	T	0.000179545
1	rs6681359	5200732	C	T	3.2075e-05
1	rs9439509	5206445	G	A	-0.000115248
1	rs4345839	5206639	A	G	7.06041e-05
1	rs12025231	5209244	C	T	2.54995e-06
1	rs12121369	5210124	C	A	-2.16895e-05
1	rs10753353	5211134	T	C	-2.67755e-05
1	rs12027352	5211338	C	T	-2.2716e-06
1	rs10799174	5217644	G	A	3.08964e-05
1	rs12026730	5223182	G	A	2.22754e-05
1	rs6690311	5226688	A	G	-0.000202166
1	rs6675995	5226752	G	A	-0.000331105
1	rs11583683	5229409	C	T	-0.000200041
1	rs4076635	5230746	G	A	-3.12894e-06
1	rs12026977	5231170	T	C	2.2144e-05
1	rs4394703	5231892	C	A	-0.000536021
1	rs7545119	5234335	C	A	-0.0014718
1	rs10915371	5238873	G	A	-3.27437e-05
1	rs7547229	5240211	C	T	4.68541e-05
1	rs4641339	5243848	G	A	5.07122e-05
1	rs12038986	5245818	G	A	1.05587e-05
1	rs6669501	5246841	C	T	-0.0010538
1	rs10915375	5250497	A	G	-6.15735e-05
1	rs17375504	5251569	G	T	8.97012e-05
1	rs12041491	5253436	G	A	2.05273e-05
1	rs12083008	5253532	T	C	-5.52029e-05
1	rs7536712	5253664	T	C	3.25204e-06
1	rs2722782	5258556	T	C	-4.37488e-05
1	rs7528871	5259095	C	A	0.000426281
1	rs12136793	5260757	T	C	0.000203383
1	rs2679218	5262901	T	C	-2.07532e-05
1	rs2722786	5264228	A	G	-9.57577e-06
1	rs2722787	5264517	T	C	4.01135e-05
1	rs10915379	5269240	A	G	5.2488e-05
1	rs12140099	5270277	A	G	1.8832e-05
1	rs2883104	5277439	C	T	1.46189e-05
1	rs16840183	5280502	T	G	-7.29816e-06
1	rs7549461	5281117	C	A	-7.38888e-06
1	rs16840190	5282726	C	T	1.35374e-05
1	rs938962	5283942	C	T	2.34393e-05
1	rs12024316	5284023	A	G	1.85355e-06
1	rs4259664	5287108	T	G	4.54383e-05
1	rs12031466	5293365	G	A	1.42442e-06
1	rs677735	5295176	A	G	-9.96468e-05
1	rs4847562	5295776	T	C	9.48897e-06
1	rs2353169	5296844	T	C	1.29202e-05
1	rs473104	5297845	A	G	1.01014e-05
1	rs586165	5297887	T	C	-6.07466e-05
1	rs12026938	5298490	G	A	-0.000111507
1	rs551536	5299059	T	C	2.26761e-05
1	rs534188	5302169	C	T	-3.89161e-06
1	rs6687834	5303446	C	T	-7.25618e-07
1	rs673451	5305364	T	G	1.85388e-05
1	rs521430	5307076	C	T	3.68597e-06
1	rs6704207	5307766	C	T	5.07343e-06
1	rs571977	5308257	A	G	-6.00602e-05
1	rs640254	5308545	A	G	7.85906e-06
1	rs7534404	5309255	G	A	5.24911e-05
1	rs12135834	5309667	C	T	-8.342e-05
1	rs12128282	5309897	G	A	-1.53867e-06
1	rs10915396	5310580	C	T	-2.81755e-05
1	rs6686714	5310609	G	T	6.15038e-06
1	rs16840267	5312690	C	T	-3.2403e-05
1	rs6703948	5313445	C	A	4.12427e-05
1	rs12089315	5318552	C	T	-7.96042e-05
1	rs2945618	5318783	A	G	-1.24591e-05
1	rs632798	5320534	A	G	-4.95555e-05
1	rs630153	5321139	G	A	-2.94498e-05
1	rs17456252	5323429	T	C	-1.04973e-05
1	rs499416	5324231	T	C	-2.31521e-05
1	rs648378	5325924	G	A	-9.11549e-06
1	rs536995	5326050	T	C	-2.54978e-05
1	rs646542	5326334	C	A	1.2859e-05
1	rs2945621	5327760	C	T	2.03303e-05
1	rs493993	5330239	T	C	-9.08947e-05
1	rs494138	5330286	C	T	1.86948e-05
1	rs495765	5330415	A	G	6.88101e-05
1	rs682425	5330757	A	C	2.17295e-05
1	rs10799189	5332817	G	A	-8.77766e-06
1	rs11808981	5333340	T	C	-3.69618e-05
1	rs11800907	5333384	C	T	4.23767e-05
1	rs598031	5333479	G	A	-4.75483e-05
1	rs584938	5334079	A	C	8.11255e-06
1	rs583170	5334414	C	A	7.16693e-06
1	rs12732868	5334637	T	G	-0.000322882
1	rs12747870	5334891	C	T	-0.000498985
1	rs4847576	5335599	T	C	1.78471e-05
1	rs613882	5337492	A	G	-3.25552e-05
1	rs615185	5337745	A	G	-4.67969e-05
1	rs490606	5337844	G	A	-6.55921e-05
1	rs17457350	5338212	C	T	-0.000315777
1	rs17423513	5341114	T	C	1.08947e-05
1	rs10492935	5341232	A	G	0.000135913
1	rs12141954	5342295	A	G	-3.38992e-05
1	rs604664	5343032	T	C	1.91859e-05
1	rs10915403	5343556	G	A	6.04061e-05
1	rs557477	5346474	T	G	-5.55649e-05
1	rs560335	5346800	T	G	-0.000110728
1	rs561303	5346924	A	C	2.87922e-05
1	rs565941	5347439	A	G	1.6695e-05
1	rs665471	5347457	C	T	-1.41819e-05
1	rs7530063	5352492	T	C	2.0173e-05
1	rs7516132	5352548	G	A	1.54201e-05
1	rs932789	5354364	A	G	-3.05934e-05
1	rs912988	5354844	C	T	-1.77724e-05
1	rs10799191	5356607	C	A	-5.98685e-05
1	rs9439519	5364634	C	T	-4.73215e-06
1	rs9439521	5368589	G	A	-1.61204e-05
1	rs9439522	5368747	T	G	-1.01361e-05
1	rs9439523	5368769	A	G	-2.29094e-05
1	rs9439525	5369177	G	A	1.02663e-05
1	rs9439527	5369798	T	C	-1.56615e-05
1	rs4847571	5370062	A	G	-9.9843e-06
1	rs12040942	5371159	C	A	-2.85022e-06
1	rs4478820	5371934	A	G	-4.29305e-05
1	rs16840503	5372501	C	A	-0.000132581
1	rs9439563	5374053	A	G	-1.78235e-05
1	rs5026665	5374940	A	G	3.63698e-05
1	rs4847569	5379624	C	T	-2.77964e-05
1	rs1570964	5384158	A	G	4.19508e-05
1	rs4847565	5384328	G	A	6.10076e-05
1	rs9439530	5390186	T	C	4.00024e-05
1	rs16840538	5390209	A	G	4.49473e-05
1	rs4847564	5390278	G	A	-8.1371e-05
1	rs9439531	5391497	G	T	-8.47104e-05
1	rs9439570	5395410	C	T	-5.01226e-07
1	rs912993	5395996	G	A	9.59829e-06
1	rs10799197	5402870	A	G	-5.40011e-05
1	rs4129058	5410542	C	T	1.57083e-05
1	rs11801594	5426110	T	C	1.31769e-05
1	rs11578764	5464296	A	G	-8.54166e-05
1	rs11576458	5475581	C	T	2.69071e-05
1	rs6603835	5475663	C	A	-4.35667e-06
1	rs11260646	5478587	A	G	-0.000178371
1	rs6688540	5478901	C	T	-0.000221921
1	rs3924260	5479861	C	A	5.50897e-07
1	rs6603839	5480101	C	T	-0.000209886
1	rs3922826	5485177	T	G	-2.08671e-05
1	rs10907211	5492043	C	A	-0.000426746
1	rs12568815	5521691	C	T	-3.73099e-05
1	rs11260696	5522054	T	C	-0.000125132
1	rs6672325	5525447	A	G	-3.16794e-05
1	rs12566922	5532101	T	G	1.54043e-05
1	rs17028069	5545279	C	T	-1.80006e-05
1	rs17345621	5545396	T	G	1.26348e-05
1	rs9786944	5548512	G	A	4.9499e-05
1	rs12030717	5549118	C	T	2.06586e-05
1	rs11260698	5549525	C	T	-1.57496e-05
1	rs12120052	5551233	G	A	3.76329e-05
1	rs10907219	5553470	T	C	1.44061e-05
1	rs2071953	5555141	G	A	-3.86382e-05
1	rs2071956	5555419	C	T	9.65344e-06
1	rs2071958	5555684	C	T	1.30993e-05
1	rs2071959	5556067	A	G	3.85307e-05
1	rs10796408	5559249	G	A	0.000108446
1	rs1573738	5561229	C	T	-4.59113e-05
1	rs9661310	5561412	G	A	-8.17979e-06
1	rs17028133	5562369	G	A	-1.79402e-05
1	rs9659669	5563399	G	A	-2.24718e-06
1	rs12027231	5566294	G	A	-0.000161577
1	rs2213780	5571050	A	G	4.74156e-05
1	rs10796398	5572076	G	A	-2.44138e-05
1	rs9729649	5572304	G	A	-1.60889e-05
1	rs10796400	5580192	G	A	-3.09721e-05
1	rs1967969	5584014	A	G	-9.51995e-05
1	rs959873	5586430	G	T	-4.04653e-05
1	rs10737109	5592422	G	A	-1.91853e-05
1	rs9787199	5592799	T	C	-1.69229e-05
1	rs2153900	5594737	A	G	1.91251e-06
1	rs9439610	5596138	C	T	1.1505e-05
1	rs1342691	5597069	A	G	-9.515e-08
1	rs1578717	5601948	A	G	-6.15552e-06
1	rs7515958	5603850	A	G	-3.49131e-05
1	rs2211417	5611729	A	C	2.87038e-05
1	rs1418632	5612956	C	T	8.31708e-05
1	rs4845835	5627912	C	A	-1.02086e-05
1	rs10796403	5634851	T	C	-0.000119565
1	rs7522344	5635316	A	C	-3.9196e-05
1	rs1775404	5636818	T	C	-9.31258e-05
1	rs2226156	5637079	A	G	-7.0972e-05
1	rs1818038	5642511	G	A	-9.51762e-06
1	rs1695645	5643758	C	T	1.53225e-05
1	rs4845803	5645429	A	G	6.02832e-05
1	rs4845804	5645443	G	A	2.71351e-05
1	rs10907200	5646002	C	T	1.75424e-05
1	rs12036552	5646202	G	A	2.50125e-05
1	rs1775416	5646264	G	A	-1.54577e-05
1	rs7538946	5646984	C	T	1.58078e-05
1	rs4845807	5653544	G	A	9.98476e-05
1	rs770685	5665513	A	G	3.66012e-05
1	rs12116874	5670627	T	G	1.62139e-05
1	rs707583	5671757	A	C	-1.88854e-05
1	rs707582	5671786	A	G	3.37337e-05
1	rs770718	5674434	T	C	1.27093e-05
1	rs11260662	5675044	G	T	-5.83354e-05
1	rs1316481	5675474	C	T	-7.5582e-05
1	rs1775395	5677775	T	C	-3.72729e-05
1	rs9439587	5679808	G	A	9.25595e-07
1	rs9329417	5680372	T	C	-4.58274e-06
1	rs10157819	5680572	A	G	6.83664e-05
1	rs12143743	5683507	G	T	0.000103836
1	rs945323	5683761	T	C	-5.05569e-05
1	rs945322	5684301	A	C	-3.53224e-05
1	rs945321	5684440	C	A	-8.29865e-06
1	rs770679	5688356	A	G	7.93304e-05
1	rs4845808	5692156	C	T	3.99533e-05
1	rs1855786	5692728	T	C	-0.000100602
1	rs12119911	5694210	G	A	-3.10418e-05
1	rs12029598	5696045	C	T	2.76203e-05
1	rs6670965	5696677	A	G	5.72663e-06
1	rs10492947	5699475	C	A	7.97307e-05
1	rs6690868	5701323	T	C	-5.22617e-05
1	rs17028491	5703552	G	A	-2.03317e-05
1	rs4845811	5704215	C	T	2.42058e-05
1	rs12078062	5706438	A	C	-0.000106578
1	rs971816	5707091	A	C	-6.56017e-05
1	rs971814	5707162	G	A	4.21489e-06
1	rs6690488	5707515	A	G	4.08748e-06
1	rs709184	5709833	G	A	2.89271e-05
1	rs707590	5712831	A	G	9.92832e-05
1	rs1775408	5717138	A	G	4.70191e-06
1	rs11260671	5717388	T	C	4.46137e-06
1	rs1763319	5717552	C	A	-7.99267e-06
1	rs1763321	5717948	C	T	6.08333e-05
1	rs1695629	5718016	A	C	9.88116e-05
1	rs1763322	5718414	G	A	0.000161593
1	rs1695628	5718574	G	A	-6.7616e-06
1	rs1763323	5718749	G	T	0.000124404
1	rs771073	5719342	C	T	-8.00417e-06
1	rs770721	5722405	G	A	5.7617e-05
1	rs770720	5723265	C	T	4.0661e-05
1	rs12038771	5723643	G	A	2.0755e-05
1	rs707580	5724940	T	C	7.39569e-05
1	rs771071	5732473	G	A	-6.7975e-05
1	rs1081454	5734013	T	G	-0.000113583
1	rs811284	5739638	T	G	9.90613e-06
1	rs770702	5744921	T	C	-7.15837e-05
1	rs770703	5745339	A	G	-1.18316e-06
1	rs770705	5747184	T	G	-2.05747e-05
1	rs770706	5747373	A	G	-0.000174108
1	rs770707	5747488	A	G	-0.000112844
1	rs1278832	5748611	T	C	-8.82444e-05
1	rs709189	5748792	A	G	-1.11744e-05
1	rs709188	5749083	G	A	-3.19895e-06
1	rs770713	5761029	G	A	-7.08113e-05
1	rs770693	5765353	T	C	-4.87108e-05
1	rs1414379	5774674	G	A	2.13179e-05
1	rs1414380	5774876	A	G	0.000183348
1	rs904534	5777457	T	C	5.06943e-05
1	rs904532	5777920	G	A	-7.11831e-05
1	rs2649092	5778236	G	A	-6.20631e-06
1	rs2244632	5780697	G	A	8.33061e-05
1	rs2842258	5790498	A	G	5.14134e-05
1	rs2842257	5790655	A	G	-6.2035e-05
1	rs2842256	5794578	T	C	8.38929e-06
1	rs2133496	5800904	G	A	-4.44408e-05
1	rs2842244	5803620	T	C	-3.17084e-05
1	rs11260682	5805605	T	C	5.09997e-05
1	rs4433399	5811124	C	A	9.41952e-06
1	rs11260689	5814898	G	A	0.000211209
1	rs12060268	5815248	C	T	3.35936e-05
1	rs12064304	5823369	C	T	0.000398589
1	rs12076190	5829039	T	C	-0.000103943
1	rs4072521	5830248	A	G	1.67112e-05
1	rs4412595	5830815	C	A	4.65657e-05
1	rs3935073	5830967	A	C	9.54575e-05
1	rs4276922	5831118	A	G	2.66573e-05
1	rs4129514	5831601	G	A	2.97732e-06
1	rs17028791	5834437	G	A	9.60883e-06
1	rs11260693	5836317	A	G	8.23047e-05
1	rs6698924	5840030	A	C	-0.000308191
1	rs7413085	5846911	T	C	9.87234e-05
1	rs4845818	5861105	A	G	-2.29712e-05
1	rs7537497	5862001	T	C	6.06956e-05
1	rs9308476	5880466	C	A	-0.00145897
1	rs4845820	5880909	A	G	-0.000475296
1	rs1890191	5887140	C	T	-0.000179288
1	rs11121039	5893451	T	C	-8.19926e-05
1	rs1698976	5900795	C	T	-1.62779e-05
1	rs1624858	5904718	C	T	-6.77854e-05
1	rs1765719	5905929	G	T	-2.70638e-05
1	rs1287616	5908733	C	T	2.09407e-05
1	rs11121600	5921042	C	A	0.000206574
1	rs11121648	5923788	T	G	2.49498e-05
1	rs1287634	5925371	G	A	3.26648e-05
1	rs489933	5925801	C	T	1.44334e-05
1	rs12122894	5925868	G	A	8.56582e-06
1	rs555164	5926507	T	C	1.44585e-05
1	rs12122135	5927031	A	G	0.000116773
1	rs12405167	5930209	G	A	-0.000120236
1	rs472651	5932517	C	T	1.52937e-05
1	rs868162	5934236	C	T	7.07368e-06
1	rs868163	5934490	A	G	1.20976e-05
1	rs1287638	5934837	C	T	-7.18632e-05
1	rs1622955	5937091	T	C	4.70184e-05
1	rs3747992	5937168	G	A	-2.21895e-05
1	rs3747990	5937327	C	T	4.64366e-05
1	rs3747988	5937413	A	C	-2.24493e-06
1	rs11121915	5939544	T	G	5.08765e-06
1	rs12079601	5942747	A	G	3.08827e-05
1	rs4908559	5944138	A	G	8.38025e-05
1	rs12735231	5946443	G	A	0.000200494
1	rs10746504	5946950	T	C	2.22363e-05
1	rs2282281	5948677	G	A	-7.95513e-05
1	rs9729880	5948864	C	T	0.00060016
1	rs11122097	5948946	C	T	2.53187e-05
1	rs11122098	5949018	T	C	0.00010618
1	rs12139627	5957342	G	A	-2.60494e-05
1	rs7519953	5957589	A	G	0.000201622
1	rs12728066	5957725	G	A	-0.000128455
1	rs11586334	5958409	T	C	-6.17829e-05
1	rs2312464	5960503	A	G	-1.05674e-05
1	rs2134551	5961870	G	A	2.88544e-05
1	rs11122125	5965179	A	G	-0.000175207
1	rs12120967	5965381	C	T	8.05845e-05
1	rs3747987	5966119	T	C	2.85469e-05
1	rs12123214	5967750	C	T	-3.82185e-05
1	rs6694744	5971455	A	G	-2.77108e-05
1	rs11587302	5977025	G	A	8.77417e-05
1	rs7549324	5982044	G	A	-2.4579e-05
1	rs7535806	5983114	G	A	7.33908e-05
1	rs1011994	5985072	C	T	9.60799e-05
1	rs11590436	5988926	G	T	-3.26692e-05
1	rs11120805	5989929	A	G	5.7465e-06
1	rs12121044	5989981	A	G	5.16771e-06
1	rs11576617	5993859	C	T	7.10871e-05
1	rs12033563	6002073	T	C	-9.48376e-06
1	rs551207	6007446	C	T	2.37881e-05
1	rs6702707	6011129	C	T	0.000110611
1	rs6659420	6011601	A	G	1.04422e-05
1	rs7555293	6014444	T	C	-2.53922e-05
1	rs2011197	6019871	C	T	-0.000258411
1	rs875574	6027167	C	A	1.80624e-05
1	rs12745395	6029937	G	A	8.82346e-05
1	rs2047811	6031853	T	G	7.35109e-05
1	rs11588889	6031944	C	A	-4.26233e-05
1	rs4068399	6034200	G	A	-7.58635e-05
1	rs10779685	6039254	T	C	-2.83164e-05
1	rs2312049	6041368	T	C	4.76947e-05
1	rs806104	6042934	G	A	9.52808e-05
1	rs11120961	6043809	G	A	6.47571e-05
1	rs812051	6045022	G	A	1.88776e-05
1	rs709207	6049058	C	T	3.81912e-05
1	rs806111	6053630	T	G	0.000135623
1	rs1295101	6056168	A	G	-5.92794e-05
1	rs1295100	6059229	T	G	-1.29708e-05
1	rs481762	6061648	A	G	-1.97855e-05
1	rs546526	6070870	C	T	2.43537e-05
1	rs1295107	6079392	G	A	-3.85519e-05
1	rs10399600	6080378	T	G	-4.909e-07
1	rs10864321	6088009	G	A	-7.21947e-06
1	rs11121065	6088364	G	A	-7.35366e-05
1	rs7552747	6094088	G	T	4.21355e-06
1	rs1295094	6095199	G	A	-3.63708e-05
1	rs3761923	6098266	A	G	1.74574e-06
1	rs1295087	6100313	A	G	7.85086e-05
1	rs4908494	6100855	G	A	-0.000277144
1	rs9662088	6102242	A	G	-3.82225e-05
1	rs4908728	6102419	C	T	0.000274694
1	rs3789563	6104002	T	C	-4.42431e-06
1	rs6685332	6109173	G	A	8.07363e-05
1	rs12047044	6112653	G	T	1.19884e-05
1	rs3789553	6117171	A	G	-8.10227e-05
1	rs4908752	6125084	G	T	8.21755e-06
1	rs17029103	6125982	A	G	6.98016e-05
1	rs4908757	6128229	A	G	-2.85601e-05
1	rs6679367	6129835	C	T	-8.62995e-05
1	rs3789541	6141325	G	A	3.48318e-06
1	rs3827728	6162407	A	G	-4.80953e-07
1	rs3810993	6162583	G	A	2.573e-05
1	rs3810991	6162633	C	T	2.3982e-05
1	rs3810990	6162645	C	T	-2.36789e-07
1	rs12037962	6163065	G	A	-2.02294e-05
1	rs3810989	6163925	C	T	-1.07387e-07
1	rs1883768	6165419	C	T	-4.87329e-05
1	rs2281303	6170353	C	T	0.000255026
1	rs1883767	6175489	G	A	-5.79184e-07
1	rs2843494	6183926	T	C	-0.00010171
1	rs2273041	6184192	A	G	3.52049e-06
1	rs6703057	6187086	C	T	-1.93972e-05
1	rs9434661	6187138	C	T	-6.16113e-05
1	rs17029184	6190315	C	T	-5.30305e-06
1	rs1883764	6190611	A	G	2.1752e-05
1	rs2235790	6191632	C	T	-5.06777e-06
1	rs11121295	6192865	G	A	-0.000392294
1	rs11121299	6194018	C	T	-0.000486269
1	rs2250358	6196869	A	G	-2.95843e-05
1	rs12067480	6205349	C	T	7.25282e-06
1	rs12734251	6205987	A	G	2.86998e-06
1	rs1883606	6207217	T	C	3.19823e-05
1	rs12565328	6209363	T	C	-0.000132619
1	rs2311388	6212843	T	C	-4.0989e-05
1	rs9434741	6217859	A	G	-1.56503e-06
1	rs747393	6221975	T	C	8.07303e-06
1	rs4908863	6247066	C	T	-2.48815e-05
1	rs2247392	6258147	C	T	2.84988e-05
1	rs3789524	6258794	A	G	0.000155119
1	rs3827723	6259130	A	G	0.000117196
1	rs10864433	6261871	G	A	-4.51324e-06
1	rs4908864	6263354	C	T	0.000986417
1	rs4908865	6269340	A	G	-2.77916e-05
1	rs709208	6272137	A	G	4.63938e-05
1	rs709209	6278414	A	G	0.000104565
1	rs12408527	6305053	C	T	-1.62419e-05
1	rs12740426	6314479	C	T	-0.000138714
1	rs11590458	6314822	T	C	-1.44114e-05
1	rs11121534	6315532	C	T	3.03892e-05
1	rs6703384	6316217	A	G	-6.61391e-06
1	rs4908543	6317983	T	C	-4.18926e-06
1	rs4908872	6318069	C	T	-0.000135062
1	rs3827720	6342226	A	G	3.45056e-05
1	rs3789504	6345134	C	T	1.2583e-05
1	rs6692407	6347340	G	A	-0.000387006
1	rs3789500	6352084	G	A	0.000107943
1	rs7516068	6353454	A	G	7.64815e-05
1	rs7554077	6355358	G	A	-0.000164247
1	rs6671503	6356934	A	G	5.03774e-06
1	rs3789498	6358604	T	C	3.0364e-05
1	rs17029370	6361096	C	T	2.06128e-05
1	rs17029372	6361437	G	T	7.69082e-05
1	rs7528683	6361865	G	A	0.000237096
1	rs7547093	6362035	T	C	-9.37946e-05
1	rs3789496	6363558	T	G	7.74095e-05
1	rs7543514	6366471	T	C	9.96849e-06
1	rs4908877	6373474	G	A	0.000273455
1	rs12087652	6374487	A	G	7.03078e-05
1	rs3789491	6376222	T	C	-1.52128e-05
1	rs6696861	6379607	A	G	0.000163752
1	rs7555762	6380745	T	C	4.025e-05
1	rs3789490	6381983	C	T	0.00045711
1	rs3789489	6382206	A	G	2.02428e-05
1	rs6577570	6387276	G	A	0.000101734
1	rs4908880	6387572	G	A	-0.000159537
1	rs7545051	6387784	G	A	0.000207291
1	rs3789486	6391073	T	C	2.53147e-05
1	rs3789484	6391313	T	C	-5.35315e-06
1	rs742506	6397089	A	G	0.000102467
1	rs3789482	6397372	G	A	-0.000143348
1	rs6680950	6399780	A	G	0.000179792
1	rs4908881	6403020	G	A	-0.000135483
1	rs3789479	6404231	A	G	-0.000131082
1	rs11121694	6405695	G	A	-2.24938e-06
1	rs742505	6408060	C	T	0.000391706
1	rs742504	6408274	A	G	3.07402e-05
1	rs3827718	6411024	G	A	2.30174e-05
1	rs11121699	6414084	A	G	3.16556e-05
1	rs9662106	6415247	C	T	-0.000507858
1	rs3789466	6416331	G	A	0.000264614
1	rs3789465	6416414	G	A	-4.03605e-05
1	rs7515832	6418218	A	C	4.03084e-05
1	rs4908547	6421131	T	C	5.48419e-06
1	rs6660500	6422759	G	A	0.000223735
1	rs6683017	6428977	T	C	3.66645e-05
1	rs3789463	6447574	T	C	-6.58347e-06
1	rs6663299	6454594	A	C	-0.000111129
1	rs7524775	6456472	A	G	-0.00013266
1	rs4582826	6461530	T	C	-3.99515e-05
1	rs17026985	6465054	G	A	0.000253894
1	rs7529205	6473294	A	G	-3.48909e-06
1	rs11485227	6474008	C	T	-3.49098e-05
1	rs3791184	6474433	C	T	2.47357e-05
1	rs11364	6475686	C	T	3.41689e-06
1	rs4908891	6481623	G	A	2.85416e-05
1	rs4908892	6481842	A	G	1.78862e-05
1	rs12078257	6481916	T	C	-4.29291e-05
1	rs932402	6483583	G	A	1.0336e-06
1	rs3810985	6484036	T	C	-7.66862e-05
1	rs34064241	6487031	C	T	-3.3945e-06
1	rs2103673	6494399	C	T	2.26577e-05
1	rs12074379	6494743	G	T	-7.9901e-05
1	rs10864548	6501796	T	C	-5.77034e-05
1	rs11121873	6503624	A	G	3.26489e-05
1	rs2986742	6550376	T	C	-1.82503e-05
1	rs11806429	6550505	C	T	-3.62486e-05
1	rs9434795	6552499	T	C	-5.50654e-05
1	rs4908553	6567249	G	A	-6.56109e-06
1	rs4908554	6568387	T	C	-9.98744e-05
1	rs3935435	6572175	G	A	0.000131354
1	rs4243830	6577871	C	T	6.11001e-06
1	rs1556035	6579607	C	T	-0.000113947
1	rs1010584	6579843	C	T	7.41487e-05
1	rs4908904	6580250	C	T	2.8294e-05
1	rs12046229	6580397	C	T	-1.10294e-05
1	rs11122043	6580429	C	T	-7.30154e-05
1	rs7540913	6581877	G	A	-7.83061e-05
1	rs11809957	6584420	C	A	6.68539e-05
1	rs1064835	6585539	C	T	1.92416e-06
1	rs13513	6585804	C	T	-1.60023e-05
1	rs11122083	6593532	G	A	5.65916e-05
1	rs10746502	6607199	T	C	-3.68034e-05
1	rs11122091	6609559	C	A	4.02981e-05
1	rs10864625	6614230	G	A	2.59091e-07
1	rs4908923	6614535	G	A	-1.4046e-05
1	rs731024	6644723	G	A	-2.51563e-05
1	rs6682920	6645867	G	A	2.22164e-05
1	rs201171	6651093	G	A	-9.51837e-05
1	rs35070405	6657964	T	C	-7.57845e-06
1	rs6678681	6659872	A	G	6.96178e-05
1	rs12028517	6661732	C	A	4.69813e-05
1	rs481771	6666848	T	C	0.000254163
1	rs11583755	6672729	A	C	1.83185e-05
1	rs200436	6675489	A	G	0.000324022
1	rs10779795	6677064	A	G	5.18123e-05
1	rs2072948	6679848	C	T	-7.435e-05
1	rs12034227	6681275	A	C	6.89722e-05
1	rs3747994	6681744	C	T	8.43118e-06
1	rs14057	6683240	G	A	7.31629e-06
1	rs12127219	6685851	C	A	-2.66687e-06
1	rs11122109	6688358	G	A	4.57033e-05
1	rs12079872	6689824	A	G	9.32794e-05
1	rs742394	6690140	A	G	-3.5787e-06
1	rs12727844	6694207	A	G	9.73642e-05
1	rs1043681	6695123	C	T	8.30451e-05
1	rs10523	6695244	A	G	-3.92098e-05
1	rs11892	6695331	G	T	0.000136474
1	rs6577583	6695802	A	G	-6.08237e-06
1	rs200448	6701978	T	C	-1.6333e-05
1	rs200458	6704635	A	G	-3.5775e-05
1	rs7549198	6709610	T	C	9.1641e-05
1	rs2235564	6713114	C	T	1.79239e-05
1	rs200440	6713282	A	G	0.000193927
1	rs6577584	6715390	T	G	-0.000124569
1	rs2281190	6720990	C	A	-4.55102e-05
1	rs6659873	6723806	T	G	-7.52417e-06
1	rs2235563	6724105	T	C	-1.89462e-05
1	rs200449	6726401	G	A	3.08517e-07
1	rs2294528	6729749	G	A	3.23868e-05
1	rs201151	6732424	G	A	9.66971e-05
1	rs3789572	6732568	G	T	8.20949e-06
1	rs201166	6739773	A	G	3.80785e-06
1	rs12126058	6744709	C	T	0.000319523
1	rs200444	6745444	A	G	7.32468e-07
1	rs156989	6748129	G	A	6.13908e-05
1	rs3827729	6756434	G	A	0.000488856
1	rs278017	6763137	A	G	-0.000103567
1	rs278020	6764643	C	T	-5.69446e-05
1	rs11122119	6768856	C	A	0.000230478
1	rs277670	6771140	T	C	0.000140613
1	rs277672	6771607	G	T	1.91947e-05
1	rs546126	6776772	C	T	0.00018553
1	rs277679	6783548	T	C	0.000124778
1	rs202577	6784053	A	G	6.91026e-05
1	rs11122122	6790946	A	G	2.17792e-05
1	rs447558	6795230	T	C	-5.02985e-05
1	rs449250	6797684	G	A	2.86747e-05
1	rs2134318	6798102	C	T	-9.27893e-06
1	rs12065191	6803747	T	C	-2.95019e-05
1	rs277675	6808354	C	T	1.1736e-05
1	rs11122135	6812518	G	A	6.10046e-06
1	rs277665	6814758	C	T	-7.31258e-06
1	rs12069069	6816689	G	A	-6.51369e-05
1	rs422111	6823923	A	G	-3.57799e-06
1	rs378930	6826467	G	A	8.64061e-06
1	rs406619	6826588	C	T	7.63211e-05
1	rs11122141	6828290	G	A	1.50427e-05
1	rs430962	6828608	A	G	8.42849e-05
1	rs391674	6832052	G	A	3.65416e-05
1	rs1475635	6832235	A	G	4.38771e-05
1	rs11122143	6834346	G	A	2.23673e-06
1	rs11122144	6835761	G	A	1.30757e-05
1	rs11122146	6838409	T	C	-1.1936e-05
1	rs17029843	6843928	A	C	8.0365e-05
1	rs10864639	6846763	G	T	-1.88446e-05
1	rs1542899	6853355	A	G	2.54968e-05
1	rs12059518	6855091	A	G	1.89505e-06
1	rs12070784	6867276	T	C	0.000226735
1	rs12735232	6867842	T	C	-6.84969e-06
1	rs659459	6873932	T	C	-7.08776e-05
1	rs629196	6877562	A	G	8.09962e-05
1	rs17029909	6882189	A	G	-2.4048e-05
1	rs623974	6882986	A	G	-0.000107735
1	rs12088027	6884248	T	C	-0.000151083
1	rs17441375	6886308	A	C	-4.37876e-06
1	rs811400	6886649	G	A	2.84238e-05
1	rs12023462	6899863	A	G	2.46433e-05
1	rs4908425	6901018	G	A	-5.66832e-05
1	rs12058103	6903599	A	G	1.97485e-05
1	rs4908570	6904879	A	G	-1.88419e-06
1	rs11120779	6922492	A	G	-3.27642e-05
1	rs1972306	6923726	T	C	1.08067e-05
1	rs12406288	6924587	G	A	3.73955e-05
1	rs17029963	6927026	T	C	-6.78451e-05
1	rs6657847	6927523	C	T	-2.48787e-05
1	rs6688732	6929760	G	A	6.25907e-05
1	rs7546903	6936272	G	A	-3.34213e-05
1	rs2063313	6936375	A	G	-1.97856e-05
1	rs6655933	6939528	G	A	-1.88749e-05
1	rs10399866	6945530	G	A	2.27651e-05
1	rs3810982	6947717	C	T	6.17964e-05
1	rs1876848	6953675	G	A	-3.95159e-05
1	rs17030041	6955333	C	T	4.508e-06
1	rs17030044	6956195	T	C	-0.000174706
1	rs6691442	6960196	G	A	-9.83432e-06
1	rs12132296	6967559	C	A	8.84663e-06
1	rs6577393	6968412	A	G	-4.20757e-05
1	rs11586867	6972393	C	T	2.0651e-05
1	rs4908427	6976226	A	G	1.30628e-05
1	rs1892262	6977005	C	T	3.8311e-05
1	rs1892261	6977200	A	C	1.15188e-05
1	rs12751613	6978622	A	C	8.87722e-05
1	rs12122806	6978623	T	C	5.27509e-06
1	rs867389	6985069	A	G	-9.35931e-06
1	rs4908574	6986109	G	A	-4.50637e-05
1	rs2898917	6987341	C	T	2.09442e-05
1	rs2412219	6987405	T	C	-6.9386e-06
1	rs41447147	6990491	A	G	-1.02346e-05
1	rs7519035	6990863	A	G	-3.19027e-05
1	rs6577395	6991925	T	C	-4.70959e-05
1	rs12043429	6995218	C	T	5.08597e-05
1	rs11586158	7002266	A	G	1.56304e-05
1	rs4908575	7005344	C	T	1.09855e-05
1	rs12134815	7006544	A	G	-9.68429e-05
1	rs7554752	7014444	G	A	-1.07512e-05
1	rs10864255	7014639	T	C	4.7493e-06
1	rs884736	7015105	T	C	-5.78796e-05
1	rs12726405	7015633	T	C	0.000147238
1	rs7539029	7016109	C	T	1.70341e-05
1	rs1013248	7019816	T	G	0.00010048
1	rs17030082	7029262	G	A	-1.60519e-05
1	rs12033659	7029814	C	T	5.80157e-05
1	rs6679134	7035830	A	G	3.87754e-06
1	rs6701312	7040973	T	C	-0.000156411
1	rs6698901	7041175	A	G	-0.000109087
1	rs1317017	7048779	G	A	-1.26847e-05
1	rs6681529	7052566	G	A	6.37865e-05
1	rs12128446	7054607	T	C	9.08882e-06
1	rs12043302	7055024	C	T	4.39674e-05
1	rs10128022	7055326	T	C	-7.50466e-05
1	rs17030127	7058450	C	T	1.77252e-05
1	rs17030129	7059150	G	A	-5.52451e-05
1	rs7525119	7061430	C	T	-0.00013365
1	rs4908432	7062884	G	A	-0.000131387
1	rs2898915	7063387	T	C	-4.63748e-05
1	rs2275909	7068672	T	C	-5.76293e-05
1	rs7513507	7070280	G	A	1.89731e-05
1	rs6577401	7071189	T	C	-0.00019392
1	rs11588097	7071415	A	G	-0.000107138
1	rs6656639	7072550	T	C	-2.3735e-05
1	rs7543531	7072726	C	T	4.47708e-05
1	rs6665293	7075498	C	T	3.81775e-05
1	rs6690584	7078434	T	G	1.31246e-05
1	rs11809898	7079762	G	A	-4.37023e-05
1	rs17030152	7083719	T	C	-3.51712e-05
1	rs11120820	7087739	G	A	4.44247e-05
1	rs11588846	7088261	A	G	-3.1523e-05
1	rs4243823	7088855	G	A	-8.76132e-05
1	rs10864266	7090216	C	T	0.000101915
1	rs3986512	7090699	T	C	-3.6245e-05
1	rs12048981	7091586	T	C	2.46126e-05
1	rs12738895	7093213	T	C	-0.000128167
1	rs4908588	7095796	T	C	-2.88815e-05
1	rs7553111	7096272	C	T	-0.000165701
1	rs12728534	7098807	T	C	-1.76495e-05
1	rs7517585	7099266	C	T	1.08264e-05
1	rs6686587	7099660	G	A	-4.04639e-06
1	rs6577408	7100292	A	G	5.74295e-05
1	rs7535234	7100494	T	C	4.52652e-05
1	rs7524998	7102944	A	G	8.8389e-05
1	rs4074964	7105079	A	G	-1.13587e-05
1	rs12025462	7107665	A	G	-3.20535e-05
1	rs11580005	7107714	G	A	-3.28825e-05
1	rs10746466	7108086	T	C	-2.40714e-05
1	rs4908591	7110510	G	A	-3.66734e-05
1	rs12564136	7111889	T	C	-2.31314e-05
1	rs6577410	7112390	T	C	0.000102137
1	rs4378229	7113412	T	C	5.37551e-05
1	rs6700922	7114033	G	A	2.43375e-05
1	rs6690314	7114422	A	G	-1.4993e-05
1	rs7552540	7117011	A	G	0.000124923
1	rs7553100	7117542	A	G	3.03889e-05
1	rs10779671	7119489	A	G	-4.26118e-05
1	rs7414485	7121397	G	A	-9.16144e-06
1	rs3923058	7125413	C	T	4.1999e-05
1	rs4553221	7125582	G	A	-1.03019e-05
1	rs7522545	7126671	T	C	8.72752e-06
1	rs7536178	7128056	G	A	1.58071e-05
1	rs6577412	7128485	G	A	2.6132e-05
1	rs10864271	7135268	A	G	-1.41022e-05
1	rs9434824	7137637	A	G	-7.421e-05
1	rs17345754	7141327	T	C	-8.14558e-05
1	rs11120837	7141813	T	C	-8.15957e-05
1	rs2187901	7143344	C	T	-6.94713e-06
1	rs1009113	7143807	A	G	-2.22736e-05
1	rs9434459	7144591	C	T	-2.07624e-05
1	rs9434833	7144893	C	T	-3.52927e-05
1	rs7511741	7145417	G	A	5.16858e-05
1	rs9434834	7146809	T	C	3.74396e-05
1	rs7544611	7148455	C	T	3.42351e-06
1	rs2071917	7150527	G	A	3.05459e-05
1	rs2071918	7150577	C	T	6.57163e-05
1	rs12070592	7151665	C	T	5.00227e-06
1	rs10864275	7152038	A	G	-7.65478e-05
1	rs10864276	7152069	A	G	-4.47047e-05
1	rs1010806	7153973	A	G	9.74687e-06
1	rs4908440	7158561	T	C	-9.01205e-05
1	rs10779674	7160542	T	C	-2.58841e-05
1	rs17349901	7164515	T	C	-3.46941e-05
1	rs7528710	7164764	A	G	-1.9743e-05
1	rs6694886	7167031	G	T	-1.36084e-05
1	rs17349921	7170719	A	G	1.12326e-06
1	rs7527268	7173895	T	C	-1.96151e-05
1	rs9434845	7177813	T	C	-0.000173293
1	rs7532024	7179479	C	T	6.1256e-05
1	rs4908443	7179721	T	C	-2.4707e-05
1	rs10779675	7179861	A	C	-2.95393e-05
1	rs6656160	7180424	G	A	3.18027e-06
1	rs6698911	7186547	T	C	1.64784e-05
1	rs4908600	7196659	C	T	9.77177e-06
1	rs12090163	7196879	C	T	-1.96201e-05
1	rs4908601	7201068	G	A	6.98765e-07
1	rs970973	7202190	T	C	-3.34453e-06
1	rs12751444	7208217	T	C	3.36742e-05
1	rs11587739	7211045	A	G	2.91958e-05
1	rs9434482	7211340	T	G	-1.38215e-05
[truncated: 71,175 more rows]

## Sheet: Chr2
CHR	SNV	Position1	Eff. Allele2	Ref. allele3	PRSGW_ASN4
2	rs10195681	18674	C	A	-0.000231983
2	rs6712483	27572	C	T	-5.76513e-05
2	rs13383216	28228	G	A	1.28064e-05
2	rs4637157	29443	T	C	3.15432e-05
2	rs28433318	31791	C	T	3.98168e-05
2	rs13423995	33012	A	G	5.12391e-05
2	rs4522651	34049	G	A	-2.12009e-05
2	rs13386087	34503	G	T	-3.66639e-05
2	rs11900053	36787	C	T	4.36039e-05
2	rs4076894	37100	C	T	-2.33194e-05
2	rs6731388	40569	T	C	1.97999e-05
2	rs10173732	41404	G	A	-4.11208e-05
2	rs10179984	43092	G	A	8.7244e-05
2	rs4438516	53652	G	A	-0.000122353
2	rs10188860	55237	T	C	-1.73277e-06
2	rs4499454	59698	C	A	-6.66168e-05
2	rs300761	70074	A	G	-4.84395e-05
2	rs300758	72184	C	T	-1.26372e-05
2	rs300789	89910	G	A	0.000128889
2	rs7580475	100190	T	C	-1.86289e-05
2	rs7588043	104979	C	T	1.06094e-05
2	rs436446	106409	T	C	0.000114027
2	rs6755432	106692	T	C	2.15215e-05
2	rs300797	107140	G	A	1.42002e-05
2	rs300780	110819	C	T	1.67301e-06
2	rs300779	111486	G	A	-8.98397e-05
2	rs300778	111964	C	A	4.0604e-07
2	rs300774	112496	A	C	-0.000165055
2	rs1078763	113763	C	T	0.000389604
2	rs876724	114974	C	T	6.69837e-05
2	rs300773	115035	C	T	4.71362e-05
2	rs7562639	117690	G	T	-4.09033e-06
2	rs10519439	118913	C	T	-7.30696e-06
2	rs400978	119437	A	G	3.00579e-05
2	rs435733	121222	A	G	-2.90598e-05
2	rs365967	123233	G	A	-3.45806e-05
2	rs1461027	123554	C	A	-3.32148e-05
2	rs441469	129028	G	A	4.48919e-05
2	rs12714396	130357	T	C	2.91362e-05
2	rs12623893	131700	T	G	-2.34162e-05
2	rs300728	131828	G	A	-3.03621e-05
2	rs300727	132469	C	A	-1.0346e-05
2	rs300723	134131	C	T	9.04346e-05
2	rs300722	134249	A	C	-1.02839e-05
2	rs300715	137962	T	C	1.99859e-05
2	rs300711	139346	T	C	1.50693e-05
2	rs300710	139574	T	C	8.41706e-05
2	rs300709	139743	A	G	1.44156e-05
2	rs300708	140449	A	G	8.87398e-05
2	rs300707	141324	G	T	0.00014619
2	rs437409	142137	G	A	3.95672e-06
2	rs409954	149546	C	T	0.000140582
2	rs408074	150853	T	C	-1.11353e-06
2	rs381726	151464	T	C	-5.34784e-05
2	rs396500	151950	C	T	-1.05707e-05
2	rs386181	152939	C	T	1.55518e-05
2	rs408209	153279	A	C	3.31259e-05
2	rs409572	153302	A	G	-7.7427e-05
2	rs6732632	160894	C	T	5.42655e-06
2	rs300739	161605	A	G	-5.79866e-05
2	rs13003862	162658	G	A	5.89365e-05
2	rs7583166	163933	G	A	1.18641e-05
2	rs300730	165633	A	G	1.35563e-05
2	rs300731	165674	T	C	1.41946e-05
2	rs6707786	166224	T	G	-1.63651e-05
2	rs6708206	167187	A	C	-2.84838e-05
2	rs300737	170576	T	C	2.72959e-05
2	rs10495480	170616	G	T	1.24598e-05
2	rs11892882	174272	A	G	-3.32905e-05
2	rs436925	175844	C	A	7.62052e-05
2	rs300691	180171	C	A	2.66662e-05
2	rs300692	181415	C	T	4.68269e-05
2	rs300693	181748	C	A	1.43056e-05
2	rs300695	182644	C	A	7.59805e-06
2	rs13033859	184390	G	A	-1.80521e-06
2	rs443419	189800	A	G	3.19775e-05
2	rs440617	189818	C	T	0.000141711
2	rs415660	189972	G	A	-2.66743e-05
2	rs376385	190245	G	A	6.35505e-05
2	rs424292	191931	A	G	5.22241e-05
2	rs384526	193882	A	G	1.79318e-05
2	rs17041717	193991	T	C	-1.48296e-05
2	rs437853	196973	T	C	1.20092e-05
2	rs385909	199678	A	G	3.46639e-05
2	rs434818	200477	G	A	-5.187e-05
2	rs389621	206636	T	C	-7.45081e-05
2	rs385272	206704	C	T	0.000112502
2	rs417829	206851	T	C	-3.13004e-05
2	rs11693990	211069	G	A	-3.53643e-06
2	rs2952790	212106	G	A	-3.89958e-05
2	rs9213	218386	G	A	-1.24995e-05
2	rs1474052	224192	A	C	-1.47161e-05
2	rs2290911	224919	A	G	8.67233e-05
2	rs3791221	226933	A	G	5.3865e-05
2	rs3791220	227066	G	A	9.92929e-05
2	rs17713396	227201	C	T	-5.2669e-06
2	rs10205435	230442	T	C	2.77399e-05
2	rs300756	233416	G	A	0.000111397
2	rs3748872	234130	T	G	-0.000199119
2	rs1461028	238975	A	G	-6.01487e-05
2	rs2864044	240054	A	G	-0.000148734
2	rs2085852	240630	T	G	-4.35496e-05
2	rs300705	240785	G	A	-6.55394e-05
2	rs10181051	242800	T	C	7.56474e-06
2	rs7556816	243504	C	T	6.16476e-06
2	rs17713729	249092	A	C	0.000132528
2	rs7609512	251673	G	A	3.00786e-06
2	rs4241316	252197	C	T	-0.000113933
2	rs4455191	256278	T	C	-1.26491e-05
2	rs10188763	260677	G	A	2.59922e-05
2	rs7596678	262553	T	C	1.12447e-05
2	rs10167992	263270	T	C	-2.37587e-05
2	rs10171043	266895	C	T	-1.03145e-05
2	rs11553746	272203	C	T	-1.20399e-05
2	rs12714401	272840	G	A	-4.06596e-05
2	rs12714402	272926	A	G	-0.000143539
2	rs12714403	273070	A	G	-7.33682e-05
2	rs7573495	276942	A	G	-4.08257e-06
2	rs3828329	279705	C	T	3.87715e-06
2	rs7605824	280819	G	A	-1.21827e-05
2	rs12714404	282462	T	G	-3.24694e-05
2	rs6708541	282736	G	T	-3.69556e-07
2	rs17714252	285471	G	A	-9.25051e-05
2	rs6548221	295255	A	G	-4.78119e-05
2	rs6548222	296812	T	G	-3.29474e-05
2	rs7565795	298269	T	C	-2.16449e-05
2	rs6742672	301784	G	A	-0.000189711
2	rs4854302	305803	C	T	-1.79288e-05
2	rs9309730	312992	C	T	4.12748e-05
2	rs6719944	320574	T	C	-3.85252e-05
2	rs6749467	343517	G	A	4.16373e-05
2	rs12472764	348470	C	A	-2.25029e-05
2	rs907300	349133	T	G	-9.28715e-06
2	rs6740249	355800	T	C	5.17051e-05
2	rs1511323	357794	A	G	8.92417e-05
2	rs958877	366410	C	T	2.74319e-05
2	rs7595480	367736	G	A	-1.93345e-05
2	rs11692082	370778	G	A	6.03514e-05
2	rs11693451	371148	G	A	5.66311e-05
2	rs12475610	391781	C	T	6.92129e-06
2	rs11127470	405938	G	T	1.87681e-07
2	rs4630798	406981	T	C	9.06213e-05
2	rs4639527	416815	A	G	0.000150507
2	rs6726633	419464	C	T	0.000112926
2	rs10460598	429880	T	G	6.98882e-05
2	rs2685230	437664	A	G	3.07777e-05
2	rs7585330	440230	G	T	0.000269055
2	rs4854307	443281	T	C	0.000369094
2	rs7566599	445185	A	G	-2.17948e-05
2	rs6716246	445636	A	G	6.59704e-05
2	rs967768	446698	C	T	-1.00424e-05
2	rs1033098	446942	A	G	-2.18216e-05
2	rs2667214	449487	A	G	-1.98182e-05
2	rs6732624	449787	A	G	5.8499e-06
2	rs2667204	450545	T	G	-3.8006e-05
2	rs2724856	451581	A	G	0.000108537
2	rs17041255	452544	T	C	1.91248e-05
2	rs4854263	455588	C	T	0.000292919
2	rs6729656	455683	C	T	-6.18001e-06
2	rs3961050	457320	G	A	-2.27403e-05
2	rs12479270	458363	A	G	1.30784e-05
2	rs17041944	462187	A	G	2.59484e-05
2	rs12469725	469494	A	G	-5.25845e-05
2	rs7601245	470602	A	G	1.53877e-05
2	rs1511326	478095	T	G	-0.000138206
2	rs907302	480776	T	C	6.40576e-05
2	rs2724913	481504	G	A	-3.91801e-05
2	rs4854313	483114	G	A	0.000120722
2	rs2667215	487043	A	G	0.00020836
2	rs11688315	508529	A	G	8.96621e-05
2	rs12465676	510975	T	G	8.19088e-06
2	rs2724929	515593	C	T	-1.30345e-05
2	rs13006698	516565	G	T	-2.50538e-05
2	rs4854318	522617	C	A	2.73052e-05
2	rs2724855	522921	G	A	1.28234e-05
2	rs4854319	533949	G	A	-1.87451e-06
2	rs2974256	535043	C	T	-8.26168e-06
2	rs2864822	535533	C	T	-5.25502e-05
2	rs2685248	538450	T	C	-3.12554e-05
2	rs2685261	548121	C	T	1.09865e-06
2	rs13413729	549926	C	T	-4.58251e-07
2	rs17041996	550338	A	G	-7.46253e-05
2	rs1317824	550644	C	T	9.76556e-06
2	rs2685244	553264	T	C	-3.20377e-05
2	rs2685268	557590	G	A	-3.04921e-05
2	rs1320362	564079	G	T	-3.57914e-05
2	rs2724916	566419	T	C	2.96095e-06
2	rs4314025	568100	T	C	-4.89869e-05
2	rs2683972	569479	A	G	5.50079e-05
2	rs2683968	573207	A	G	-7.34143e-06
2	rs2685252	573717	C	T	-0.000147482
2	rs1316288	574307	T	C	6.60515e-05
2	rs2683966	575302	G	A	6.89628e-05
2	rs2724882	578204	G	A	0.00017064
2	rs17042043	581414	A	C	-2.85406e-05
2	rs6712649	584523	G	A	-6.04796e-06
2	rs11686772	584563	C	T	-0.000102423
2	rs17042062	585129	C	T	-1.25106e-05
2	rs4402801	585333	G	A	-0.00013239
2	rs17042065	587649	A	G	0.000116933
2	rs2683980	589743	G	A	0.000234077
2	rs2724904	590023	A	G	7.04479e-05
2	rs10779978	591113	A	G	-0.000216153
2	rs2683986	593990	C	T	3.71971e-05
2	rs11903036	594324	C	A	-2.60609e-05
2	rs2685242	595125	A	C	-5.36625e-05
2	rs12714409	596532	C	T	-1.05007e-05
2	rs4854267	596629	A	G	6.96445e-05
2	rs2867105	601905	T	G	5.72092e-05
2	rs12996547	602036	C	T	3.78757e-05
2	rs1316802	602475	G	T	-7.39287e-07
2	rs4241319	603079	A	G	0.00010197
2	rs2903487	603157	A	G	0.000130172
2	rs2867133	607107	T	C	-3.82414e-05
2	rs17728141	607566	A	G	7.95595e-06
2	rs17728164	609326	C	T	2.27684e-05
2	rs17042099	612629	A	C	-3.49044e-06
2	rs2966402	613782	T	C	-3.35244e-06
2	rs17041285	614031	G	A	3.44055e-05
2	rs7564851	615658	A	G	0.000114104
2	rs4854335	619575	A	G	4.61339e-06
2	rs10153797	619653	C	T	1.52778e-05
2	rs4854338	619754	G	A	-3.05486e-05
2	rs939583	622531	C	T	0.00086285
2	rs2867125	622827	T	C	0.000113753
2	rs11688230	623259	T	G	-3.71016e-05
2	rs11688330	623470	T	C	3.52052e-06
2	rs13016587	623507	G	A	-1.2751e-06
2	rs12468153	623588	G	A	-0.000127671
2	rs6719518	623935	C	T	0.000311773
2	rs6728726	623976	T	C	0.000165666
2	rs2867122	624581	A	C	0.000425117
2	rs2903492	624678	G	A	0.000164195
2	rs11127485	632028	C	T	0.000194246
2	rs12622361	632116	A	G	-1.60822e-06
2	rs13012571	632550	C	T	8.05143e-06
2	rs13393304	637830	A	G	-6.14244e-05
2	rs4854344	638144	G	T	6.37452e-06
2	rs4854345	638190	A	G	-2.6065e-05
2	rs7561317	644953	A	G	2.32728e-05
2	rs4640417	648527	A	G	1.16498e-05
2	rs4611674	648899	A	G	-1.3841e-05
2	rs1320338	649347	T	G	-0.000938863
2	rs4613321	650647	A	G	-0.0020056
2	rs13386964	650828	G	A	-0.000439656
2	rs2867109	651030	T	G	9.87921e-05
2	rs2867113	651365	G	A	-0.000198085
2	rs12714414	651407	T	C	-0.000390136
2	rs9784046	651641	C	A	-7.01167e-05
2	rs6720683	652797	A	G	-9.19494e-06
2	rs13396935	653195	G	A	1.49325e-05
2	rs11689974	654685	T	G	-0.000136835
2	rs13029479	655222	G	A	-0.000329459
2	rs1317005	656312	C	A	-1.56806e-05
2	rs4854350	657652	G	A	9.69987e-05
2	rs17042288	657954	C	T	2.62367e-05
2	rs7596758	658595	T	G	1.32859e-05
2	rs6548243	658937	A	C	3.4618e-05
2	rs7592497	659958	C	T	-7.02596e-05
2	rs12999373	663483	G	A	-0.000379503
2	rs17042326	666844	G	A	-9.15841e-06
2	rs2966398	667174	G	T	-3.64884e-05
2	rs17042334	668685	C	T	2.17905e-05
2	rs12990777	674963	G	A	-1.30495e-05
2	rs1879524	681739	G	A	1.19083e-05
2	rs7593667	688744	A	G	-7.56831e-05
2	rs9678953	694759	G	A	-4.70989e-05
2	rs2293085	696458	A	G	-3.4874e-05
2	rs2867134	697499	A	G	3.46579e-05
2	rs6707477	705636	C	A	2.07572e-05
2	rs2867137	706400	T	C	-4.49707e-06
2	rs6715346	707255	C	T	0.000211249
2	rs4378835	711622	G	A	3.48975e-05
2	rs13404274	715029	T	C	3.6642e-05
2	rs6711931	719889	G	A	-7.13004e-06
2	rs4549126	724368	G	A	4.4199e-05
2	rs4386357	724472	A	G	2.62605e-05
2	rs3924384	726564	T	C	-5.06818e-05
2	rs6741835	729552	C	T	0.000246625
2	rs7580986	729948	G	T	-2.08435e-05
2	rs13003898	731989	C	T	-1.68261e-05
2	rs4854367	746192	G	A	-3.24698e-05
2	rs12617997	747060	A	G	-5.98594e-05
2	rs4854369	752530	G	A	-6.19851e-06
2	rs11127508	753489	A	G	-3.18513e-06
2	rs12621177	757786	C	T	-1.67898e-05
2	rs7596247	759749	A	G	2.46925e-06
2	rs11684259	761905	G	T	-1.99191e-05
2	rs7423929	762741	T	C	-2.16446e-05
2	rs4854373	763411	A	G	-1.16304e-06
2	rs4854276	764357	C	T	-4.84122e-06
2	rs4271795	769289	C	T	-4.03528e-05
2	rs4854277	769886	G	A	-8.08981e-07
2	rs6756708	772153	A	G	-9.90559e-05
2	rs4374408	772650	G	A	-1.85527e-05
2	rs4380275	773278	C	T	-1.87297e-05
2	rs11680687	774730	A	G	-1.72086e-06
2	rs4292121	776007	A	G	-5.90479e-05
2	rs12987425	776427	T	C	8.33495e-06
2	rs6726475	788673	G	A	-9.08326e-05
2	rs11685432	792188	G	A	4.60224e-05
2	rs7571499	792408	G	A	5.65934e-06
2	rs11127514	794092	A	G	-1.07942e-05
2	rs12987038	796058	C	T	-1.37306e-05
2	rs6754187	796514	A	G	-8.74595e-06
2	rs6737221	796546	G	T	4.37974e-05
2	rs6548255	805871	T	C	-2.26977e-05
2	rs6720144	807576	A	G	8.76592e-06
2	rs4241329	811275	G	A	-2.18913e-05
2	rs4411733	817217	T	C	1.21181e-05
2	rs12467306	820721	C	T	-6.86851e-05
2	rs6757749	822116	G	A	-3.04156e-05
2	rs4358155	825721	A	C	3.03293e-06
2	rs4589796	826069	A	C	1.43651e-05
2	rs10186234	826176	G	A	9.84949e-06
2	rs4854279	826392	C	T	1.80052e-05
2	rs13401599	830765	G	A	1.50282e-05
2	rs11127524	831480	C	T	-2.69353e-05
2	rs12714424	832145	C	T	-7.08871e-05
2	rs4366938	837567	C	T	1.20942e-05
2	rs13397770	839425	A	G	-3.63228e-05
2	rs9973322	839556	G	A	-1.08743e-05
2	rs9973513	839765	A	G	-6.09509e-05
2	rs4632380	839984	A	G	-1.68534e-05
2	rs4563255	840246	A	G	3.90743e-05
2	rs7596596	840678	A	G	-6.57049e-06
2	rs6548267	841043	C	T	-3.32914e-05
2	rs4533500	846164	T	C	-0.000144626
2	rs4854281	848205	C	T	-5.34324e-05
2	rs4854402	850892	A	G	-3.48987e-05
2	rs11682609	851144	A	C	-1.31112e-05
2	rs10184186	851933	A	G	-6.81829e-05
2	rs35461543	855107	C	T	6.55649e-05
2	rs6548270	858062	T	C	-2.81741e-05
2	rs4274632	858168	C	T	3.17143e-05
2	rs4557012	858379	A	G	2.18117e-05
2	rs4358154	860829	G	T	6.27766e-05
2	rs4325783	860881	A	G	2.25805e-05
2	rs4992454	861841	A	G	-1.03009e-05
2	rs4263142	867187	C	A	-2.06466e-05
2	rs6760626	868162	A	C	-0.000197263
2	rs6760982	868450	A	G	-1.58265e-05
2	rs4546037	868753	G	A	1.57595e-05
2	rs4561699	869616	G	A	8.22974e-06
2	rs4854414	872859	G	A	3.83529e-05
2	rs12466616	877633	G	A	4.3748e-05
2	rs6729106	889501	G	A	3.12272e-05
2	rs6419706	896473	C	T	-1.83316e-05
2	rs4309610	899069	G	A	3.15044e-05
2	rs6753648	903150	C	T	-4.51e-06
2	rs6548280	904030	T	C	-5.08978e-05
2	rs4241338	904394	T	C	-2.40866e-07
2	rs6548281	910327	C	T	-2.53854e-05
2	rs4854426	911098	C	T	-0.000410434
2	rs4854431	914564	G	A	-2.60841e-05
2	rs7420683	918533	C	A	1.44784e-05
2	rs11680726	919085	G	A	2.25908e-05
2	rs11127532	919766	C	T	-2.23554e-05
2	rs4330133	920748	C	T	-0.000101515
2	rs4854292	922174	C	T	-0.000152391
2	rs4854293	922344	T	G	-0.000439783
2	rs4854294	922540	A	G	-4.97247e-05
2	rs4854295	922555	G	A	3.16398e-05
2	rs13427113	928569	A	G	0.000144433
2	rs4971358	933573	G	T	4.331e-05
2	rs4971342	936687	C	T	-0.000111942
2	rs7603623	937388	A	G	0.000181294
2	rs6750350	940777	T	C	1.69825e-05
2	rs4971346	943250	C	T	9.13951e-05
2	rs7559853	949196	G	A	0.000260442
2	rs6759670	950291	C	A	0.000120506
2	rs6711878	950475	T	C	-1.86209e-05
2	rs10178601	954306	G	A	-5.36305e-06
2	rs6724299	958942	G	A	3.72623e-05
2	rs6548284	963326	C	T	8.7974e-05
2	rs6548285	963334	G	A	0.000104928
2	rs6548292	966868	G	T	6.20685e-05
2	rs6710556	969866	T	C	-1.60853e-05
2	rs7355580	970417	C	T	0.000187946
2	rs7355756	972721	T	C	-5.88673e-05
2	rs6761698	973109	T	C	-8.98705e-05
2	rs4524155	974720	C	T	9.72644e-05
2	rs5020133	975902	G	A	0.000402028
2	rs11894793	979826	C	A	4.12875e-05
2	rs7600786	981487	G	A	5.28932e-05
2	rs10205779	988346	A	G	-9.76127e-05
2	rs4464315	992661	T	C	1.89362e-05
2	rs6746417	999362	G	A	-4.65221e-05
2	rs7598261	1001060	A	G	-8.5135e-06
2	rs12104941	1004716	T	C	0.00013589
2	rs4401240	1006971	T	G	-4.32862e-05
2	rs10172943	1007591	G	T	0.000167169
2	rs6706944	1010474	G	A	1.68023e-05
2	rs6707252	1010713	G	A	1.56764e-05
2	rs6548170	1011241	G	A	-4.6987e-05
2	rs6548171	1011267	G	A	-5.89406e-06
2	rs6711305	1011582	G	A	-7.28593e-05
2	rs11894899	1013294	G	T	8.93033e-06
2	rs7574097	1014757	G	A	-0.00165197
2	rs7574207	1014837	G	A	-0.000181694
2	rs7580579	1019512	A	C	8.62831e-05
2	rs9309723	1019753	T	C	0.000202607
2	rs13415684	1020690	G	A	2.0819e-05
2	rs7603971	1020741	C	T	8.81686e-05
2	rs10201045	1025239	A	G	4.89157e-06
2	rs10203650	1025268	T	C	9.29209e-05
2	rs4971328	1025583	T	C	3.41892e-05
2	rs10207582	1027081	A	C	0.000168455
2	rs4971336	1027830	C	A	7.93616e-05
2	rs7593875	1028034	A	G	2.24709e-05
2	rs10779977	1033530	G	T	-2.81325e-05
2	rs7593584	1033756	A	G	-3.63493e-06
2	rs4073456	1036247	C	T	4.28983e-05
2	rs4246557	1037581	T	C	1.29974e-05
2	rs8179874	1037731	A	G	-3.91347e-05
2	rs4971329	1037783	C	A	3.43132e-05
2	rs10207601	1041823	C	A	-0.00015353
2	rs4246558	1043352	T	C	-1.29341e-05
2	rs4488692	1044617	A	G	-0.000133774
2	rs9309724	1046996	A	G	0.000130666
2	rs4629189	1048118	A	G	-0.000249717
2	rs4581927	1048359	C	T	-4.06318e-06
2	rs6734393	1052961	G	A	-9.41353e-06
2	rs12611895	1058376	T	C	2.82981e-05
2	rs4640416	1058688	T	C	3.1903e-05
2	rs4458241	1059025	C	A	6.0107e-05
2	rs35801395	1061182	T	C	-0.000584995
2	rs34787379	1063504	C	T	-8.54776e-05
2	rs7426276	1064700	G	A	1.4037e-05
2	rs6751259	1064808	T	C	-0.000333627
2	rs4555377	1064885	A	G	-4.96219e-05
2	rs4586665	1069949	C	T	-5.34441e-06
2	rs4614964	1071191	A	G	3.14706e-06
2	rs4971371	1076684	C	T	6.18602e-05
2	rs6548183	1076968	C	T	0.000152556
2	rs6548184	1077047	G	A	7.60782e-05
2	rs4971432	1079320	C	T	-9.88791e-06
2	rs10865542	1081594	G	T	4.46448e-08
2	rs7578498	1083995	T	C	6.9876e-06
2	rs6736795	1086510	A	G	1.3025e-05
2	rs4971437	1089055	G	A	0.000102058
2	rs6717701	1091101	C	T	-6.50977e-06
2	rs11674922	1091421	G	A	7.3112e-05
2	rs11686452	1091787	C	T	1.17656e-05
2	rs12477098	1095502	C	T	2.01121e-05
2	rs7606829	1096540	T	C	-3.26843e-05
2	rs10176540	1097651	A	G	1.62372e-05
2	rs4366936	1097714	C	T	0.000142181
2	rs6716119	1097795	G	A	2.33093e-05
2	rs10180028	1098891	A	G	5.2943e-05
2	rs4971441	1099597	C	T	2.82368e-05
2	rs4482521	1101080	A	C	-0.000105317
2	rs12469446	1101127	G	A	-0.000158733
2	rs4971463	1116648	A	G	-1.51237e-05
2	rs7565112	1119365	C	T	0.000125368
2	rs4971465	1120566	G	A	3.43801e-06
2	rs7580578	1124416	T	G	-9.60959e-06
2	rs4491751	1128570	C	A	-7.86887e-06
2	rs6548201	1136877	C	T	-2.91534e-05
2	rs4998210	1143435	A	G	-0.000170405
2	rs4998208	1143477	A	G	3.8897e-05
2	rs4971393	1146828	A	C	-0.000223083
2	rs4246572	1147224	T	C	6.55854e-06
2	rs4305308	1148426	G	A	-0.000275841
2	rs7579535	1150095	A	C	-6.13425e-05
2	rs4246561	1152434	C	T	-0.000136317
2	rs4971396	1153552	T	G	-1.38898e-05
2	rs4467306	1154664	G	A	0.000116419
2	rs4971397	1157068	T	G	4.71725e-06
2	rs4453719	1164595	G	A	-0.000150679
2	rs4346415	1167815	T	C	-6.20746e-05
2	rs4583504	1168171	C	A	3.65633e-06
2	rs4464311	1173710	T	C	-8.1782e-05
2	rs4519560	1180060	A	G	-5.46795e-06
2	rs4971407	1183846	G	A	-4.11809e-06
2	rs4270381	1186496	T	C	2.75488e-05
2	rs4312525	1188495	C	T	-3.62776e-05
2	rs4569514	1189042	C	T	-1.56397e-05
2	rs4461289	1199920	G	A	2.17857e-05
2	rs4622766	1202982	C	A	-2.22096e-05
2	rs6751090	1204796	C	T	-1.46475e-05
2	rs28495529	1205003	G	A	-5.88673e-05
2	rs4971417	1213294	C	T	-3.95207e-05
2	rs4971418	1216394	A	G	0.000114392
2	rs6548209	1228487	T	G	-4.4607e-05
2	rs10192365	1231315	A	G	3.06354e-05
2	rs28678499	1235479	A	C	-9.93622e-05
2	rs35847752	1244060	C	T	-0.000158443
2	rs34539029	1253328	G	T	-1.07603e-05
2	rs10189953	1253705	G	A	6.33536e-05
2	rs9286350	1262839	T	C	-1.2945e-05
2	rs9712145	1263891	G	T	-3.65096e-05
2	rs12718448	1277076	G	T	-1.79795e-05
2	rs7606172	1279014	A	G	1.2247e-05
2	rs7369772	1279686	C	T	-8.90108e-05
2	rs9750959	1282121	C	T	-7.8551e-07
2	rs11674954	1283031	T	G	-2.12237e-05
2	rs13411595	1287872	T	C	-7.05282e-05
2	rs12999684	1290899	C	T	-0.00018172
2	rs7421044	1291096	G	A	-2.87389e-05
2	rs11676238	1296139	G	A	-3.41253e-05
2	rs9753172	1297615	T	C	2.79169e-05
2	rs9677798	1298915	G	A	-4.50166e-05
2	rs9753377	1300591	C	T	-2.42338e-05
2	rs9326173	1301567	G	A	3.14881e-05
2	rs11211657	1307819	T	C	1.83161e-05
2	rs4293594	1309956	T	C	-4.64926e-06
2	rs13021490	1311157	C	T	0.000105331
2	rs4641984	1314780	C	T	-7.88857e-05
2	rs9678814	1316020	C	A	-2.49035e-05
2	rs10196789	1317342	A	G	-9.70451e-05
2	rs13420301	1318131	A	G	-6.95684e-05
2	rs4927635	1320143	C	T	4.29304e-05
2	rs13033766	1321795	A	G	-4.76126e-05
2	rs4971478	1346063	A	G	5.16349e-06
2	rs9749785	1359621	T	C	-2.51948e-05
2	rs4927600	1361992	T	C	-0.000138304
2	rs4281947	1364661	G	A	-1.51829e-05
2	rs4267549	1364794	A	G	0.000210326
2	rs4284872	1367473	A	C	-1.38623e-05
2	rs11894739	1367511	G	T	-7.4584e-06
2	rs4456742	1367595	T	C	-9.12881e-05
2	rs3923533	1369913	A	C	0.000128541
2	rs4471928	1375390	A	C	-3.65818e-05
2	rs4076290	1378969	G	A	-1.73116e-05
2	rs4927650	1383237	T	G	0.000146957
2	rs11897977	1384725	A	G	-5.16344e-05
2	rs9326164	1393107	A	G	-1.76537e-05
2	rs10190521	1397972	G	A	1.75214e-06
2	rs1996207	1398300	G	A	-3.81158e-06
2	rs10193257	1398412	G	A	3.66517e-05
2	rs12329329	1400435	C	T	-9.01693e-06
2	rs12328062	1400567	T	C	-5.36877e-05
2	rs938325	1401447	T	C	3.61309e-05
2	rs938326	1401781	C	T	1.90464e-05
2	rs11211644	1404495	C	T	4.96029e-06
2	rs10183226	1404756	T	G	0.000135051
2	rs17091595	1405849	G	T	6.44481e-06
2	rs11675434	1407815	C	T	9.8232e-05
2	rs13400534	1411883	C	T	-1.21191e-06
2	rs11211645	1412581	A	G	1.16598e-05
2	rs2298873	1414959	G	T	-1.83965e-05
2	rs4927604	1416435	A	G	1.84329e-05
2	rs2071399	1416528	A	G	2.44152e-05
2	rs2071400	1416639	C	T	-7.33911e-05
2	rs2071401	1417139	G	T	-0.000171521
2	rs2071402	1417199	G	A	4.30784e-05
2	rs2071403	1417244	A	G	-1.7618e-05
2	rs2048726	1426346	G	T	-0.000126379
2	rs2276702	1426621	A	G	0.000148206
2	rs2276701	1426787	G	A	-1.31195e-05
2	rs9678469	1427107	G	A	6.31712e-06
2	rs10519477	1431590	C	T	-1.17645e-05
2	rs13424221	1431799	G	A	-2.29819e-06
2	rs1567919	1432014	C	A	-6.07466e-05
2	rs949832	1432564	G	A	7.70825e-05
2	rs4927606	1435296	C	T	2.22693e-05
2	rs1473936	1437163	A	C	3.34758e-05
2	rs2885362	1438505	A	G	-1.50768e-05
2	rs961028	1438566	T	C	2.89384e-05
2	rs1514686	1439221	T	C	-3.01562e-06
2	rs1514685	1439265	T	G	5.04807e-06
2	rs1514684	1441178	G	A	-5.50004e-06
2	rs1514682	1441305	C	T	-4.64794e-05
2	rs4425120	1442417	C	T	-7.82699e-05
2	rs11896057	1443068	A	G	3.46994e-05
2	rs17091682	1446396	T	G	-3.93518e-05
2	rs7602332	1449966	A	C	-9.25553e-06
2	rs10204515	1451697	T	C	-8.68913e-05
2	rs4927608	1453528	A	G	-1.21279e-05
2	rs6747390	1455003	C	T	2.67749e-05
2	rs1965406	1455175	A	G	-4.46427e-05
2	rs950675	1456828	G	A	2.75327e-06
2	rs2009364	1456998	G	A	-3.92728e-05
2	rs2070882	1458001	C	T	0.000155671
2	rs6588665	1458240	A	G	-4.24689e-06
2	rs6752121	1458861	G	A	-9.43425e-07
2	rs6706775	1459461	C	T	-4.79762e-05
2	rs4927610	1459806	A	G	-0.000113511
2	rs4927612	1460140	A	G	2.51422e-06
2	rs11694726	1460220	C	T	2.07771e-06
2	rs6732480	1463412	T	C	-4.2712e-05
2	rs17091737	1464261	T	G	-0.000121498
2	rs6723319	1467210	A	G	-1.02862e-05
2	rs11897713	1473866	T	C	-1.14475e-05
2	rs11211654	1474131	G	A	8.9429e-05
2	rs10171105	1476533	T	C	1.26121e-05
2	rs10201842	1476991	G	T	-5.06822e-05
2	rs10177597	1478332	T	C	1.96694e-05
2	rs6588678	1482940	A	G	-9.60552e-06
2	rs1877855	1487687	A	G	-1.04588e-05
2	rs6715129	1488668	T	C	-0.000143272
2	rs10196514	1494373	G	A	-0.000581139
2	rs2048722	1495800	A	G	-9.26331e-06
2	rs10189329	1497831	G	A	-0.000139436
2	rs2276704	1499728	C	T	-3.58263e-05
2	rs732609	1499927	A	C	-4.28572e-05
2	rs3755552	1502663	T	C	-8.40915e-05
2	rs3755551	1502757	C	T	9.28589e-05
2	rs3772074	1505077	G	A	2.68351e-06
2	rs4927621	1508685	A	G	-0.000195322
2	rs13414566	1514284	A	G	-0.000123687
2	rs4927624	1516680	T	C	-4.00825e-06
2	rs11896517	1518112	T	C	-0.000123925
2	rs13405352	1518726	C	T	5.48386e-06
2	rs17732233	1519064	C	T	6.7634e-05
2	rs11896906	1519550	A	G	-1.11763e-05
2	rs1126799	1520676	T	C	-4.71552e-05
2	rs4278970	1522180	A	C	-3.12528e-05
2	rs2048727	1523751	G	A	8.33631e-05
2	rs4927594	1525558	C	T	-3.13331e-05
2	rs13391992	1542153	G	A	0.000123704
2	rs4927632	1545110	G	A	1.04219e-05
2	rs6605278	1547230	C	T	9.10378e-06
2	rs6705087	1550309	T	C	3.63675e-05
2	rs10192959	1553393	G	T	0.000195235
2	rs13426896	1554768	C	T	4.11762e-05
2	rs6744743	1558161	A	G	2.81158e-05
2	rs7583169	1563833	G	T	-2.56845e-05
2	rs7584264	1565555	A	G	-0.000117245
2	rs13411553	1574018	A	G	-5.13079e-06
2	rs6720797	1574340	T	C	-0.000101799
2	rs7602248	1574876	T	C	-6.89244e-06
2	rs6721243	1580250	A	G	-1.60375e-05
2	rs6720874	1580504	A	G	6.65493e-05
2	rs7564265	1582242	A	G	5.22174e-06
2	rs6721842	1583951	G	A	1.63296e-05
2	rs28532847	1584345	G	A	-3.2967e-05
2	rs10183727	1619121	C	A	0.000119337
2	rs13028217	1619220	G	A	-1.12827e-05
2	rs11890904	1619895	C	A	0.000118168
2	rs10779972	1621608	A	G	0.000106942
2	rs11127330	1621676	C	T	2.44518e-05
2	rs9752413	1622140	G	T	-5.66511e-05
2	rs4240	1637201	C	T	-4.71577e-05
2	rs1054241	1637648	T	C	-9.3527e-07
2	rs2241457	1639122	T	C	3.12479e-05
2	rs7575438	1643456	T	C	-5.79316e-06
2	rs2161971	1669119	A	C	-2.54809e-05
2	rs1544846	1676388	C	T	6.56509e-07
2	rs9678166	1676693	G	A	-0.000168889
2	rs7580177	1693035	G	T	-2.65369e-05
2	rs2288183	1696016	G	A	0.000100101
2	rs2241452	1697488	C	T	-2.93985e-05
2	rs6548062	1698030	A	G	-2.618e-05
2	rs890054	1700986	C	T	6.80613e-06
2	rs744955	1701267	T	C	-2.96218e-05
2	rs1863136	1705569	G	A	3.43201e-06
2	rs7588729	1708502	C	A	2.3383e-05
2	rs13401942	1711624	A	G	1.95328e-05
2	rs11127325	1712208	C	T	3.31761e-05
2	rs9917191	1719083	A	C	-5.42043e-05
2	rs12624042	1722883	A	G	5.06339e-05
2	rs4853843	1727930	G	A	8.59339e-06
2	rs12714327	1731637	G	T	0.000135593
2	rs1991164	1732855	T	C	0.000196035
2	rs1013256	1734324	C	A	1.4956e-05
2	rs6759353	1734961	T	C	-0.000220237
2	rs6714537	1735480	C	A	-5.8494e-05
2	rs6737978	1741126	A	G	-1.10992e-05
2	rs4853841	1742043	G	A	-0.000106981
2	rs10204174	1742701	C	T	-2.931e-05
2	rs2059411	1742952	G	A	0.000105068
2	rs6740357	1744932	T	G	-3.14672e-05
2	rs4853759	1745326	A	G	6.13819e-05
2	rs10200618	1746140	T	G	2.84912e-05
2	rs736870	1748702	T	C	9.3291e-06
2	rs2382558	1752229	A	G	-0.00010975
2	rs918954	1754911	A	G	7.65944e-05
2	rs1364648	1754932	C	T	-0.000137088
2	rs13416067	1755898	C	T	-0.000133087
2	rs10469992	1760091	C	T	-6.55491e-05
2	rs6706107	1761661	C	A	-2.72497e-07
2	rs2382560	1762828	T	C	5.05644e-05
2	rs13403634	1771963	G	A	-9.7106e-06
2	rs7563388	1773193	G	A	-0.000145573
2	rs2059412	1773347	T	C	0.000146389
2	rs6745451	1776761	C	T	-0.000301518
2	rs6735179	1777150	A	G	-3.07806e-05
2	rs1124200	1778558	T	C	6.5197e-05
2	rs6759577	1786200	G	A	4.15602e-05
2	rs10187229	1786522	A	G	8.09319e-06
2	rs6751762	1787933	G	T	-2.38463e-05
2	rs7588942	1799691	T	C	8.96958e-06
2	rs13420700	1800837	T	C	-0.000104871
2	rs13421369	1803886	C	T	-3.74683e-05
2	rs9653594	1804145	A	G	3.20087e-05
2	rs2288178	1805430	G	A	1.99849e-05
2	rs2288179	1805489	A	G	-4.03323e-05
2	rs2288181	1805773	T	C	4.33258e-05
2	rs13006826	1806879	T	C	2.18362e-05
2	rs4077010	1807511	G	A	-0.000119685
2	rs13422055	1809222	C	T	1.06459e-05
2	rs11684279	1810830	A	G	2.97209e-05
2	rs6548056	1813322	C	T	2.43884e-05
2	rs4853831	1813664	T	C	-3.60503e-05
2	rs6722698	1834447	T	C	1.01858e-05
2	rs4073562	1835685	T	C	8.95112e-06
2	rs6708121	1836994	C	A	-2.56503e-05
2	rs6747366	1838964	A	G	-7.14956e-05
2	rs6744313	1839018	T	C	3.03652e-05
2	rs6728613	1842774	T	C	4.19109e-05
2	rs4073401	1845843	T	C	-3.96545e-06
2	rs11127313	1848310	A	G	3.58917e-05
2	rs12714322	1848581	C	T	0.00012674
2	rs4627603	1850835	A	G	-1.56724e-05
2	rs7421372	1855717	A	G	8.45269e-05
2	rs4853828	1856419	G	A	-1.55733e-05
2	rs4369889	1857368	T	C	-3.7733e-05
2	rs6712920	1858364	A	G	2.24688e-05
2	rs4571084	1860120	C	T	3.33793e-06
2	rs10169129	1861333	T	C	0.000108521
2	rs10169048	1861548	A	G	3.47494e-05
2	rs13015040	1861586	G	A	7.61604e-06
2	rs6750860	1862435	T	G	-2.26806e-05
2	rs4528785	1862462	G	A	1.31435e-05
2	rs7592630	1869923	A	G	-1.50938e-05
2	rs4853754	1875792	T	C	5.17672e-06
2	rs4519558	1877218	G	A	-8.95845e-06
2	rs4305302	1877998	A	G	-0.000105048
2	rs3934845	1878927	T	C	-1.05721e-06
2	rs4853825	1879278	C	T	-1.20312e-05
2	rs7560247	1883389	T	C	-2.82829e-05
2	rs6747509	1884069	G	A	2.79005e-05
2	rs7581359	1886137	C	T	4.76273e-05
2	rs11683610	1886797	A	G	-6.14731e-05
2	rs11127306	1887049	G	A	-7.28229e-06
2	rs4853824	1890173	A	G	-1.10024e-05
2	rs4853822	1902146	G	A	1.77589e-05
2	rs13387432	1904591	C	T	-0.000148236
2	rs2195903	1907446	T	C	-2.82715e-05
2	rs12471985	1912759	C	T	-1.24763e-05
2	rs1368233	1915297	A	G	6.57107e-06
2	rs12328008	1917716	G	A	1.78516e-05
2	rs13400823	1918360	A	G	-1.09027e-05
2	rs1432539	1919847	T	C	-4.65517e-05
2	rs13404264	1924666	C	T	3.03377e-05
2	rs2241685	1925993	C	T	-0.000125298
2	rs2241686	1926617	G	A	-5.55243e-05
2	rs4853821	1928767	T	C	-2.50861e-05
2	rs7588882	1931058	A	G	-7.89466e-05
2	rs13389573	1936113	T	G	2.01309e-05
2	rs1864881	1940723	G	A	-1.1444e-06
2	rs3748988	1946914	A	G	-7.14704e-07
2	rs3748989	1946968	C	T	1.31513e-05
2	rs10181146	1948645	G	A	7.76998e-05
2	rs11687068	1948949	T	C	0.00017502
2	rs1469647	1950243	C	T	0.000341612
2	rs6548052	1951082	C	T	-5.10634e-05
2	rs919718	1952576	C	T	1.99712e-05
2	rs10167552	1952795	G	A	0.000121866
2	rs10190598	1955017	T	C	2.75855e-05
2	rs1991773	1957476	C	T	9.5098e-06
2	rs12986730	1959401	G	A	0.000281987
2	rs10181068	1961211	C	T	4.62784e-05
2	rs10170029	1961542	T	C	-8.80006e-05
2	rs10185662	1964906	C	T	0.000276642
2	rs11127298	1970226	T	G	-9.90303e-05
2	rs11692741	1970536	T	C	1.44275e-06
2	rs6751072	1970675	C	T	7.72666e-05
2	rs7578545	1974208	A	G	-3.30345e-05
2	rs1864882	1974582	T	G	-1.46109e-05
2	rs4853752	1975070	A	G	-0.000103156
2	rs6729968	1978966	A	G	-5.87453e-05
2	rs11888121	1980644	G	A	5.60244e-05
2	rs6721182	1981503	A	C	-6.74549e-06
2	rs4853813	1981732	T	C	-2.52704e-06
2	rs6727410	1982290	C	T	1.19699e-05
2	rs2304007	1982877	T	G	-2.16013e-05
2	rs2304008	1983374	A	C	-9.86092e-06
2	rs2304009	1983395	C	T	-1.56241e-05
2	rs7561518	1983619	A	G	-2.12635e-05
2	rs17039237	1984653	C	T	2.36481e-06
2	rs6548049	1984798	T	C	-5.13192e-06
2	rs10178240	1985248	G	A	-1.60114e-06
2	rs7569308	1987338	A	G	2.19231e-05
2	rs4853812	1989289	C	T	2.73014e-06
2	rs1560622	1989633	G	A	7.16044e-05
2	rs1560624	1989742	T	C	-0.000109906
2	rs17039243	1991561	G	T	-0.000208507
2	rs891878	1992624	T	G	-5.56904e-05
2	rs891879	1992939	C	T	-4.62287e-05
2	rs1560625	1993024	T	G	-0.000150573
2	rs7608969	1993347	C	T	-0.000145716
2	rs13389846	1996027	T	C	4.35899e-06
2	rs11679107	1997663	C	T	-2.97547e-05
2	rs13382326	1998275	T	C	-1.61062e-05
2	rs12478644	2004564	A	G	-1.02627e-05
2	rs6756269	2004859	C	A	-2.00815e-05
2	rs6719219	2010779	T	C	-1.52972e-05
2	rs4853811	2021648	A	G	0.000108255
2	rs1978703	2027348	C	T	-6.0698e-05
2	rs11127292	2029943	C	T	-7.85446e-06
2	rs1213578	2032193	T	C	-0.000227398
2	rs891877	2043349	G	A	8.91419e-05
2	rs6759709	2047397	A	G	-3.66401e-05
2	rs4853952	2050818	T	C	3.68088e-05
2	rs756282	2066677	T	G	-1.25943e-05
2	rs11685526	2071493	A	G	1.79038e-05
2	rs1614012	2090280	T	C	2.89404e-05
2	rs1421614	2091619	C	T	-1.80202e-05
2	rs6755567	2102687	A	G	-8.63889e-05
2	rs13019515	2103999	A	G	-0.000127173
2	rs1643413	2104124	A	G	1.05388e-05
2	rs17338526	2127861	A	G	6.49432e-05
2	rs12998803	2129071	T	C	0.000152882
2	rs12614597	2132794	G	A	0.000208291
2	rs17247373	2135309	C	A	-5.8659e-05
2	rs10427173	2153489	A	C	-0.0001951
2	rs2042142	2154853	C	A	-3.225e-05
2	rs7580137	2154875	C	T	3.91884e-05
2	rs3748985	2160605	A	G	3.66962e-05
2	rs13033306	2161932	C	T	6.06385e-06
2	rs1465389	2163076	T	C	4.65713e-05
2	rs12474442	2166942	G	A	-1.61784e-05
2	rs7570400	2167060	T	C	-2.85021e-05
2	rs11127377	2169254	C	A	3.16126e-05
2	rs17039361	2170631	T	G	-2.06769e-05
2	rs17338519	2171105	G	T	6.40179e-05
2	rs17338512	2173328	G	T	-2.81538e-06
2	rs12467137	2175571	C	T	-6.6752e-06
2	rs11683072	2176177	G	T	-0.000104893
2	rs11680102	2177927	G	A	-2.80807e-05
2	rs11674222	2178658	C	T	-4.61801e-05
2	rs6709211	2192750	G	A	-2.063e-05
2	rs17039365	2197239	T	C	-0.00019424
2	rs12470060	2198307	C	T	-5.50345e-05
2	rs7596980	2199705	C	T	-2.20873e-06
2	rs6751879	2204365	A	G	-5.91207e-05
2	rs12471456	2204863	G	A	9.04518e-07
2	rs11887279	2210909	T	C	3.39282e-06
2	rs7587635	2211665	T	C	-2.83273e-05
2	rs1990855	2214115	C	T	4.37224e-06
2	rs17338484	2215902	C	T	-0.000111942
2	rs12478611	2218209	G	A	-1.03807e-06
2	rs7420242	2222451	G	A	-3.51038e-05
2	rs17247310	2222968	T	C	-1.9767e-05
2	rs11127371	2227388	A	G	-1.52267e-05
2	rs10865533	2227707	T	C	5.85483e-06
2	rs888627	2228072	A	G	2.56367e-05
2	rs4853946	2236281	T	C	1.85438e-05
2	rs17039421	2236470	T	C	0.00035083
2	rs6760761	2237442	C	T	-0.000103045
2	rs1862112	2241344	C	T	-1.27206e-05
2	rs7582260	2244388	C	T	-0.000169255
2	rs6548121	2244747	A	G	-0.000263807
2	rs6737578	2248527	C	T	5.95288e-05
2	rs11677123	2250369	G	A	-0.000214938
2	rs10181194	2254567	A	G	6.55082e-06
2	rs10168134	2257724	T	C	5.5974e-05
2	rs10201099	2257857	C	T	-9.44659e-05
2	rs4473412	2259540	T	C	8.06208e-05
2	rs7600426	2263952	C	T	1.24598e-05
2	rs12470297	2268526	C	T	3.6601e-05
2	rs7601823	2273899	A	G	1.54679e-05
2	rs6710116	2305125	T	C	2.05211e-05
2	rs7588535	2315612	G	A	-5.84337e-05
2	rs17247190	2315801	A	G	-4.32295e-06
2	rs10199604	2327906	T	C	3.0331e-05
2	rs6705095	2330938	T	G	-0.000105129
2	rs3749051	2334877	A	G	-0.000125533
2	rs13419681	2336685	G	T	-0.000225779
2	rs3749053	2337392	C	T	-7.6936e-05
2	rs13420595	2338223	T	C	8.76414e-06
2	rs7559111	2345792	T	C	9.33869e-05
2	rs2668817	2349671	A	G	-2.3485e-05
2	rs12479155	2352566	G	A	-0.000127745
2	rs2551215	2356597	A	G	-1.09079e-05
2	rs2668823	2363052	G	A	1.52443e-05
2	rs17039614	2366557	A	G	1.79807e-05
2	rs1464033	2368143	G	T	-8.04833e-08
2	rs10197525	2368632	T	G	-3.15351e-05
2	rs4853945	2369979	T	C	-4.6556e-05
2	rs9309699	2370358	A	G	-4.01819e-05
2	rs3942245	2371324	G	T	-9.47474e-05
2	rs6759202	2372168	T	C	3.55185e-05
2	rs6759198	2372181	T	C	-2.27937e-05
2	rs6754397	2374379	A	G	3.3393e-05
2	rs2203163	2381786	C	A	5.21877e-05
2	rs10084179	2382311	G	A	2.22768e-05
2	rs749285	2388613	A	G	2.3303e-05
2	rs6720297	2390574	G	A	-5.07303e-06
2	rs713347	2391725	T	G	-3.94068e-05
2	rs6729986	2396203	A	G	-6.65752e-05
2	rs17039643	2396420	C	T	-2.46036e-05
2	rs17039644	2398899	G	A	-2.12227e-06
2	rs2668827	2403308	T	C	-1.61474e-05
2	rs1567675	2403590	C	A	-0.000156894
2	rs11679592	2406488	C	T	1.20477e-05
2	rs2551212	2409704	G	A	-3.96512e-05
2	rs2063549	2410541	C	T	-1.21552e-06
2	rs6752827	2415390	A	G	-7.88994e-05
2	rs6741513	2417721	A	G	-0.00011195
2	rs2102592	2419428	C	T	-5.18292e-05
2	rs1355608	2428072	A	G	-1.08929e-05
2	rs1567680	2431937	G	A	-1.17423e-05
2	rs7577250	2437074	A	G	1.31405e-05
2	rs12616839	2438630	C	A	-3.2909e-05
2	rs10174534	2449771	G	A	-2.71143e-05
2	rs1858409	2451437	G	A	1.11082e-05
2	rs6713149	2462669	G	A	-0.000319385
2	rs823546	2464583	T	C	-5.83903e-05
2	rs4853937	2464751	C	T	-2.42243e-05
2	rs823552	2467867	A	G	-0.000106585
2	rs4853934	2468250	C	T	1.83694e-05
2	rs877398	2470188	A	G	-0.000128583
2	rs11127354	2470907	G	A	7.58911e-05
2	rs1706871	2472155	A	G	-2.13627e-05
2	rs12617042	2472608	T	C	-2.01959e-05
2	rs12615680	2472901	G	A	-8.98941e-06
2	rs12616875	2473166	T	C	-9.47358e-06
2	rs13013201	2473647	G	A	1.24726e-06
2	rs17039804	2474666	G	A	4.94461e-05
2	rs6706645	2475208	G	A	-7.45397e-05
2	rs11893886	2476372	G	A	-2.46333e-05
2	rs17039813	2477544	C	T	1.82344e-05
2	rs13031942	2477643	T	C	8.9665e-05
2	rs6760886	2478424	A	G	2.28623e-05
2	rs12623508	2483610	G	T	2.64013e-05
2	rs12623892	2485753	C	T	-5.9637e-05
2	rs6726308	2486686	C	T	0.00024744
2	rs4268949	2487839	A	G	-4.37844e-05
2	rs823538	2493770	A	G	-3.28183e-05
2	rs12619065	2493787	G	A	8.26504e-05
2	rs12621100	2493948	A	C	1.19241e-06
2	rs11127348	2494914	C	T	-0.000114728
2	rs6728339	2495732	T	C	2.26393e-05
2	rs6731678	2495853	A	G	-5.62784e-05
2	rs1107825	2500096	G	T	-2.08387e-05
2	rs2280182	2501397	G	A	-3.04451e-05
2	rs12053164	2504572	T	G	-3.69837e-05
2	rs17338247	2507371	A	G	-0.00113808
2	rs7593925	2512230	A	G	1.86359e-05
2	rs1706859	2517233	T	C	5.7571e-05
2	rs1710506	2518376	A	G	1.01383e-06
2	rs2668841	2518798	C	T	6.89917e-05
2	rs17338219	2520027	G	A	-0.00296483
2	rs13023303	2520359	G	T	-0.00129858
2	rs1710503	2520736	C	T	7.16216e-06
2	rs1706866	2520812	A	C	-3.01188e-05
2	rs908357	2521551	A	C	-5.25189e-05
2	rs908356	2522028	T	C	-6.85741e-05
2	rs6720427	2527641	T	C	-7.94057e-06
2	rs4853930	2529122	G	A	4.46682e-05
2	rs6548098	2529840	A	G	7.39402e-05
2	rs6744362	2531608	C	T	1.66518e-05
2	rs11900612	2538202	T	G	1.99078e-05
2	rs2037148	2540292	A	C	-4.29509e-06
2	rs2037147	2540386	T	C	-1.27375e-05
2	rs7568276	2545078	A	G	5.09722e-05
2	rs4853924	2548524	A	G	-6.15732e-06
2	rs7606812	2548628	A	G	-1.28224e-05
2	rs6754224	2550244	A	G	-3.56866e-05
2	rs908355	2554399	C	T	-9.94678e-06
2	rs4853796	2559337	C	T	-7.02972e-05
2	rs4853918	2559462	A	G	-3.43746e-05
2	rs11127344	2563832	A	G	-2.65774e-05
2	rs11689408	2564422	T	C	-0.00023217
2	rs2037146	2564549	A	G	-3.93269e-05
2	rs11674253	2564720	T	C	-9.98872e-05
2	rs11127343	2564992	C	T	2.32968e-05
2	rs4853793	2583517	T	C	3.66689e-05
2	rs6746066	2585323	G	T	-0.000199554
2	rs6548091	2585729	T	G	-0.000348882
2	rs17246978	2586698	G	T	-0.000153417
2	rs6746911	2587538	A	G	8.21629e-05
2	rs2674226	2589460	T	C	1.77734e-05
2	rs2598593	2590459	G	A	-0.000265087
2	rs2598595	2593959	T	C	-3.54856e-05
2	rs1597616	2598181	A	G	-6.19061e-05
2	rs4853912	2601453	C	T	7.49412e-05
2	rs6761628	2602398	T	C	3.77207e-05
2	rs1451198	2603338	T	G	-4.46643e-05
2	rs7586549	2604016	C	T	-5.32558e-06
2	rs11690425	2604923	A	G	-0.000351466
2	rs7559400	2605480	G	A	-9.34552e-05
2	rs7556672	2605757	G	T	-3.97079e-05
2	rs7599063	2605800	C	T	-4.5903e-05
2	rs10189118	2605945	G	A	-7.79599e-06
2	rs12714360	2606982	G	A	-4.23037e-05
2	rs12714359	2607024	C	T	-8.44644e-05
2	rs7591027	2608294	C	T	-8.68575e-06
2	rs7590908	2608351	C	T	3.39794e-05
2	rs17496843	2608466	C	T	-3.13655e-05
2	rs7603656	2608582	T	C	-9.09007e-05
2	rs4853905	2608901	T	C	-1.62604e-05
2	rs4853787	2608936	G	T	-8.57977e-05
2	rs4853902	2609408	A	G	-2.42797e-05
2	rs1078572	2610520	T	C	2.88122e-05
2	rs4853901	2612152	G	A	1.77731e-05
2	rs4853896	2613267	T	C	1.45117e-05
2	rs2891741	2613960	A	G	-0.000229147
2	rs7584578	2613998	T	C	-8.4625e-06
2	rs7587738	2614097	A	C	-2.9228e-05
2	rs1031349	2618157	C	T	5.14733e-06
2	rs1031350	2618238	A	G	-0.000260219
2	rs1031352	2619629	T	C	-8.14837e-05
2	rs2385304	2624263	G	A	-3.8242e-06
2	rs7566479	2624398	T	C	1.44966e-05
2	rs7578293	2624577	G	A	5.82971e-05
2	rs12475114	2624754	C	T	-3.65255e-06
2	rs7586516	2624846	A	C	-0.000106915
2	rs1020530	2625248	A	G	-2.30462e-05
2	rs2385306	2626800	A	G	5.74005e-06
2	rs1376427	2627251	C	A	-3.27669e-05
2	rs12620686	2629446	T	C	3.29153e-05
2	rs1451199	2631443	T	C	-4.73683e-05
2	rs1901271	2632028	G	A	-1.50962e-05
2	rs11685339	2632709	A	G	-1.27881e-05
2	rs6548079	2633681	G	A	3.64127e-05
2	rs7576292	2637735	A	G	-3.64627e-05
2	rs3814051	2640865	G	T	0.000170827
2	rs17040193	2644858	A	C	2.83463e-05
2	rs719876	2654789	G	A	-0.000181557
2	rs6736081	2655258	C	T	-0.000195168
2	rs7575082	2657660	C	T	-1.73178e-05
2	rs7585459	2657795	G	A	0.000230095
2	rs1466155	2658100	A	G	-6.5559e-05
2	rs7581110	2659311	G	A	8.43514e-05
2	rs11127340	2665070	T	C	6.1511e-05
2	rs3829839	2678138	C	T	2.38528e-05
2	rs10184017	2679481	T	G	-9.11704e-05
2	rs4853778	2685473	C	T	6.77271e-05
2	rs1868852	2685581	C	A	-6.36792e-05
2	rs1470738	2687911	A	G	4.35394e-05
2	rs6737079	2689192	T	C	-1.32995e-05
2	rs6725217	2692598	A	C	5.28321e-06
2	rs13428254	2696828	T	G	-0.000515807
2	rs896222	2707835	A	G	-8.75581e-06
2	rs734614	2709646	T	G	0.000159285
2	rs734615	2709917	A	G	-2.81073e-06
2	rs732733	2712106	C	T	0.000348517
2	rs17495097	2714308	G	A	0.000120698
2	rs17040276	2715340	T	C	0.000101048
2	rs10168424	2720083	A	G	-0.000107858
2	rs2385313	2721734	G	A	1.80703e-06
2	rs10206131	2721958	T	C	-2.84922e-05
2	rs10205815	2722262	T	C	-5.75089e-05
2	rs1026208	2723155	A	G	-0.000124571
2	rs11127339	2724411	G	T	1.43344e-06
2	rs11127338	2729381	T	C	1.78574e-05
2	rs11688980	2730803	A	G	2.83754e-05
2	rs896232	2732877	C	T	1.2159e-05
2	rs1451196	2741289	T	C	4.60641e-05
2	rs1451197	2741446	A	G	-1.27969e-05
2	rs2122728	2742629	C	T	1.61016e-05
2	rs10174217	2742650	C	T	-6.31065e-07
2	rs12466602	2742748	C	T	-7.5383e-05
2	rs2122729	2742788	C	T	-2.77452e-05
2	rs11686291	2745603	G	A	-0.00127088
2	rs17038881	2754703	T	C	5.37539e-05
2	rs11675796	2755205	C	A	4.10165e-05
2	rs13025008	2755337	T	C	2.9112e-05
2	rs12714352	2755448	G	T	3.88335e-05
2	rs2043544	2761141	C	T	8.52156e-05
2	rs13431590	2761577	A	G	2.56029e-07
2	rs12620694	2763051	G	A	-0.000213368
2	rs4853773	2763135	C	T	6.50873e-06
2	rs10203375	2763249	T	G	1.01813e-05
2	rs1031348	2764201	C	A	7.89057e-06
2	rs730344	2765887	C	T	1.60761e-05
2	rs2385315	2778016	A	G	-4.38209e-05
2	rs10495490	2778929	A	G	4.31858e-06
2	rs1469814	2783017	T	C	-2.81611e-05
2	rs1469813	2787149	A	G	-9.93108e-05
2	rs4146909	2787699	T	C	-2.20178e-05
2	rs4146910	2787735	G	A	1.11578e-07
2	rs934563	2792460	A	C	-1.51407e-05
2	rs1435552	2792967	A	G	-8.56879e-05
2	rs1865581	2794222	A	G	8.31248e-06
2	rs12992080	2795931	A	G	-2.97884e-06
2	rs13017799	2797454	G	A	1.92283e-05
2	rs2385324	2797712	C	T	1.09477e-06
2	rs6758587	2802431	G	A	6.98027e-05
2	rs6707221	2802619	A	G	4.97787e-05
2	rs734616	2807687	C	T	-7.44073e-06
2	rs17040379	2807815	C	T	-7.38705e-06
2	rs13408319	2808273	T	C	5.84669e-05
2	rs4853862	2810392	T	C	8.87724e-05
2	rs934555	2811664	T	C	-6.69338e-06
2	rs2385327	2812016	C	T	2.74256e-06
2	rs1435549	2813636	A	G	6.62112e-05
2	rs934556	2818117	G	T	-0.000133675
2	rs823220	2827276	C	T	-9.01371e-05
2	rs823221	2827345	A	G	-0.000160608
2	rs10200528	2827579	G	A	2.09496e-05
2	rs823223	2827974	G	A	-0.000119704
2	rs823224	2828104	T	C	-0.00018252
2	rs823231	2831484	C	T	-9.62854e-05
2	rs709276	2832206	C	T	-7.09578e-07
2	rs6755122	2833031	G	A	3.97045e-05
2	rs823232	2833154	T	G	0.000258858
2	rs823234	2836350	C	T	0.000124338
2	rs11686670	2837549	C	A	-1.4638e-05
2	rs10200599	2838270	G	A	-1.46747e-05
2	rs11689358	2838919	G	A	-6.28165e-05
2	rs935630	2839594	C	T	-1.15991e-05
2	rs823237	2842914	G	A	2.2328e-05
2	rs10189124	2842932	T	C	3.79253e-05
2	rs13403149	2843308	G	A	5.17652e-07
2	rs13401708	2845963	C	T	5.06634e-05
2	rs749788	2846181	C	T	3.50287e-06
2	rs823243	2848102	T	C	0.000167686
2	rs12988342	2849451	A	C	-3.88314e-05
2	rs823184	2859558	A	G	1.74429e-05
2	rs823177	2862130	C	T	9.47083e-06
2	rs1656313	2864210	T	G	-1.04461e-05
2	rs1667026	2864328	T	C	4.01983e-05
2	rs1667021	2865908	T	C	0.00016783
2	rs1667020	2866475	C	T	-2.99385e-05
2	rs4853857	2866812	G	T	-1.36727e-05
2	rs1656318	2871305	G	A	1.36285e-06
2	rs934558	2871548	T	G	-4.31746e-06
2	rs876300	2872478	C	T	0.000131967
2	rs876299	2872628	A	G	-2.19791e-06
2	rs1625453	2872862	T	C	5.8613e-05
2	rs2060487	2872874	T	C	9.60569e-05
2	rs4853856	2873929	A	G	5.38664e-05
2	rs934565	2874017	C	A	-3.84993e-05
2	rs3748974	2876145	G	A	3.93444e-05
2	rs1656322	2876249	C	T	-1.5645e-05
2	rs1667008	2876422	C	T	-2.76436e-06
2	rs1656324	2877427	T	C	3.39409e-05
2	rs1619241	2877545	A	G	2.8845e-05
2	rs7601893	2878583	G	A	-0.000183825
2	rs1656325	2879779	A	C	-0.000268408
2	rs1656327	2884104	A	G	2.29295e-05
2	rs7598986	2884918	G	A	-7.33643e-05
2	rs823189	2885727	G	A	-0.000100489
2	rs823190	2886268	C	T	2.34563e-05
2	rs13014742	2886795	T	C	6.02008e-05
2	rs11694612	2891644	T	C	-5.68912e-05
2	rs10211532	2894549	G	A	-0.000138399
2	rs823201	2895164	T	C	0.00011309
2	rs17040523	2895193	C	T	2.79817e-06
2	rs4853851	2896238	C	T	-6.83345e-05
2	rs823208	2899178	A	G	0.000145551
2	rs4853848	2899681	G	A	9.64992e-06
2	rs17486311	2901761	A	G	-7.57984e-06
2	rs12618922	2902254	T	C	-1.09095e-05
2	rs866613	2904123	T	G	5.33094e-05
2	rs6704572	2906608	G	A	-5.01769e-06
2	rs4594476	2908338	G	A	0.000222696
2	rs2385427	2909386	T	C	-1.44365e-05
2	rs1729917	2912305	G	A	1.02668e-05
2	rs1965200	2913797	C	T	1.11424e-05
2	rs1667045	2915622	G	A	-0.000140328
2	rs12714318	2916955	G	A	4.7917e-05
2	rs6730972	2917258	C	T	-2.73224e-06
2	rs1666996	2922826	T	C	3.01292e-05
2	rs13014167	2928083	G	A	-5.53829e-06
2	rs1667069	2929808	A	G	3.60218e-05
2	rs1667066	2933998	T	C	-1.4059e-05
2	rs1463146	2934355	G	A	-4.92965e-05
2	rs4853954	2935910	T	C	-7.8748e-06
2	rs4853809	2939987	C	T	0.00015058
2	rs2385432	2940121	G	T	1.72346e-05
2	rs1667059	2946331	C	T	1.10668e-06
2	rs1729928	2948343	A	C	5.33722e-06
2	rs1729926	2949111	G	A	1.56892e-05
2	rs1667029	2950289	T	C	-1.28248e-05
2	rs41503047	2951787	G	A	0.000117274
2	rs1616196	2952252	C	A	-1.38344e-05
2	rs1667032	2953815	T	C	9.11952e-06
2	rs1667034	2954974	T	C	1.78311e-05
2	rs11695774	2958072	G	T	0.000164576
2	rs1667036	2958407	A	G	1.77362e-05
2	rs11692737	2962246	A	G	-4.22668e-07
2	rs1667037	2962591	A	C	4.50399e-05
2	rs1729903	2965401	C	T	6.94395e-06
2	rs1529006	2967248	C	T	-5.45241e-07
2	rs1729907	2970150	A	G	3.00718e-05
2	rs1463147	2970688	C	A	0.000143726
2	rs1667043	2977450	A	C	1.74492e-05
2	rs1624522	2978747	A	G	3.09242e-05
2	rs17437842	2978905	C	T	2.50845e-05
2	rs1618617	2984615	A	G	3.91144e-05
2	rs1729937	2989504	A	G	1.22079e-05
2	rs1729938	2989660	T	G	6.95742e-06
2	rs1729939	2989999	G	T	-6.7612e-06
2	rs1448625	2996354	G	A	1.73285e-05
2	rs1729936	3001674	C	T	4.81026e-05
2	rs7591035	3003010	G	A	5.95064e-06
2	rs7592135	3007972	G	A	-1.37941e-05
2	rs1881659	3008413	T	C	-3.63373e-05
2	rs17040704	3012316	T	C	3.8935e-05
2	rs12479004	3012861	G	A	-4.07091e-05
2	rs12470135	3012947	C	T	1.58212e-05
2	rs12623874	3013207	G	A	5.61189e-07
2	rs2385435	3013854	C	T	2.02682e-05
2	rs1609389	3016988	C	T	-7.74006e-05
2	rs17040723	3027482	T	C	2.49116e-05
2	rs17040726	3027789	T	G	5.72095e-05
2	rs17040727	3028105	C	T	-1.43782e-05
2	rs17040728	3028721	T	C	0.000134571
2	rs17040731	3029042	G	A	-4.10775e-05
2	rs1406534	3029935	A	C	1.4361e-05
2	rs6709949	3037092	G	A	4.04877e-05
2	rs6757513	3037197	A	C	4.25069e-05
2	rs13022539	3062055	A	G	1.05126e-05
2	rs12714369	3062238	G	A	5.03543e-05
2	rs13004913	3063237	G	A	3.32942e-05
2	rs6605287	3066698	A	G	0.000101002
2	rs12714385	3067441	G	A	0.000255484
2	rs7371570	3067917	G	A	-4.0505e-05
2	rs6709030	3070371	G	A	-3.34774e-05
2	rs7583267	3073183	C	T	2.11384e-05
2	rs6744756	3078181	G	A	9.08868e-06
2	rs7425617	3079946	T	C	2.32451e-05
2	rs7419318	3080161	C	T	-5.04486e-05
2	rs6705890	3081043	A	G	-1.14935e-05
2	rs11127398	3082104	G	A	9.74561e-06
2	rs12614860	3082663	G	A	-8.14351e-06
2	rs11127401	3083076	A	G	-1.8507e-05
2	rs7371392	3083625	A	G	-7.72843e-05
2	rs6754030	3084950	T	C	-8.95806e-05
2	rs12464090	3085996	C	T	-9.32118e-06
2	rs7604183	3092604	C	T	2.97318e-05
2	rs992907	3100883	T	C	-1.09524e-05
2	rs992905	3101073	T	C	6.55914e-05
2	rs1551296	3107942	T	G	-2.32565e-05
2	rs6707574	3107978	C	T	-1.53597e-05
2	rs1973049	3108215	C	T	-5.19132e-05
2	rs1993249	3109811	G	A	-3.82028e-05
2	rs7585606	3113371	A	G	-5.33527e-06
2	rs10206572	3113710	C	A	0.00011349
2	rs7592329	3114755	A	G	3.31068e-05
2	rs2368690	3121086	A	C	-1.58273e-05
2	rs896925	3121276	A	G	-2.16029e-05
2	rs6754432	3122870	A	G	3.41352e-05
2	rs965273	3125571	T	C	1.48064e-05
2	rs4580409	3142500	C	T	4.11022e-05
2	rs6548165	3149987	T	C	1.21582e-05
2	rs17040888	3152441	A	G	0.000205919
2	rs10172519	3153495	C	A	-3.53221e-05
2	rs1551299	3154063	T	C	1.93877e-05
2	rs1026326	3158471	G	A	2.50847e-05
2	rs6730025	3163738	G	A	3.08844e-05
2	rs11693415	3165725	A	C	4.78481e-06
2	rs4854131	3173024	G	A	-8.20216e-05
2	rs921665	3174321	T	C	1.55645e-05
2	rs7578217	3175376	C	T	-3.38581e-05
2	rs10208086	3175992	G	A	2.63967e-05
2	rs7596478	3176358	A	G	-2.48235e-06
2	rs7581969	3176415	C	T	0.000404381
2	rs7591433	3180126	A	C	6.19189e-06
2	rs6751452	3183930	T	G	-1.53759e-05
2	rs11682390	3187698	G	A	3.42054e-05
2	rs2887311	3190384	T	C	-2.95651e-06
2	rs4402798	3190969	G	A	-0.000105213
2	rs6836	3192798	T	C	5.99923e-05
2	rs17682	3193040	G	A	-0.00044346
2	rs2305491	3198175	C	T	-4.74049e-05
2	rs4854133	3199626	G	A	1.36215e-05
2	rs4854104	3200391	A	C	7.22209e-06
2	rs1037467	3200948	C	A	-8.40164e-05
2	rs7563563	3201417	G	A	-4.92867e-06
2	rs11676632	3203745	T	C	-7.11359e-05
2	rs11127383	3203852	A	G	0.000338693
2	rs7585437	3204480	C	T	-8.36521e-06
2	rs6548128	3204973	C	T	-6.61656e-05
2	rs896932	3209598	A	G	3.07032e-05
2	rs896930	3210196	A	C	4.00828e-05
2	rs4241310	3210727	T	C	-5.18053e-05
2	rs7584823	3212247	G	T	1.8036e-05
2	rs9789653	3216775	T	C	8.58211e-05
2	rs4854142	3217322	T	C	0.000173169
2	rs10200437	3218348	T	C	1.15334e-05
2	rs7595382	3220709	G	A	-4.5882e-06
2	rs6548130	3229805	A	G	-0.000151483
2	rs6548131	3230388	C	T	0.000484042
2	rs2602764	3237419	A	C	9.04692e-05
2	rs2694089	3238172	A	G	-2.29294e-05
2	rs6548133	3238675	A	G	-2.7153e-05
2	rs6726853	3240054	G	T	-0.000303308
2	rs6548139	3242034	G	A	-8.91854e-06
2	rs6548143	3242751	G	A	8.16551e-05
2	rs6548144	3242858	C	T	0.000423417
2	rs2694103	3243238	G	A	-6.90815e-05
2	rs10865536	3248505	T	C	0.000201208
2	rs1869417	3249933	T	C	0.000117113
2	rs1869416	3250248	G	A	0.000126139
2	rs12619831	3257281	G	T	0.000798021
2	rs2694093	3258174	C	T	0.000364112
2	rs13393791	3260066	T	C	0.000217446
2	rs2602745	3260822	A	G	0.000174183
2	rs2602744	3262514	C	T	2.62887e-05
2	rs10198129	3262814	T	C	0.000126865
2	rs2694075	3265893	T	C	4.95455e-05
2	rs11127396	3267052	G	A	0.00015068
2	rs2694076	3269482	T	C	3.969e-05
2	rs1869415	3269721	C	T	1.60289e-05
2	rs2602754	3273950	T	C	0.000814778
2	rs2694079	3277639	G	A	0.00035655
2	rs2694080	3277794	G	A	0.000129848
2	rs2694084	3280408	T	C	0.000122166
2	rs2462956	3280842	C	T	1.7432e-05
2	rs2100420	3281084	T	C	-2.46569e-06
2	rs2255728	3283277	C	T	0.00029916
2	rs12471210	3292186	C	T	-4.15343e-05
2	rs4854164	3292571	A	G	1.6696e-05
2	rs11127402	3293385	T	C	-2.59185e-05
2	rs4854165	3293810	A	G	-6.39457e-06
2	rs12618667	3295986	G	A	9.03396e-05
2	rs4854166	3297006	C	T	1.34929e-05
2	rs4546035	3302962	C	T	-0.000708706
2	rs10206606	3305635	G	A	-0.000370292
2	rs12621987	3320502	A	G	-0.000154285
2	rs4854135	3321423	T	C	-7.44091e-05
2	rs7563810	3322170	A	G	-9.67624e-05
2	rs7601196	3322284	G	A	1.42168e-05
2	rs4854150	3325148	T	C	-1.62599e-05
2	rs6548153	3326045	C	A	5.11147e-05
2	rs7582140	3326203	T	C	-4.32055e-05
2	rs11902010	3326417	A	G	6.26204e-05
2	rs7570426	3329409	A	C	-1.19776e-05
2	rs7585524	3333404	A	G	-6.4694e-05
2	rs12623730	3334003	C	T	2.548e-05
2	rs11885867	3339076	G	A	-3.11355e-05
2	rs2324582	3339350	G	A	-3.56374e-05
2	rs1111657	3340094	G	A	1.50181e-05
2	rs11885038	3340939	C	T	4.12013e-06
2	rs3811617	3342009	T	C	-0.000271654
2	rs11127413	3344258	T	C	2.33056e-05
2	rs11688647	3348220	A	G	-1.3068e-05
2	rs13035035	3352505	C	T	-1.99208e-05
2	rs13421307	3356345	C	T	0.000129426
2	rs7570358	3358098	G	A	-6.69596e-05
2	rs12612251	3358295	T	C	-1.43768e-06
2	rs2324584	3360352	T	C	-0.00012591
2	rs4854179	3363111	G	A	-6.81512e-07
2	rs7594070	3372469	C	A	8.11691e-05
2	rs12464175	3380568	C	T	-3.3968e-05
2	rs13022433	3381189	G	A	3.23092e-05
2	rs6548154	3382118	T	G	2.94495e-05
2	rs7601188	3382440	G	T	-0.00010078
2	rs2324567	3386646	T	C	3.79132e-05
2	rs11684337	3395287	G	A	-1.51873e-05
2	rs11692425	3395383	T	C	-5.53651e-06
2	rs10165099	3402591	T	C	-3.6507e-05
2	rs6738313	3403361	T	C	-2.92656e-05
2	rs12476309	3404845	G	A	-2.62063e-06
2	rs4627605	3411923	G	A	-1.26352e-05
2	rs4971502	3414029	A	G	4.83599e-05
2	rs7593978	3415544	G	A	8.22081e-06
2	rs6739163	3419011	G	A	-1.72948e-05
2	rs6548161	3424350	A	G	4.49435e-05
2	rs10166880	3428508	T	G	1.84704e-05
2	rs10165836	3433368	T	C	-8.10922e-05
2	rs12989971	3434286	A	G	-3.28678e-05
2	rs7595325	3435668	T	C	0.000237647
2	rs4971498	3438355	G	A	-0.000288196
2	rs4482520	3447827	T	G	-5.29934e-06
2	rs6747650	3451507	G	A	1.9313e-05
2	rs12472003	3455692	G	A	-8.82068e-05
2	rs10207406	3456506	T	C	-1.81494e-06
2	rs10193454	3457097	G	A	6.16603e-05
2	rs4514905	3469702	A	G	1.09631e-05
2	rs11677515	3470254	T	G	1.09068e-06
2	rs4641970	3470534	A	G	1.58063e-06
2	rs4296457	3470595	G	A	5.93955e-05
2	rs6739269	3470995	C	T	-4.71684e-05
2	rs12994580	3472358	G	A	6.5458e-05
2	rs6548164	3472665	A	G	1.61472e-06
2	rs12714377	3475389	A	G	-5.35025e-05
2	rs13429373	3477014	G	A	-6.87876e-05
2	rs10178877	3478452	A	G	-6.84521e-05
2	rs7591761	3479737	G	A	-9.16059e-05
2	rs10188449	3480366	T	C	-6.94383e-05
2	rs7592700	3480563	G	A	-8.31287e-05
2	rs11692184	3480710	G	A	-1.30189e-05
2	rs4264589	3481098	G	T	-0.000166137
2	rs4535074	3481637	T	C	-5.00406e-05
2	rs4321399	3481659	G	A	5.07326e-06
2	rs4641971	3481857	G	T	-1.16427e-05
2	rs6767	3483205	C	T	5.56914e-05
2	rs6723101	3484443	T	C	-1.77391e-05
2	rs9752130	3488502	A	G	-6.40362e-05
2	rs9752251	3489869	C	T	5.95155e-06
2	rs12714380	3489932	A	G	-6.93084e-05
2	rs9309712	3491327	C	A	-0.000255809
2	rs9750503	3491772	G	A	1.25341e-05
2	rs9752321	3494374	A	G	-0.000136742
2	rs9752760	3494562	T	C	2.35428e-06
2	rs9309717	3495078	A	G	-8.00234e-05
2	rs9678647	3497036	G	A	-6.93708e-05
2	rs12620727	3498883	G	T	-1.21829e-05
2	rs1130333	3502035	C	T	7.97261e-05
2	rs1130319	3502055	T	G	9.43456e-05
2	rs1130127	3502625	T	C	-8.73661e-06
2	rs4410319	3503502	G	T	-2.03837e-05
2	rs9950	3504687	A	G	-1.32166e-05
2	rs13392776	3505732	T	G	-0.00010972
2	rs11680305	3508131	A	G	2.31752e-05
2	rs9750132	3509687	G	A	-7.75916e-05
2	rs10190397	3516085	C	T	-1.07889e-05
2	rs6422709	3519739	C	A	-6.341e-05
2	rs10205909	3526603	G	A	9.72375e-06
2	rs11686974	3527368	A	G	-3.08918e-05
2	rs13408300	3581912	G	A	1.47875e-05
2	rs10197283	3586529	C	T	-9.63046e-05
2	rs6742649	3586769	A	G	-0.000109488
2	rs4072374	3586971	C	T	6.51471e-06
2	rs4072375	3587281	A	G	-6.10734e-05
2	rs13002108	3595834	C	A	-1.75475e-05
2	rs10182892	3597022	T	C	-1.98217e-05
2	rs10186193	3597974	T	C	-2.37648e-06
2	rs7563960	3599700	G	T	1.52069e-06
2	rs7607888	3603340	C	T	2.51697e-05
2	rs12711976	3605468	A	G	-5.09707e-06
2	rs6716194	3607238	C	T	-2.03969e-05
2	rs4583476	3608756	T	C	5.83234e-05
2	rs4133261	3612844	C	T	1.1836e-05
2	rs35920471	3619468	G	A	-4.95769e-05
2	rs2071639	3628383	C	A	-0.000394942
2	rs10203413	3629178	G	A	1.05993e-05
2	rs4850047	3634753	T	C	2.51269e-05
2	rs3820897	3642361	T	C	-1.33053e-05
2	rs13017757	3645429	C	T	-2.70301e-05
2	rs6739899	3646226	T	C	-3.30551e-05
2	rs4850068	3655743	C	T	3.02445e-05
2	rs4850069	3655805	C	T	0.000104131
2	rs4850070	3655822	G	A	-1.20732e-05
2	rs13022258	3658521	C	T	3.1222e-06
2	rs13000184	3658674	A	G	3.79397e-05
2	rs17017737	3658724	T	C	0.000131856
2	rs12468922	3660208	A	G	2.45338e-05
2	rs11123651	3661181	T	C	-4.51422e-06
2	rs1367276	3662060	C	T	5.04704e-05
2	rs2312925	3665342	T	C	3.31315e-05
2	rs7576886	3665445	A	C	5.29101e-05
2	rs7586429	3665752	G	T	1.48437e-05
2	rs2872168	3668126	C	A	-1.71768e-05
2	rs4850073	3668657	A	C	3.64118e-06
2	rs10170348	3673648	G	A	1.50718e-05
2	rs731034	3677022	T	C	-0.000145754
2	rs11123564	3683615	G	A	4.59958e-05
2	rs10210631	3683651	G	A	-0.000122059
2	rs6705983	3683718	A	G	-0.000106292
2	rs3811529	3684912	C	T	-7.68171e-05
2	rs3811527	3685074	A	G	-4.94816e-05
2	rs6542617	3694932	G	A	-2.80328e-05
2	rs13011199	3694994	T	C	6.7507e-06
2	rs13001751	3695870	C	T	2.73058e-05
2	rs13031619	3698371	A	G	0.000104606
2	rs4849975	3701336	G	A	-7.88253e-05
2	rs11894441	3701972	G	A	2.84545e-05
2	rs11902059	3702733	A	G	-6.14321e-05
2	rs17445240	3703041	A	G	3.88999e-05
2	rs17017844	3703907	C	T	-6.93925e-05
2	rs13418767	3704830	G	T	-5.00552e-07
2	rs11674266	3705291	A	G	-3.62669e-05
2	rs9308790	3705712	C	T	-0.000177502
2	rs13425985	3706812	G	A	-0.000445813
2	rs11886956	3707020	A	G	-1.60033e-05
2	rs6754459	3707423	C	T	6.79004e-06
2	rs10208384	3707775	G	T	-6.50482e-05
2	rs1965732	3709108	A	G	-3.65735e-05
2	rs12621171	3710463	G	A	-2.05753e-05
2	rs6755529	3711972	A	G	-1.55098e-05
2	rs10469833	3712048	T	G	-0.000672167
2	rs6705562	3712897	T	G	-4.02326e-05
2	rs13395090	3715015	C	T	-2.63398e-05
2	rs13385033	3715071	G	A	-5.86227e-05
2	rs11682334	3716780	C	A	-4.05643e-05
2	rs11687349	3717496	T	G	-3.03428e-05
2	rs11683766	3717514	C	T	-0.000105842
2	rs4849976	3717567	A	C	-7.03617e-06
2	rs7576701	3718227	T	C	5.87007e-05
2	rs13409104	3718692	C	T	-0.00014708
2	rs12105179	3721729	A	G	1.72249e-05
2	rs13409287	3722494	A	G	-5.99051e-05
2	rs2043080	3726163	T	C	2.14085e-05
2	rs13426642	3729254	C	T	-4.66723e-05
2	rs6743352	3732546	T	C	-7.92436e-06
2	rs6738683	3742156	G	A	2.98015e-06
2	rs2303902	3744728	A	G	-8.80812e-06
2	rs6730148	3748971	T	C	-7.52028e-05
2	rs11680768	3749438	A	G	-3.24058e-05
2	rs11682163	3749546	T	C	-9.40831e-06
2	rs13030620	3753153	C	T	-0.000202735
2	rs7575946	3754240	A	G	-2.38883e-05
2	rs2163263	3755153	C	T	-4.3444e-05
2	rs17505481	3756073	G	A	-1.10877e-05
2	rs13024561	3757512	A	G	-9.18077e-05
2	rs12711968	3758225	C	T	-4.12548e-05
2	rs6731113	3759330	T	C	6.49668e-05
2	rs10194537	3761132	C	T	-3.46546e-05
2	rs12612302	3764784	T	C	-1.71073e-05
2	rs11886426	3765506	T	C	-7.29558e-05
2	rs12995496	3766261	A	G	-0.000485687
2	rs4849980	3767838	C	T	-4.79761e-05
2	rs7558456	3767991	T	C	-0.000565933
2	rs2603148	3772338	G	A	0.000469034
2	rs357942	3775086	G	A	4.19974e-05
2	rs9308791	3779094	A	G	-0.00012392
2	rs357950	3779184	A	G	-0.000128677
2	rs357953	3780896	C	A	4.08754e-05
2	rs357958	3783716	A	G	-3.73983e-06
2	rs7563964	3785545	A	C	-0.000100652
2	rs357975	3794696	C	T	2.06984e-05
2	rs357973	3798725	A	G	-9.09232e-05
2	rs357969	3800383	C	T	5.73068e-05
2	rs357968	3800496	C	T	6.33756e-05
2	rs357967	3801681	A	G	-0.000172493
2	rs6761325	3812539	T	G	0.00013126
2	rs13010824	3812716	T	C	-7.25711e-06
2	rs6761958	3813083	T	C	3.47446e-06
2	rs6704540	3813107	T	G	8.88326e-05
2	rs12614698	3814045	A	G	-4.74641e-05
2	rs4849987	3814306	A	G	2.4411e-05
2	rs4849926	3814614	C	A	-0.000332772
2	rs4849989	3814727	A	G	7.60436e-05
2	rs10180257	3815250	A	G	0.000134165
2	rs4849927	3815767	G	A	0.00103524
2	rs11682564	3815951	A	G	4.46246e-05
2	rs6720903	3817635	A	G	0.000134901
2	rs7559461	3818623	G	A	0.00011716
2	rs897069	3818947	A	G	7.28332e-06
2	rs4849990	3819558	A	G	2.10822e-06
2	rs882418	3820113	A	G	7.26911e-05
2	rs12463627	3820193	G	A	3.54277e-05
2	rs6705742	3820672	C	T	5.19417e-06
2	rs10178286	3823821	G	A	-8.98263e-06
2	rs10187740	3823965	C	T	-8.27089e-05
2	rs17018001	3824123	A	C	0.000176405
2	rs10195488	3824135	T	C	-9.32485e-05
2	rs13028529	3825467	G	A	-3.94037e-06
2	rs13021385	3826387	T	C	-1.40415e-05
2	rs10191674	3827891	G	A	4.35166e-05
2	rs17018009	3828093	T	C	3.14618e-05
2	rs17018014	3829098	G	A	3.33669e-05
2	rs11687254	3830906	C	T	-2.33902e-05
2	rs11886534	3837303	A	G	4.92469e-06
2	rs17018062	3838080	G	A	7.24869e-05
2	rs13396069	3838226	T	C	1.26934e-05
2	rs17018068	3838408	T	G	-3.84463e-05
2	rs1563175	3838940	C	A	1.46268e-05
2	rs4849991	3840545	T	G	0.000121001
2	rs9789761	3841136	C	T	3.83528e-05
2	rs1454242	3848532	G	A	3.94998e-05
2	rs6542653	3849468	G	A	7.63808e-05
2	rs7566217	3851381	A	C	-0.000114232
2	rs1454241	3851675	C	T	-1.05095e-07
2	rs10171309	3851690	G	A	3.3098e-05
2	rs17018095	3852663	G	A	-2.51359e-05
2	rs1111281	3855896	C	T	5.51894e-05
2	rs1813009	3859061	A	G	8.85404e-05
2	rs10190477	3862738	G	A	-4.66414e-05
2	rs11903032	3863117	T	C	-5.35355e-05
2	rs1563173	3877557	A	G	-0.000246426
2	rs17018121	3877747	G	A	-3.19016e-05
2	rs10192660	3877813	T	C	-3.24586e-05
2	rs1563172	3877874	C	T	9.0697e-06
2	rs13425182	3879495	C	T	-3.37755e-05
2	rs17018123	3880179	T	C	-5.10548e-05
2	rs1454237	3880340	G	A	-0.000114105
2	rs1011148	3881038	G	A	3.77519e-05
2	rs2034734	3881891	T	C	8.17491e-05
2	rs2034733	3882007	A	G	0.000124524
2	rs2034732	3882061	A	G	5.32844e-05
2	rs2034730	3882177	A	G	-9.4233e-06
2	rs7562936	3885054	T	C	-0.000223055
2	rs1563171	3891773	A	G	-0.000241784
2	rs897067	3891792	T	C	-8.67672e-05
2	rs968796	3894559	G	A	2.42328e-05
2	rs988481	3895110	C	T	0.000181471
2	rs1454232	3898745	A	G	-2.49573e-05
2	rs12997652	3899617	A	G	-8.84082e-06
2	rs4849996	3902926	G	A	-7.18427e-05
2	rs11693904	3903993	A	G	-2.8051e-05
2	rs6748872	3904446	T	C	-2.1295e-05
2	rs1454229	3904709	C	T	1.79412e-05
2	rs897064	3905000	G	A	1.52575e-05
2	rs12477500	3905179	C	T	-7.79398e-05
2	rs10495494	3905742	A	G	-4.79202e-05
2	rs722087	3905982	C	T	1.14361e-05
2	rs4849997	3909150	C	T	-2.57159e-07
2	rs763792	3915801	C	T	2.78006e-05
2	rs13014469	3916064	C	T	-1.46125e-05
2	rs7561036	3916425	C	T	-0.000136416
2	rs4850000	3918124	T	C	0.000285224
2	rs766904	3921326	C	T	-0.000137805
2	rs985858	3921722	G	A	0.000277862
2	rs10184902	3922214	A	G	7.90888e-06
2	rs10174183	3923169	G	T	-1.75882e-05
2	rs4340532	3924026	G	A	0.000507594
2	rs11123620	3924073	G	T	-3.46802e-05
2	rs17463250	3924349	C	T	-1.47254e-05
2	rs2313468	3924842	C	T	1.73322e-05
2	rs7591808	3928737	A	G	1.9665e-05
2	rs7592385	3929278	A	G	1.17548e-05
2	rs6736068	3933857	C	T	-6.9492e-05
2	rs883258	3947654	T	C	-1.30512e-05
2	rs2047120	3948987	C	T	3.00689e-05
2	rs6754387	3951527	G	A	8.87003e-05
2	rs4850005	3953682	G	A	6.01389e-05
2	rs6729762	3954420	T	G	-2.88647e-05
2	rs4371367	3959260	C	T	-4.16085e-05
2	rs7579420	3960135	T	C	-6.50993e-05
2	rs6735949	3963865	C	T	-1.36927e-05
2	rs2131795	3975650	A	G	6.37206e-05
2	rs4850014	3994038	G	A	-5.74031e-05
2	rs4850016	3994639	G	A	-5.36114e-06
2	rs1494054	3996512	A	G	-1.56081e-05
2	rs1494053	3996533	A	G	8.5377e-05
2	rs4552199	3997801	G	A	1.26862e-06
2	rs4450611	3997876	G	T	-3.17743e-05
2	rs12464708	4006424	A	G	-2.91576e-07
2	rs6745246	4011444	C	T	-7.18933e-05
2	rs923889	4014285	A	G	-4.84391e-05
2	rs953648	4014874	C	A	4.4783e-05
2	rs4849939	4036662	T	G	1.49174e-05
2	rs4850024	4057728	C	T	-1.44499e-05
2	rs17018513	4062958	T	C	0.000145966
2	rs17018515	4063372	C	T	-4.0117e-06
2	rs1494059	4072803	C	T	-0.000112193
2	rs1389582	4074037	T	C	-0.00022512
2	rs1437695	4082054	T	C	-3.24872e-05
2	rs4850030	4087653	C	T	-0.000185206
2	rs11895371	4089214	A	G	-3.34954e-05
2	rs11888433	4089316	A	G	9.77963e-06
2	rs10865011	4093415	A	G	-0.000240403
2	rs2196649	4099816	A	G	-7.78676e-05
2	rs7420856	4102330	G	A	9.32078e-07
2	rs4850039	4117154	A	G	0.000326678
2	rs6751872	4121544	G	A	-4.07103e-05
2	rs12614263	4123797	G	A	0.000218981
2	rs4849943	4124656	C	A	1.33089e-06
2	rs12473448	4134886	G	A	0.00073503
2	rs12478345	4135272	A	G	0.000117522
2	rs1024026	4135981	C	T	8.39902e-05
2	rs1024027	4136145	A	G	0.00027524
2	rs12464429	4136781	A	G	0.00019192
2	rs6755355	4137837	A	G	-0.000100274
2	rs6759055	4137992	T	G	-0.000301391
2	rs1546130	4140685	G	A	4.0854e-05
2	rs1546131	4140801	G	T	0.000380989
2	rs17018587	4141236	A	G	6.57813e-05
2	rs17018590	4141334	C	T	5.73162e-05
2	rs6748496	4142946	C	T	7.59813e-06
2	rs6718380	4154769	C	T	4.11932e-05
2	rs6739833	4157995	T	C	1.65561e-05
2	rs11900082	4162616	A	G	-2.60289e-06
2	rs1437700	4170619	A	G	-1.00726e-05
2	rs1821851	4173038	T	C	4.22262e-06
2	rs1437701	4173729	T	C	3.5498e-05
2	rs6714273	4188698	C	T	-3.63849e-05
2	rs10173642	4191043	C	T	-8.03755e-05
2	rs10200579	4196485	T	G	-4.59087e-05
2	rs1983365	4198741	T	G	-1.08711e-05
2	rs1898518	4245520	T	C	0.000159255
2	rs2118380	4246462	C	A	5.07022e-05
2	rs2314221	4283339	T	C	-6.08012e-05
2	rs7592067	4284970	G	A	3.97631e-06
2	rs6754487	4287408	G	A	2.29103e-05
2	rs17018897	4290344	A	G	1.15548e-05
2	rs7419807	4290661	T	G	-8.98651e-05
2	rs1105749	4294389	A	G	3.22076e-05
2	rs7576476	4296217	A	G	6.37839e-05
2	rs7567558	4297644	G	A	-2.16559e-06
2	rs4850061	4298133	T	C	-3.00277e-05
2	rs1518852	4300232	G	A	-4.77076e-05
2	rs7577104	4302786	C	T	-2.58249e-05
2	rs6743559	4307217	C	T	-0.00020232
2	rs6542697	4311020	G	A	-1.37877e-05
2	rs2313957	4322119	C	A	0.000177427
2	rs6712952	4322471	A	G	6.85966e-06
2	rs6708052	4323188	C	A	0.000250888
2	rs6716364	4325172	C	T	0.000128741
2	rs11123636	4327104	G	T	-9.09288e-06
2	rs7586198	4327339	T	C	-6.5465e-06
2	rs6760082	4329378	G	A	7.97099e-06
2	rs4850063	4332775	A	G	8.69476e-05
2	rs7589994	4335063	A	G	9.83939e-06
2	rs11123639	4338548	G	A	-4.02022e-05
2	rs1518845	4341555	C	A	2.76027e-06
2	rs10171541	4344241	A	G	0.000150164
2	rs7594822	4345324	G	A	3.80386e-06
2	rs13390011	4350477	C	T	4.07232e-05
2	rs17019005	4351869	T	C	-4.21885e-05
2	rs12053357	4371080	C	T	-7.35098e-05
2	rs6754794	4372705	T	G	-4.95061e-05
2	rs11123645	4372803	A	G	5.02945e-07
2	rs12621318	4372908	G	A	-6.36467e-05
2	rs6542704	4374748	T	G	1.32376e-05
2	rs11123646	4377723	A	C	-0.00025886
2	rs12465466	4378203	G	A	1.44973e-05
2	rs6754206	4382965	T	C	-5.40785e-06
2	rs2314698	4386952	G	A	-5.64497e-05
2	rs12476119	4404065	A	G	1.05631e-06
2	rs2314218	4407112	C	A	-8.94009e-05
2	rs6542706	4409558	C	T	-1.44158e-05
2	rs637295	4429392	C	T	-5.2435e-06
2	rs1840194	4438142	A	G	-1.91254e-05
2	rs41331849	4449060	C	T	4.9365e-05
2	rs619773	4449917	G	A	5.76547e-06
2	rs12465767	4453669	G	A	-1.69235e-05
2	rs2602629	4456055	G	A	-7.13042e-05
2	rs626331	4463358	A	G	-2.01792e-05
2	rs4572604	4465553	T	C	-5.43195e-05
2	rs9973340	4469132	C	T	5.64654e-05
2	rs686173	4470836	C	A	2.26408e-06
2	rs2677912	4471138	A	G	0.000160027
2	rs593100	4471859	G	A	6.4585e-05
2	rs634273	4474196	G	A	5.06485e-05
2	rs587913	4476883	G	A	-0.000409012
2	rs1453593	4477774	T	C	-9.08532e-06
2	rs2314703	4479479	C	T	4.96872e-06
2	rs631806	4485914	A	G	6.58463e-05
2	rs998331	4489164	A	G	-7.86007e-05
2	rs17019119	4489752	T	G	-4.68816e-07
2	rs7596238	4492173	G	A	6.16425e-05
2	rs607240	4493608	C	T	1.45822e-05
2	rs638250	4494535	C	A	-0.000116289
2	rs11895724	4494928	T	C	0.000241895
2	rs651418	4495174	C	T	-3.77567e-05
2	rs629066	4502845	C	T	3.23777e-05
2	rs598765	4503627	T	C	1.77623e-05
2	rs12053353	4504483	A	G	0.000194927
2	rs606243	4509942	G	A	-7.57747e-06
2	rs679170	4514772	A	G	7.62852e-06
2	rs589804	4516625	T	G	2.10076e-05
2	rs648196	4517511	G	T	-1.49926e-05
2	rs616251	4524510	T	C	6.40478e-06
2	rs642267	4540319	A	G	2.97492e-05
2	rs671518	4548958	C	A	-3.75166e-05
2	rs673811	4549436	T	C	-1.68397e-05
2	rs591265	4557059	A	G	3.55636e-06
2	rs13012375	4561186	G	A	2.10966e-05
2	rs12474326	4561867	T	C	6.67581e-05
2	rs7563957	4562775	G	A	2.90701e-05
2	rs17019246	4563226	T	C	-0.000170317
2	rs6750002	4567844	A	G	-5.28855e-05
2	rs12712004	4570732	A	G	-3.42868e-05
2	rs1453595	4576083	A	G	0.00048384
2	rs1670528	4581232	C	T	0.000146931
2	rs6760282	4586461	G	A	0.000140406
2	rs4849963	4587751	C	T	-3.43438e-05
2	rs6751585	4589997	G	A	0.000112457
2	rs10495502	4592041	C	T	3.95399e-05
2	rs1564330	4595798	A	G	0.000289466
2	rs9308783	4597061	T	C	1.97491e-05
2	rs1158617	4597897	G	A	0.000136926
2	rs11689873	4598473	G	A	7.73382e-05
2	rs7580991	4599195	G	A	-0.000105324
2	rs17621354	4600620	C	T	5.64101e-05
2	rs10495504	4601476	A	G	0.000201401
2	rs10495505	4601562	C	T	0.000449982
2	rs6712089	4602607	A	G	0.000301363
2	rs7576008	4603048	G	A	-1.33794e-05
2	rs10174999	4603577	C	T	6.4749e-06
2	rs17563635	4604396	A	G	-3.21433e-05
2	rs17563740	4605371	G	A	-9.46705e-06
2	rs10196150	4605394	T	C	5.27581e-05
2	rs17621821	4605989	C	T	1.07421e-05
2	rs1904321	4606754	G	A	3.38829e-05
2	rs13421674	4608276	A	G	1.09228e-05
2	rs1382743	4608698	A	C	3.94059e-06
2	rs4849965	4608927	A	C	-3.4564e-06
2	rs17564063	4609193	G	A	2.0417e-05
2	rs10864993	4613258	T	C	-0.000123753
2	rs10864994	4613367	T	C	2.87716e-05
2	rs17019452	4625462	C	T	6.19665e-05
2	rs11884402	4626283	C	T	-2.06396e-05
2	rs6751518	4626527	C	A	-0.00014638
2	rs11892756	4627725	A	G	2.65796e-05
2	rs17019462	4628979	T	C	4.34444e-07
2	rs6542610	4630194	C	A	-2.72842e-05
2	rs10193678	4635549	A	G	-9.90347e-06
2	rs12711951	4638414	C	T	0.00027333
2	rs1479237	4641479	T	C	-1.10819e-05
2	rs10196371	4641827	A	G	-1.18476e-05
2	rs4142783	4642448	T	C	8.14672e-05
2	rs10172284	4650896	G	A	-2.42037e-05
2	rs11673833	4651792	A	G	7.69912e-05
2	rs17019490	4653262	A	G	-7.97033e-05
2	rs13405591	4662656	T	C	1.98601e-05
2	rs12623182	4666383	G	A	6.07068e-05
2	rs7581129	4666664	T	C	-0.000148429
2	rs6749924	4669234	G	T	-5.80629e-05
2	rs6760967	4669324	C	T	8.48992e-06
2	rs826027	4677905	C	T	5.86589e-05
2	rs2169943	4679290	G	A	1.01814e-05
2	rs826021	4684425	T	C	3.53161e-05
2	rs826022	4684505	C	T	8.04734e-06
2	rs2121221	4686524	C	T	6.0397e-06
2	rs10519641	4688709	G	A	-6.1012e-05
2	rs6715713	4698068	T	G	-8.92144e-05
2	rs2619192	4700632	T	G	-1.85938e-06
2	rs699549	4705263	T	C	6.53513e-05
2	rs699550	4705342	T	C	-0.000145244
2	rs699551	4711400	C	T	1.44549e-05
2	rs826013	4712182	G	A	1.67226e-05
2	rs11123571	4717515	A	G	6.40349e-07
2	rs13392225	4718647	T	C	8.41669e-06
2	rs285537	4720647	T	C	9.76195e-06
2	rs10208517	4724464	C	A	-6.28257e-05
2	rs285545	4726231	G	A	-2.73867e-05
2	rs4849968	4730927	C	T	5.79228e-07
2	rs17019650	4731202	C	T	-4.51729e-05
2	rs17019651	4731239	C	T	2.88944e-05
2	rs13017479	4731261	T	G	8.60473e-06
2	rs7608994	4734663	C	A	0.000117081
2	rs10495507	4734920	C	A	1.9208e-05
2	rs7585068	4741246	G	A	6.64344e-05
2	rs11123574	4778512	C	T	4.47907e-06
2	rs6735798	4789804	A	G	1.86247e-05
2	rs4561675	4796473	T	C	-5.54145e-05
2	rs957504	4799191	C	A	-7.06842e-05
2	rs2592086	4805579	A	G	1.29784e-05
2	rs880767	4806334	C	T	1.98448e-05
2	rs17019777	4807209	A	G	1.21821e-05
2	rs825939	4807737	T	C	5.90286e-05
2	rs825937	4808027	C	A	1.92402e-05
2	rs6719481	4809439	T	C	2.49629e-05
2	rs2592087	4810329	T	C	-5.3964e-06
2	rs17019820	4819159	A	G	5.83125e-05
2	rs1446135	4822515	A	G	-7.26069e-05
2	rs1446137	4822972	G	A	2.64128e-05
2	rs12616546	4824622	G	A	-5.11704e-06
2	rs13431987	4825362	C	T	0.000157796
2	rs17581422	4825542	C	T	-0.000492646
2	rs6710557	4827559	A	G	-0.000233047
2	rs2165183	4830190	G	A	4.49349e-05
2	rs10185569	4830542	G	A	-2.80599e-05
2	rs1439817	4830777	A	G	-9.80812e-05
2	rs4971491	4831814	C	A	-4.05272e-06
2	rs1446146	4833574	G	A	-4.27667e-05
2	rs1446147	4833848	T	C	1.56334e-05
2	rs13418407	4837230	T	C	-5.78627e-05
2	rs12617403	4837935	C	T	-7.75665e-05
2	rs13425189	4838853	T	C	0.000221078
2	rs7570834	4840214	T	C	-0.000156071
2	rs1898972	4841247	A	G	-1.49532e-05
2	rs12620722	4847117	C	T	-3.60193e-05
2	rs11692765	4848352	C	T	-4.14462e-05
2	rs2315292	4848531	A	C	-2.91295e-05
2	rs2315293	4848816	A	C	2.51713e-06
2	rs7601402	4851232	G	T	5.87825e-07
2	rs1439818	4853967	A	C	4.03498e-06
2	rs10172540	4854642	A	C	-3.49235e-05
2	rs10207742	4854893	C	T	1.42837e-05
2	rs17582650	4855471	A	G	7.1479e-06
2	rs1975386	4855697	A	G	-0.000163663
2	rs6419561	4855942	C	T	-3.67498e-05
2	rs1439820	4857306	C	T	-4.74183e-05
2	rs735671	4860237	C	T	-0.000147429
2	rs10864997	4863214	A	G	2.20454e-06
2	rs1866608	4865185	A	G	-2.3808e-05
2	rs10194585	4866351	A	C	-3.04763e-05
2	rs17020032	4866518	T	C	1.49345e-05
2	rs7569982	4869564	T	C	0.000140883
2	rs13427718	4874946	T	C	0.000442215
2	rs6750212	4875297	G	A	-8.05769e-05
2	rs6753305	4875435	G	T	-0.00010888
2	rs1371473	4878144	T	C	-0.000142732
2	rs6752820	4878787	A	G	-2.18933e-05
2	rs1837447	4882104	C	T	-4.19204e-05
2	rs1821990	4882122	C	T	-7.52172e-05
2	rs1347971	4882658	A	G	4.14206e-05
2	rs13427627	4885820	A	G	4.7918e-05
2	rs1595752	4885833	G	A	9.561e-06
2	rs934993	4886084	C	T	-2.11184e-05
2	rs6747617	4889925	G	A	9.50734e-06
2	rs12621974	4893566	C	T	7.85023e-05
2	rs6542638	4893723	T	C	1.76022e-06
2	rs13386955	4894244	A	G	0.000201114
2	rs1465875	4896970	G	A	7.44211e-06
2	rs1866611	4897117	A	G	-3.60604e-05
2	rs10173216	4899656	T	C	-2.19805e-05
2	rs4606942	4905694	T	G	-9.41604e-05
2	rs6733770	4905829	G	A	9.75526e-06
2	rs17020172	4907067	T	C	-2.9965e-05
2	rs7419999	4907126	C	T	6.30774e-06
2	rs6714608	4908223	C	A	-1.03639e-05
2	rs6745523	4908703	G	A	0.000136653
2	rs1371477	4909920	C	T	0.000198817
2	rs1439826	4912667	T	C	5.16892e-05
2	rs4268937	4916604	G	A	0.000204245
2	rs10495513	4916939	G	A	-2.86089e-05
2	rs1439829	4917761	A	G	3.81663e-06
2	rs6760035	4923121	G	A	-1.46596e-05
2	rs7602114	4924044	T	C	-3.43561e-05
2	rs10177436	4925630	T	C	-3.79649e-06
2	rs10180531	4926443	T	C	2.04923e-05
2	rs11685331	4926939	G	A	-2.25419e-05
2	rs1371485	4929220	G	A	-6.5987e-05
2	rs6542644	4930330	T	C	1.72751e-05
2	rs1371488	4938567	T	G	1.7529e-05
2	rs6542647	4946245	C	T	0.000601766
2	rs1345001	4948300	C	T	2.44317e-05
2	rs1345000	4948472	C	T	-2.73984e-05
2	rs1344999	4948693	T	C	-4.08529e-06
2	rs7603132	4951548	G	A	-9.34612e-05
2	rs7577926	4951850	C	T	-8.13863e-05
2	rs6746310	4952797	A	C	-1.30555e-05
2	rs17586945	4956957	G	A	0.000186165
2	rs4144195	4957189	G	A	2.81871e-05
2	rs934989	4957344	A	G	-0.000308317
2	rs6712088	4957412	T	C	7.50583e-05
2	rs7588463	4960266	C	T	3.08269e-05
2	rs11123600	4960962	A	G	-5.70149e-05
2	rs12615696	4962469	A	G	2.83452e-05
2	rs7602355	4963378	C	T	0.000131026
2	rs722148	4964038	T	G	-2.37831e-05
2	rs721087	4964465	C	T	1.85869e-06
2	rs2966429	4967202	C	T	-1.43439e-05
2	rs13034834	4973731	C	T	8.96011e-07
2	rs12711964	4973754	A	G	-5.5039e-05
2	rs13016249	4973779	T	C	-3.86905e-05
2	rs12464103	4974780	G	A	-5.38647e-06
2	rs12621874	4981785	G	A	-5.29219e-06
2	rs12619603	4981933	T	G	-4.22654e-05
2	rs11123605	4983682	C	T	-3.49458e-05
2	rs6422704	4985756	A	C	-0.000187965
2	rs2315629	4986983	G	T	5.54264e-05
2	rs6749621	4988246	T	G	4.54555e-05
2	rs17020403	4992043	A	C	-8.3437e-05
2	rs17020407	4992822	C	T	-4.95141e-05
2	rs2872977	4997979	A	G	-6.15689e-05
2	rs6605281	5000802	T	C	-0.000112903
2	rs28668317	5166220	G	A	1.72977e-05
2	rs9287671	5167107	A	G	1.20734e-05
2	rs11692942	5176287	C	T	-6.74374e-05
2	rs4552162	5181373	G	A	9.58863e-05
2	rs4450578	5181487	C	T	0.000129502
2	rs13393547	5181658	C	T	0.00023087
2	rs11690345	5196902	T	C	3.03001e-05
2	rs4413134	5201622	C	T	8.79482e-07
2	rs13026271	5202295	G	A	-2.90768e-06
2	rs6731394	5202901	C	T	2.01712e-05
2	rs12466042	5205484	C	T	5.63738e-05
2	rs12613788	5215885	C	T	-0.000132846
2	rs16863301	5216429	C	T	-4.71166e-06
2	rs6749133	5217992	C	A	-1.5994e-06
2	rs6761453	5218325	T	C	2.42066e-05
2	rs1453781	5221629	T	C	-2.56444e-05
2	rs12997987	5222191	C	T	0.000433918
2	rs984153	5222727	T	G	2.55916e-05
2	rs1319611	5222800	T	C	-1.42449e-05
2	rs3943477	5224268	T	C	-2.97127e-05
2	rs12692422	5224293	C	T	2.76055e-05
2	rs766144	5226371	T	C	1.40922e-05
2	rs1154756	5226543	G	T	0.000276638
2	rs986723	5227316	A	G	-2.97996e-05
2	rs12464789	5234009	C	T	-3.16395e-05
2	rs731436	5238812	T	G	0.000136529
2	rs13015498	5239929	T	G	6.53127e-05
2	rs13403240	5240144	A	G	-4.0209e-05
2	rs10181839	5241229	T	C	1.2921e-05
2	rs1453774	5241766	T	C	2.01736e-05
2	rs2882155	5245837	T	C	-0.000155154
2	rs1543838	5247188	C	A	6.20201e-05
2	rs13407272	5248470	T	C	2.0189e-05
2	rs4668780	5249937	C	T	-0.000249729
2	rs1584832	5253424	A	C	-0.000114709
2	rs1075309	5253598	C	T	0.000125075
2	rs963964	5256274	G	A	-0.000164432
2	rs6732278	5256677	G	A	6.54597e-05
2	rs11685553	5256734	C	A	-2.27716e-05
2	rs1869408	5257185	A	G	7.40714e-05
2	rs1869410	5257356	T	C	0.0010249
2	rs10929906	5258167	A	C	0.000772067
2	rs7572452	5266006	C	T	0.000100454
2	rs16863392	5266750	G	A	5.88757e-05
2	rs17330726	5266939	G	A	4.9313e-05
2	rs7599905	5266967	G	T	-4.62924e-05
2	rs9287657	5268671	C	T	-2.37328e-05
2	rs17265240	5276235	T	G	4.53825e-05
2	rs7580100	5280427	C	T	8.61179e-05
2	rs7577322	5283993	A	G	2.08839e-05
2	rs4407219	5286577	G	T	3.9622e-05
2	rs9679610	5287827	C	A	4.59237e-05
2	rs4668488	5288644	G	T	-9.9279e-05
2	rs4668490	5291136	G	T	-4.82643e-05
2	rs10175380	5291533	C	T	-7.71538e-05
2	rs1377637	5292258	C	T	5.65397e-05
2	rs1453761	5292298	T	C	-0.000112084
2	rs16863421	5292652	C	T	6.93674e-05
2	rs1377638	5293525	C	T	6.94848e-06
2	rs6740049	5293622	C	T	-6.39142e-06
2	rs16863430	5293922	C	T	-0.000359631
2	rs16863437	5295889	A	G	-0.000277098
2	rs11696066	5295956	G	T	-5.49241e-05
2	rs16863440	5296544	A	G	-8.78103e-08
2	rs16863445	5303171	A	G	0.000122248
2	rs10929445	5325906	C	T	-0.000370808
2	rs7604248	5336076	G	T	-0.000130966
2	rs6718709	5340502	G	A	-2.09142e-05
2	rs9287678	5340675	A	G	-6.87402e-05
2	rs1869407	5343595	T	C	8.23602e-05
2	rs6730789	5344761	A	G	0.000116697
2	rs7425501	5349911	T	C	2.84617e-05
2	rs10181393	5361397	G	A	-3.48437e-05
2	rs12616745	5367950	A	C	-3.17496e-05
2	rs17273872	5371547	C	T	-3.34568e-05
2	rs2123733	5376583	G	A	6.29185e-05
2	rs10202843	5378035	T	G	-9.09082e-05
[truncated: 73,629 more rows]

## Sheet: Chr3
CHR	SNV	Position1	Eff. Allele2	Ref. allele3	PRSGW_ASN4
3	rs9755941	61044	T	C	-9.34712e-05
3	rs13072188	63411	A	C	-1.80816e-06
3	rs9681213	66894	G	A	5.92578e-05
3	rs13089679	69244	T	C	2.13403e-05
3	rs9682794	70895	T	C	1.11824e-06
3	rs12637617	71404	T	C	6.24649e-05
3	rs1516320	76317	T	C	3.60872e-05
3	rs1400174	77174	A	G	4.53725e-05
3	rs1516321	82010	A	G	0.000116
3	rs1949341	86204	C	A	-2.12549e-05
3	rs13088719	87232	G	T	-8.80981e-06
3	rs990284	104972	A	G	-8.89453e-05
3	rs17030598	105365	T	C	-0.000248463
3	rs1015456	107776	T	C	9.85426e-06
3	rs17042708	108226	A	G	-5.16825e-05
3	rs954824	114133	T	C	4.2502e-05
3	rs7624034	115040	G	A	9.67673e-05
3	rs4685781	117152	C	A	0.000100304
3	rs1123956	119892	G	A	-8.8445e-06
3	rs9860846	120321	G	A	-3.12211e-05
3	rs9311804	121226	C	T	-3.09488e-05
3	rs17047384	127933	C	A	2.92509e-05
3	rs6443038	133412	G	A	-1.73467e-05
3	rs1112442	138909	C	A	-1.39095e-05
3	rs13085684	142069	A	C	2.03277e-05
3	rs2386556	143719	A	G	2.08851e-06
3	rs1016162	143982	C	T	8.9692e-06
3	rs9790115	145723	T	G	0.000103848
3	rs1568091	147115	T	C	3.29367e-05
3	rs9856879	148725	T	C	-0.000118124
3	rs17050452	149179	T	G	1.01787e-05
3	rs17259853	149197	A	C	6.77938e-05
3	rs12633980	151789	T	C	1.13881e-05
3	rs7629216	152005	G	T	0.000538713
3	rs9857814	152047	A	G	4.86579e-05
3	rs6786696	152592	G	A	0.000159138
3	rs1568087	160100	A	G	-1.05472e-05
3	rs1568086	160814	G	A	0.000102436
3	rs11714648	168688	A	G	-2.48056e-05
3	rs13070820	168827	T	C	2.5129e-05
3	rs6805411	170010	C	T	-8.19955e-05
3	rs1400180	170968	T	G	9.17745e-05
3	rs1110344	171350	A	G	-0.00010117
3	rs17326792	172756	A	G	5.39256e-05
3	rs1516342	172906	G	A	0.000167453
3	rs1516341	175348	C	T	-7.56718e-06
3	rs4684051	178525	A	G	1.67e-05
3	rs4684741	179527	T	C	4.25743e-06
3	rs1568097	180151	T	C	-9.71311e-06
3	rs1400179	182674	T	C	0.000106907
3	rs7619069	184365	T	G	5.73862e-05
3	rs9878349	185281	C	T	8.87508e-05
3	rs6807605	186019	G	A	0.000162627
3	rs2048629	186790	C	A	5.26924e-05
3	rs4684083	188865	T	C	8.5058e-05
3	rs9754850	190290	T	C	0.000264968
3	rs9754552	190411	A	G	0.000455768
3	rs10510181	191047	G	A	-0.000124775
3	rs1516336	191260	T	C	0.000114735
3	rs10510184	195315	C	A	-1.8874e-05
3	rs10510185	195923	T	C	4.95897e-05
3	rs11128687	201998	A	C	-6.14709e-05
3	rs1516348	202034	T	C	0.000164381
3	rs1400186	206063	G	A	-3.97006e-05
3	rs1516347	207651	C	A	6.65718e-05
3	rs6442427	211745	C	T	-9.32048e-05
3	rs9872695	214121	C	T	8.57243e-05
3	rs17328201	216035	T	G	0.000711428
3	rs17042151	217268	C	T	-1.82216e-05
3	rs17262485	217541	G	A	-0.000460297
3	rs13078425	217644	T	C	3.05442e-05
3	rs2892212	218663	T	C	-2.51204e-06
3	rs6790285	220531	A	G	-1.79675e-05
3	rs2055316	221081	T	C	-7.88354e-05
3	rs7630843	223681	T	C	-4.79807e-05
3	rs1850264	226067	C	T	-6.01509e-05
3	rs17329038	235748	T	C	0.000221171
3	rs1516338	236759	C	T	-1.55384e-07
3	rs1516340	237075	C	T	-4.05337e-05
3	rs17329247	241913	A	G	6.3661e-05
3	rs5024851	247473	T	G	-9.8642e-05
3	rs12496968	250713	C	T	-1.58386e-05
3	rs9809528	250758	A	G	-1.64484e-05
3	rs6790586	250912	A	G	-4.57291e-05
3	rs4685447	252068	A	C	-1.95517e-05
3	rs4685448	252344	G	A	1.29861e-05
3	rs6768035	253799	G	A	2.58083e-05
3	rs11714407	258123	A	G	0.000189157
3	rs17330105	260434	C	A	4.84513e-05
3	rs12497697	264192	G	A	4.76528e-05
3	rs331855	264293	A	G	9.7787e-05
3	rs331853	265425	G	A	-6.85513e-05
3	rs1112886	266512	G	A	4.11972e-05
3	rs2055315	269338	A	C	2.88918e-05
3	rs3872649	270521	G	A	-0.000201937
3	rs17264828	277219	T	C	2.97083e-05
3	rs13091018	277659	T	C	-7.08384e-05
3	rs13091217	277778	T	C	1.44934e-05
3	rs13091420	277889	T	C	3.11893e-05
3	rs7640724	283039	G	A	2.32247e-05
3	rs17271940	283747	A	G	3.23788e-05
3	rs455635	285316	C	A	-7.37821e-06
3	rs17012663	285806	G	T	-1.0505e-06
3	rs9813769	286023	A	G	-2.69117e-05
3	rs455357	287419	G	A	5.43683e-06
3	rs3864046	289311	C	T	9.98414e-05
3	rs331885	294397	T	G	2.14612e-05
3	rs3901003	295196	G	A	-7.79012e-05
3	rs445658	297321	A	G	9.58931e-06
3	rs11707286	301987	G	A	-4.45865e-06
3	rs3934035	306714	C	T	0.000110441
3	rs17016845	309858	G	A	-3.49287e-05
3	rs3956142	310616	A	G	6.79343e-05
3	rs17016917	310747	C	T	-6.63734e-06
3	rs17017010	311851	G	T	7.33588e-05
3	rs6795631	312177	G	A	-2.88798e-05
3	rs6764363	312349	T	C	1.42734e-05
3	rs331856	314538	A	G	3.99803e-05
3	rs11707796	316417	T	C	-6.63189e-05
3	rs3913286	316460	T	G	7.10905e-05
3	rs11929364	320201	A	C	-2.52452e-05
3	rs1909383	323615	C	T	0.00013603
3	rs1909382	323827	G	T	-6.41569e-06
3	rs458481	324149	A	G	7.85958e-05
3	rs425366	325410	A	C	-1.25538e-05
3	rs9990181	326484	T	C	2.92035e-05
3	rs191362	329445	G	A	1.68963e-05
3	rs3933034	330037	G	T	2.19593e-05
3	rs3901552	334289	A	G	2.47176e-05
3	rs331892	337727	C	T	5.98894e-05
3	rs332479	340440	T	C	-2.75569e-06
3	rs332478	341059	T	G	4.51608e-06
3	rs332477	341158	T	C	2.38094e-05
3	rs12637355	342281	A	G	-2.18665e-05
3	rs331879	342377	A	G	-2.44429e-05
3	rs13093895	343022	T	C	2.60895e-06
3	rs17023537	348599	A	G	7.14751e-05
3	rs459427	348733	A	C	7.96944e-05
3	rs2648466	353314	G	A	4.25528e-05
3	rs41408847	353918	C	T	5.26176e-05
3	rs2648465	354290	A	G	-1.49992e-06
3	rs381357	354495	G	A	-9.43495e-05
3	rs2272522	361508	C	T	-8.14117e-05
3	rs162589	363254	T	C	1.41449e-05
3	rs330891	371160	G	A	5.12679e-05
3	rs330893	372448	A	G	7.82389e-05
3	rs4685598	373693	A	C	-5.9325e-05
3	rs7630509	374168	G	A	-3.26797e-06
3	rs6800364	374869	A	G	4.35242e-06
3	rs11129453	375590	C	A	2.65611e-05
3	rs3773410	376603	G	T	1.74029e-05
3	rs9873627	377848	T	G	4.94691e-05
3	rs7649544	378069	C	A	0.000231905
3	rs2060311	380341	G	A	-2.0666e-05
3	rs1353811	381302	G	A	1.38508e-05
3	rs13078884	391586	G	A	-9.20382e-05
3	rs3773395	392578	G	T	-9.91737e-05
3	rs3773393	394293	T	C	0.000149396
3	rs892296	397731	G	A	1.00917e-05
3	rs1874947	397958	C	T	1.67432e-06
3	rs9841789	398934	C	T	1.11412e-05
3	rs13083718	399171	G	A	0.000154314
3	rs2060312	401533	C	T	0.000514785
3	rs4685627	404334	G	A	0.000182439
3	rs4432627	412925	G	A	3.06798e-05
3	rs9876565	414050	A	C	-3.90643e-05
3	rs3773384	416441	C	T	3.18745e-05
3	rs3773383	416943	G	A	3.61954e-06
3	rs3821619	417207	T	C	-3.99949e-05
3	rs3773381	417979	A	G	-2.72652e-05
3	rs3773379	418585	A	G	-2.77879e-05
3	rs4494911	467157	C	T	1.56775e-05
3	rs13087881	470808	T	C	-2.28758e-06
3	rs13079540	471460	C	T	-5.64642e-06
3	rs934454	475007	A	G	-2.03571e-05
3	rs2033519	503149	A	G	-1.35325e-05
3	rs2033524	504313	A	G	2.71398e-05
3	rs12634251	528532	A	G	2.56209e-05
3	rs11130113	529666	G	A	1.40845e-05
3	rs9311407	533258	G	A	-6.17994e-05
3	rs9865649	536456	T	C	-5.81654e-05
3	rs6802761	542192	C	A	-2.15009e-05
3	rs17267716	546738	T	G	5.76278e-05
3	rs4072082	552113	T	C	-1.11143e-05
3	rs9816971	554015	C	T	1.09264e-05
3	rs1531915	563681	C	T	1.23159e-05
3	rs1531913	565961	C	A	5.76266e-06
3	rs3924198	570612	T	C	-2.94907e-05
3	rs4685874	579178	A	G	-1.20335e-05
3	rs7616665	580063	T	G	-1.27499e-05
3	rs4685883	582690	T	C	8.06998e-06
3	rs17208795	586487	T	G	-5.33353e-05
3	rs9631481	684744	T	C	-0.000122224
3	rs1905605	703725	T	C	-2.3843e-05
3	rs2729145	704320	T	C	-3.97599e-05
3	rs2729146	704649	G	A	1.93255e-05
3	rs10049372	707654	T	G	-0.00014233
3	rs7649099	716885	G	A	1.14829e-05
3	rs716633	718313	G	A	3.03156e-05
3	rs9875221	720087	A	G	4.83128e-05
3	rs2054741	720952	A	C	-3.17419e-07
3	rs2054740	720990	C	T	4.32439e-05
3	rs2627966	721851	A	G	6.41196e-05
3	rs2627965	722279	T	C	-8.33389e-05
3	rs10510196	723428	G	A	0.000577874
3	rs10510197	723460	A	C	3.80843e-05
3	rs2200313	723937	A	C	-5.09243e-05
3	rs13066393	729510	T	C	-4.31609e-05
3	rs11708691	731277	C	T	1.93484e-05
3	rs2627943	732778	T	C	7.80481e-06
3	rs1586218	736227	A	G	-6.27345e-05
3	rs1484515	746092	G	T	-5.26602e-05
3	rs1484517	746535	G	A	-4.66148e-05
3	rs2729088	754865	C	T	4.00011e-05
3	rs12715600	755370	T	C	1.03835e-05
3	rs9842911	758382	A	G	-4.17989e-05
3	rs4686104	767461	G	A	2.22857e-05
3	rs13320566	778709	G	A	0.000147645
3	rs9849397	779167	G	T	-2.83617e-06
3	rs11709432	780291	G	T	-6.30768e-07
3	rs2729094	783035	T	C	0.000116684
3	rs4311202	787770	T	G	-2.94287e-05
3	rs7621645	789427	C	T	7.04692e-05
3	rs4254643	792207	G	A	0.000104862
3	rs2689860	800548	A	C	-4.66471e-05
3	rs17047538	800606	A	G	-3.87758e-05
3	rs11714239	809720	G	T	-7.19912e-06
3	rs1523896	817978	G	A	8.15001e-05
3	rs17047823	818135	A	C	-0.000171775
3	rs6786311	820208	T	C	0.000512795
3	rs1949768	824942	C	A	-9.31478e-05
3	rs1357614	837481	T	C	-1.49346e-05
3	rs17486433	840276	C	T	4.57152e-05
3	rs4627747	842114	T	C	0.000171795
3	rs1523904	842407	T	C	1.43857e-05
3	rs1523903	843748	C	T	8.13971e-05
3	rs1464704	845579	G	A	-1.4696e-05
3	rs1523902	847139	A	C	6.11028e-06
3	rs11131099	848802	C	A	3.2519e-05
3	rs6786909	850922	T	C	0.000176636
3	rs7629783	857325	C	T	2.05003e-05
3	rs1403919	857458	G	A	-2.53619e-05
3	rs13076532	865779	A	G	-6.04698e-07
3	rs4686213	872667	C	T	1.56609e-06
3	rs11921605	874785	A	G	4.36891e-05
3	rs1464700	877099	C	T	4.9059e-05
3	rs1568748	877235	A	G	9.38451e-06
3	rs13066227	877925	C	A	-7.14062e-05
3	rs13084891	878370	T	C	7.68426e-05
3	rs12495737	878511	T	C	0.000129641
3	rs10510199	880594	C	T	1.57022e-05
3	rs12488182	880768	G	A	4.39204e-06
3	rs7645919	883209	C	T	6.42907e-05
3	rs4684585	883851	G	A	2.70728e-05
3	rs1403910	886304	C	A	0.000100113
3	rs6764632	887059	C	T	1.22148e-05
3	rs6805972	887170	G	A	-3.92949e-05
3	rs12639429	892152	A	G	-3.82613e-05
3	rs2222506	900367	G	A	-2.14682e-05
3	rs6776251	903380	G	A	4.25331e-05
3	rs12637032	908745	A	G	1.46839e-05
3	rs1464701	915389	C	T	-9.33969e-06
3	rs4686264	917693	C	T	3.77454e-05
3	rs13090889	932212	T	C	-6.66694e-05
3	rs2313182	940698	A	C	1.46032e-05
3	rs9830614	941639	G	A	-3.1642e-05
3	rs6810064	944436	A	G	2.0966e-05
3	rs6809475	948531	G	A	-5.4465e-05
3	rs2030661	951367	A	G	-2.28759e-05
3	rs9838891	958096	A	C	-4.95586e-05
3	rs1357616	963381	G	A	-0.00013663
3	rs11131161	964579	T	C	8.69334e-05
3	rs11920873	975836	C	T	-6.31097e-05
3	rs6803481	976815	T	C	-8.77999e-06
3	rs17435539	977968	T	C	5.05499e-06
3	rs4270488	980897	G	A	8.40398e-05
3	rs12637285	983994	T	C	-5.07739e-05
3	rs6809345	984037	T	C	-9.55811e-06
3	rs11713167	984435	G	A	4.88454e-05
3	rs12494743	990754	C	T	4.31982e-05
3	rs4303857	994754	A	G	-1.40607e-05
3	rs11131168	998513	G	A	-1.23452e-05
3	rs10510203	1000944	C	A	-3.79775e-05
3	rs13083404	1002028	A	G	-7.06278e-05
3	rs17050401	1006429	A	G	-9.68402e-06
3	rs11131170	1009495	C	A	-5.35087e-06
3	rs11921596	1011877	C	A	0.00011377
3	rs7652252	1013410	T	C	-3.21755e-05
3	rs4234578	1014408	A	G	-0.000104133
3	rs4322986	1014483	G	A	-1.97986e-05
3	rs4594610	1014666	G	A	2.23601e-07
3	rs13326634	1016158	A	G	-2.9659e-05
3	rs12639107	1018269	C	T	0.000129994
3	rs4390915	1018544	C	T	0.000105807
3	rs6776279	1020329	C	T	-2.53998e-05
3	rs4686358	1028349	T	C	-2.06492e-06
3	rs7631369	1028679	C	T	-8.35554e-05
3	rs7641637	1030428	A	C	1.64113e-05
3	rs6443254	1033035	C	T	-4.32881e-06
3	rs4356805	1033640	G	A	8.83246e-05
3	rs4401351	1033790	G	T	-8.79594e-06
3	rs4686368	1035503	G	T	3.09455e-05
3	rs7644439	1036877	A	C	-1.06814e-05
3	rs6443261	1040539	T	C	3.90357e-06
3	rs9854602	1046083	G	A	8.2178e-05
3	rs13086203	1050587	A	G	1.87745e-05
3	rs4475029	1050922	A	C	5.15452e-05
3	rs11717257	1053653	G	A	2.49254e-05
3	rs4266176	1059654	C	T	-0.000131039
3	rs4686384	1061761	G	A	-7.2017e-05
3	rs6792904	1063667	T	C	-3.16636e-05
3	rs6793028	1063826	T	C	-4.06282e-05
3	rs11128506	1066688	T	C	-7.86263e-06
3	rs17437406	1066971	C	T	-1.84966e-05
3	rs12636546	1067033	G	T	-4.74047e-05
3	rs17032419	1068236	A	G	9.03174e-07
3	rs17032482	1070039	A	G	4.60052e-06
3	rs4478063	1071362	A	C	-1.09126e-05
3	rs7631088	1079024	A	G	-1.77846e-05
3	rs6442152	1079629	T	C	1.90767e-05
3	rs12637447	1081998	T	G	1.42147e-05
3	rs1504056	1090541	T	C	-0.000152767
3	rs1504058	1090602	A	G	3.59462e-05
3	rs1472714	1092542	A	G	-2.19749e-05
3	rs2174264	1092927	A	G	5.63365e-06
3	rs2729108	1093174	G	A	-8.71593e-05
3	rs2727994	1094516	A	G	-1.68184e-05
3	rs2729110	1095257	G	A	4.49111e-06
3	rs6442164	1096770	G	A	-4.16222e-05
3	rs2727996	1097901	C	T	4.51334e-05
3	rs2727997	1098731	C	A	-2.55092e-05
3	rs6442167	1106163	C	T	-3.1373e-05
3	rs7636686	1110339	A	G	-1.85977e-05
3	rs2729124	1122130	A	G	-1.99458e-05
3	rs2729125	1122456	A	G	1.59714e-05
3	rs2729134	1126930	A	G	-2.33931e-05
3	rs2655198	1127033	T	C	1.60153e-05
3	rs2729137	1127372	A	G	0.000129699
3	rs17033401	1128245	C	T	-7.88944e-05
3	rs996424	1165633	G	T	-1.29122e-05
3	rs4324457	1169496	A	G	7.82781e-05
3	rs6800052	1170019	G	T	-1.432e-05
3	rs11919769	1170300	T	C	-2.07736e-05
3	rs7646994	1170794	G	A	1.92855e-05
3	rs6779873	1171111	C	T	0.00020785
3	rs6442221	1171860	G	A	6.86275e-05
3	rs17034109	1173652	C	T	5.89085e-05
3	rs1010666	1175275	G	A	5.73509e-05
3	rs4481144	1175539	G	A	-1.03001e-05
3	rs4481145	1175575	G	A	0.000119559
3	rs11128543	1178831	T	C	3.87614e-06
3	rs902118	1186687	T	C	-1.5766e-06
3	rs902119	1186754	A	G	-4.14108e-05
3	rs902120	1187033	T	C	-4.91968e-05
3	rs1504072	1187331	C	A	-1.77233e-05
3	rs1504073	1187510	C	T	-3.9241e-05
3	rs7616613	1190674	G	A	-0.000143049
3	rs3772374	1191305	G	A	4.79545e-05
3	rs17034364	1191638	A	C	-0.000149786
3	rs17034421	1197281	T	C	-1.43475e-05
3	rs17034423	1197351	A	G	6.33281e-05
3	rs11921911	1202295	T	C	5.59892e-05
3	rs3772371	1204591	A	C	6.17344e-05
3	rs3772369	1206696	A	G	-0.000121504
3	rs1391920	1207591	A	G	-5.99239e-05
3	rs2200847	1212658	G	A	-0.000145314
3	rs17034704	1212944	T	C	4.63911e-05
3	rs7631436	1213978	T	C	-0.000176405
3	rs7632166	1215013	A	C	7.74038e-06
3	rs1391917	1215717	C	T	-3.76116e-07
3	rs9823491	1218279	A	C	-5.90921e-05
3	rs1499100	1218873	G	T	8.48304e-06
3	rs12106966	1220546	G	T	-0.00011597
3	rs1499099	1224232	G	A	-4.01501e-05
3	rs2872547	1225665	C	T	8.17836e-06
3	rs6797701	1227069	C	T	-1.08039e-05
3	rs1499097	1227382	G	A	-8.97612e-05
3	rs1846463	1227622	C	A	2.20093e-06
3	rs3772360	1228607	G	A	-0.000145029
3	rs9840388	1231334	T	C	4.60436e-05
3	rs2220504	1235201	G	A	1.42304e-06
3	rs1353821	1238287	T	C	9.95085e-06
3	rs17440919	1238954	A	G	-0.000469887
3	rs1499094	1244434	T	G	0.000128489
3	rs3772353	1246075	A	C	5.89454e-06
3	rs1499095	1246486	T	C	1.63865e-05
3	rs11128578	1247015	T	C	-5.234e-05
3	rs3902672	1247859	A	G	4.77575e-05
3	rs17035466	1249656	C	T	-1.8927e-05
3	rs10510165	1250310	C	T	6.98806e-05
3	rs3772350	1250823	T	C	-6.73952e-05
3	rs1157938	1251335	A	G	1.86002e-06
3	rs1391916	1252668	G	A	1.89805e-05
3	rs17035606	1253525	C	A	-2.41536e-05
3	rs4684830	1260260	G	A	-2.19845e-05
3	rs2013828	1262474	T	C	4.14828e-05
3	rs3772345	1267186	G	A	6.38485e-05
3	rs3796176	1270698	T	C	7.8728e-06
3	rs3772344	1271183	G	A	-4.88803e-06
3	rs9844484	1272373	T	C	3.73566e-05
3	rs753721	1272910	T	C	1.96627e-05
3	rs749993	1273621	T	C	-2.26142e-05
3	rs3772343	1273716	A	C	8.7888e-05
3	rs3772341	1274590	C	T	-6.80612e-05
3	rs13068987	1274753	T	G	1.88459e-05
3	rs11925058	1276092	A	C	5.07981e-05
3	rs3913300	1288363	T	C	4.19704e-05
3	rs3772340	1289346	C	T	-7.46678e-06
3	rs17036322	1289452	T	C	4.06116e-05
3	rs9844920	1289570	G	A	3.85766e-05
3	rs9883961	1289704	C	A	6.5753e-05
3	rs17036375	1291062	A	G	-2.58716e-05
3	rs17036379	1291142	A	C	-1.62664e-05
3	rs17036389	1291538	A	G	-1.57963e-05
3	rs9837484	1293342	G	A	7.78107e-06
3	rs3913305	1293401	G	A	3.52244e-05
3	rs3772339	1293504	C	A	6.90998e-06
3	rs3772338	1293515	C	T	-1.69295e-06
3	rs3772337	1293647	A	G	5.43741e-06
3	rs3772336	1294736	G	A	2.03281e-05
3	rs3864028	1298121	T	C	-2.70597e-07
3	rs17036743	1298990	G	T	-1.33582e-05
3	rs3772334	1299571	A	C	1.80509e-05
3	rs3772333	1299649	A	G	6.9192e-05
3	rs10510172	1300820	G	T	-9.19141e-05
3	rs3872628	1302694	A	C	7.96552e-05
3	rs10510171	1304694	T	C	7.52538e-05
3	rs3872629	1304868	A	C	-5.51415e-05
3	rs9879624	1306926	G	A	-0.000150421
3	rs9872414	1310741	G	A	4.57351e-05
3	rs4085434	1310929	C	T	-1.18e-05
3	rs7621594	1311742	A	G	2.73261e-05
3	rs3772326	1313291	T	C	4.97158e-05
3	rs3772324	1313477	C	T	-2.08896e-05
3	rs3772320	1314793	C	A	3.57174e-05
3	rs10510169	1315199	G	A	3.44552e-05
3	rs3772318	1315900	T	C	4.71107e-05
3	rs7625523	1316388	C	A	-1.56385e-05
3	rs7647469	1316860	G	A	-5.18303e-05
3	rs12374025	1317289	T	C	4.89676e-05
3	rs3821435	1317869	A	G	-2.28508e-05
3	rs6442316	1319698	T	C	7.46046e-07
3	rs6442317	1319738	A	C	2.5301e-05
3	rs6798638	1323929	A	G	0.000233633
3	rs6786142	1324048	C	A	-9.83733e-07
3	rs4684862	1325955	C	A	2.87332e-05
3	rs3899850	1327288	C	A	-0.000305599
3	rs6763212	1327522	A	G	-0.000345493
3	rs3772313	1331135	T	C	0.000242429
3	rs17037203	1332197	A	G	-8.94008e-05
3	rs174489	1333797	G	A	1.43833e-05
3	rs10510207	1334530	G	T	2.42714e-05
3	rs17271469	1335476	A	C	-0.000139422
3	rs961102	1336137	G	A	5.52263e-05
3	rs961103	1336271	C	T	3.25869e-05
3	rs17271519	1336397	A	G	-0.000103254
3	rs11717482	1336518	T	C	-0.000723187
3	rs2063243	1337162	A	G	0.000115724
3	rs1353825	1338259	G	A	-0.000723526
3	rs1858066	1347567	C	T	5.86397e-06
3	rs406577	1348399	A	G	-0.000136041
3	rs4684882	1349915	A	C	-0.00032108
3	rs1846485	1350134	C	T	2.9441e-05
3	rs11128627	1350458	C	T	0.000113636
3	rs155412	1354463	A	G	-0.000127982
3	rs155230	1357380	G	A	2.65339e-05
3	rs155231	1357571	G	A	1.26875e-05
3	rs7649380	1359249	C	T	-0.000406949
3	rs265799	1361323	A	G	-2.53927e-05
3	rs17443601	1362072	A	G	-9.61291e-05
3	rs11927748	1363099	C	A	-4.61186e-05
3	rs5012022	1363767	T	G	-0.000206339
3	rs265797	1364267	C	T	-8.64983e-06
3	rs17444084	1366558	G	A	-4.42748e-05
3	rs265784	1366825	G	A	8.67924e-06
3	rs3821429	1366846	T	C	0.000112656
3	rs3821428	1367072	C	T	2.85283e-05
3	rs265781	1367204	C	T	-3.42559e-05
3	rs265777	1368840	C	T	-3.1272e-05
3	rs265776	1369278	G	A	-8.33003e-05
3	rs265772	1371260	T	G	-4.64144e-06
3	rs265769	1372583	C	T	-3.87396e-05
3	rs3821427	1374085	A	G	3.42144e-05
3	rs3772295	1374539	T	G	-0.000246414
3	rs10510170	1374976	A	G	-0.000193226
3	rs7628540	1375734	G	T	6.80794e-05
3	rs265766	1376235	A	G	-3.00599e-05
3	rs155403	1377266	G	A	-0.000111284
3	rs155234	1379503	T	G	-7.99405e-05
3	rs1353823	1380095	C	A	-4.03438e-06
3	rs1479533	1381174	A	G	3.79747e-05
3	rs2055738	1382151	G	A	-3.95174e-05
3	rs3772290	1382358	A	C	3.69647e-05
3	rs7645887	1389925	A	G	5.19219e-05
3	rs1846484	1391317	G	A	0.000110296
3	rs7653048	1396176	T	C	1.83243e-05
3	rs155896	1401541	A	C	-3.53707e-05
3	rs155384	1419563	T	G	0.000106859
3	rs3843386	1420284	G	A	2.78206e-06
3	rs155387	1420519	C	T	6.82849e-05
3	rs155390	1421673	C	A	4.05655e-05
3	rs3772274	1421885	G	A	-4.37116e-05
3	rs155391	1421900	G	A	0.000110177
3	rs2291101	1424718	G	A	-4.59042e-06
3	rs4684146	1424745	C	T	4.08426e-05
3	rs2291100	1424850	T	G	-1.20096e-05
3	rs3845158	1425506	G	A	-0.000101994
3	rs3915436	1425997	G	A	1.60454e-05
3	rs12487202	1427079	C	A	5.04782e-05
3	rs17038510	1428635	C	T	-6.81336e-05
3	rs9875177	1441376	G	A	-1.27328e-05
3	rs155871	1453696	G	A	4.15232e-05
3	rs155878	1460279	T	G	-5.64235e-06
3	rs155882	1461687	A	G	4.38437e-05
3	rs155883	1461918	G	A	-5.09005e-05
3	rs155886	1462721	T	C	-9.21034e-05
3	rs1532552	1462739	T	C	-3.81662e-05
3	rs9835151	1463857	G	A	-1.88232e-06
3	rs17038909	1467145	A	G	9.53568e-05
3	rs7626838	1467675	T	G	-0.000268374
3	rs2199778	1468118	G	T	-1.9094e-05
3	rs7635770	1470171	T	C	0.00112571
3	rs17038965	1470616	C	T	5.67049e-05
3	rs155834	1474128	A	G	2.14542e-05
3	rs7616977	1474968	T	G	-0.000223903
3	rs155840	1476706	A	G	0.000120901
3	rs1037386	1478453	T	C	-4.22182e-05
3	rs155844	1479813	G	A	3.09313e-06
3	rs149216	1480396	C	T	9.94206e-05
3	rs1530894	1480622	T	C	1.16804e-05
3	rs17039234	1483973	A	G	-6.4051e-05
3	rs2314419	1484520	C	T	1.12211e-05
3	rs17786074	1484689	C	T	0.000377204
3	rs4568116	1486384	A	C	4.03954e-05
3	rs6792764	1486405	T	C	0.000202294
3	rs12486002	1486965	T	C	0.000176901
3	rs11128694	1491953	C	T	9.18115e-05
3	rs12488675	1492235	G	T	-9.63351e-05
3	rs17039461	1492846	A	C	0.000567794
3	rs6806808	1493426	G	A	-3.1566e-05
3	rs17039471	1494264	G	A	3.21564e-07
3	rs718559	1494475	T	C	-7.35564e-06
3	rs2122994	1495141	A	G	0.000258934
3	rs12489351	1495993	T	G	-2.66332e-05
3	rs17039498	1496493	A	G	2.30475e-05
3	rs17786098	1496821	T	C	-6.2199e-05
3	rs2314420	1498607	A	G	-4.47752e-05
3	rs9825372	1498979	C	T	-1.36417e-05
3	rs17193526	1500657	T	G	0.000131382
3	rs17193533	1503156	C	T	-0.000168218
3	rs6442449	1503929	C	T	4.95793e-05
3	rs6442451	1504132	C	T	-7.80634e-06
3	rs17786145	1505223	G	T	7.02092e-05
3	rs4572752	1505472	A	G	3.43409e-05
3	rs10865730	1510262	G	A	0.00025988
3	rs11919047	1510310	C	A	3.47501e-05
3	rs6799147	1510822	G	A	8.15811e-06
3	rs6763848	1512587	C	A	-8.5029e-07
3	rs11707049	1514935	G	A	1.28811e-05
3	rs6795018	1515094	G	A	-8.72673e-06
3	rs6788982	1515197	T	C	-1.24836e-05
3	rs6786404	1515274	A	G	-1.46543e-05
3	rs10212138	1517822	A	G	4.81712e-05
3	rs12638906	1519026	C	T	1.39411e-05
3	rs2648451	1525557	T	C	9.36648e-05
3	rs17040275	1532531	T	C	-3.17721e-05
3	rs6781581	1535741	G	A	-9.28686e-07
3	rs13326921	1542298	G	A	3.76088e-05
3	rs9876109	1550301	A	G	9.76263e-05
3	rs17040603	1551341	G	T	5.09094e-05
3	rs1499259	1552563	T	C	6.56531e-06
3	rs6796218	1553690	A	G	0.000106757
3	rs6768324	1556306	G	A	-2.58923e-05
3	rs11128726	1557413	G	A	3.78652e-05
3	rs11128727	1557494	C	T	9.87857e-05
3	rs17040672	1558768	G	A	0.000112704
3	rs13066435	1563444	A	G	-4.86137e-05
3	rs17193610	1563944	T	G	-2.44324e-06
3	rs9829889	1565113	T	C	0.00011426
3	rs41418053	1570077	A	G	-1.13818e-05
3	rs9847417	1571508	G	A	-0.000146716
3	rs6773868	1573770	G	A	8.81479e-05
3	rs1969290	1575889	T	G	2.72699e-05
3	rs1533437	1576194	C	T	1.21348e-05
3	rs1000131	1576741	T	C	1.49827e-05
3	rs1000130	1576946	T	G	5.87783e-06
3	rs1499258	1577232	T	C	7.24465e-05
3	rs9814262	1579270	G	A	-2.79474e-05
3	rs13314669	1584466	G	A	1.99641e-05
3	rs2731536	1586672	A	G	-5.89936e-05
3	rs2728007	1587151	C	T	1.91341e-05
3	rs443052	1588919	G	A	2.10452e-05
3	rs450994	1589120	G	T	-6.47426e-05
3	rs10510211	1589530	T	C	0.000231266
3	rs9878958	1590441	T	C	-1.0423e-05
3	rs1587386	1593450	T	G	-1.29368e-05
3	rs471449	1597746	A	G	-6.03529e-05
3	rs471342	1597795	A	G	8.3843e-05
3	rs422625	1598651	G	A	-7.37351e-05
3	rs403333	1600254	G	A	8.62231e-05
3	rs440961	1600348	G	A	0.000105907
3	rs403961	1600422	A	G	-3.0606e-05
3	rs2678247	1601470	T	C	6.62138e-05
3	rs13072051	1603110	C	T	-0.000222693
3	rs2648458	1604035	C	A	-6.78013e-05
3	rs409430	1605071	A	G	0.000109052
3	rs3856827	1606011	T	G	2.0461e-05
3	rs2648459	1609737	A	G	0.000166446
3	rs2648460	1609776	G	T	-5.17074e-06
3	rs428179	1610284	T	C	6.2193e-06
3	rs462790	1610784	T	C	-0.000448965
3	rs464538	1613281	T	C	7.44592e-05
3	rs459532	1616971	T	G	-0.000150997
3	rs9820473	1618188	T	C	-6.94483e-05
3	rs1846457	1618576	T	C	-6.97688e-06
3	rs1827106	1618805	A	G	3.98752e-05
3	rs2648440	1619355	C	T	2.92897e-06
3	rs2128253	1619698	T	C	3.42487e-05
3	rs2128252	1619821	T	C	7.97637e-06
3	rs2727966	1620019	A	G	0.000112402
3	rs3968925	1620617	A	G	-3.28576e-06
3	rs366812	1620945	T	C	-1.27188e-05
3	rs7636211	1622362	A	C	2.61212e-05
3	rs576453	1622574	C	T	4.1046e-06
3	rs2170493	1626289	A	G	6.90694e-05
3	rs12490663	1627108	T	C	-5.64339e-06
3	rs3968917	1631903	C	T	-1.47064e-05
3	rs9835271	1632567	A	G	1.69822e-05
3	rs9857772	1633542	G	T	-3.14696e-05
3	rs9840928	1633714	A	G	-9.53969e-05
3	rs9868196	1635485	G	T	4.64009e-05
3	rs9836895	1636410	C	T	2.89236e-05
3	rs1846459	1643124	C	T	2.4533e-06
3	rs280791	1647955	T	C	-5.26544e-05
3	rs280789	1648044	C	T	1.07348e-05
3	rs2046239	1648276	A	G	5.97479e-06
3	rs13073236	1651487	G	A	-4.92053e-05
3	rs13058803	1651561	T	G	1.59393e-05
3	rs428834	1654347	C	T	-3.62898e-06
3	rs417975	1655984	T	C	-6.45459e-05
3	rs2648446	1656405	A	G	-0.000115965
3	rs2648447	1656488	G	T	-3.58733e-05
3	rs2648449	1656864	A	G	-3.51078e-05
3	rs7620717	1658491	G	A	-2.685e-05
3	rs280121	1658523	A	G	-2.60652e-05
3	rs166798	1659646	C	T	-1.23222e-05
3	rs377914	1660507	A	G	-7.16004e-05
3	rs433008	1661089	T	C	-8.13522e-06
3	rs449622	1661120	T	C	5.48877e-05
3	rs280128	1668712	A	G	-9.94089e-05
3	rs364432	1669025	A	C	0.000214478
3	rs1564585	1669178	C	T	8.39685e-05
3	rs4143127	1670301	T	C	-6.69669e-05
3	rs6789321	1670758	T	C	3.01647e-05
3	rs1384222	1671525	G	A	-4.90748e-06
3	rs4346532	1671618	A	G	0.000169826
3	rs4519681	1671774	G	A	6.10834e-05
3	rs5018408	1672678	C	T	0.000182271
3	rs9838484	1673173	A	G	-6.53554e-05
3	rs4524263	1673354	G	A	-0.000191285
3	rs449247	1674924	A	G	0.000192406
3	rs1878178	1691064	A	G	5.12743e-05
3	rs7645123	1704667	C	T	-5.64672e-06
3	rs13078044	1707030	T	C	9.46179e-05
3	rs17193659	1709266	C	T	-1.73439e-05
3	rs1320119	1710306	T	C	5.09665e-05
3	rs1317443	1710731	C	A	8.21405e-05
3	rs1579005	1711415	G	A	8.88313e-05
3	rs3856832	1711749	C	T	2.8782e-05
3	rs4292218	1712108	A	G	4.59195e-05
3	rs4283561	1712125	G	A	0.000138999
3	rs12493717	1712182	A	C	1.68567e-06
3	rs4298033	1712410	A	G	3.15313e-05
3	rs6799289	1716735	G	A	6.17628e-05
3	rs7636546	1717845	A	G	-2.65957e-05
3	rs7625138	1717877	C	A	-1.76037e-05
3	rs6801074	1722181	G	A	3.37443e-05
3	rs12498043	1722281	A	G	-4.90248e-05
3	rs9823327	1730740	A	G	6.19115e-05
3	rs17042645	1731848	C	T	3.24522e-05
3	rs13085905	1731917	T	C	-2.3237e-05
3	rs9851221	1732805	G	A	0.00029016
3	rs11714214	1735833	A	G	2.0725e-05
3	rs4410431	1740069	T	C	7.79305e-05
3	rs4684296	1740624	A	C	-1.76411e-05
3	rs6770914	1741952	A	G	-5.35371e-05
3	rs2872742	1744782	T	G	7.87188e-05
3	rs2314772	1745013	T	C	-4.63668e-06
3	rs11716420	1746511	C	T	-2.31874e-05
3	rs11709143	1752478	G	T	4.42779e-05
3	rs7630359	1754872	C	A	1.70581e-05
3	rs12489545	1756682	T	C	4.13576e-05
3	rs6804104	1756711	A	G	6.40779e-05
3	rs12635154	1757642	G	A	-3.44686e-05
3	rs6795466	1757919	C	T	0.000144956
3	rs7433859	1758089	A	G	2.25904e-05
3	rs4261862	1762176	T	G	-6.35866e-06
3	rs4267632	1762407	T	G	1.27864e-06
3	rs4293689	1763770	G	A	0.000117705
3	rs4143121	1764453	C	T	-4.06391e-06
3	rs7624223	1768091	T	C	7.88224e-05
3	rs4143120	1770063	C	T	-1.59894e-05
3	rs17043113	1770321	T	C	3.45065e-05
3	rs7648926	1772270	A	G	4.20774e-05
3	rs13090057	1772716	T	C	3.88653e-05
3	rs6768566	1779650	C	T	-4.98733e-05
3	rs17029203	1781414	C	A	-1.47145e-05
3	rs4353793	1781437	C	T	0.000180869
3	rs9856348	1781739	T	C	-0.000722915
3	rs6808990	1782524	C	T	1.14712e-05
3	rs13096082	1783334	G	T	6.10517e-05
3	rs6776792	1783833	A	G	2.56832e-05
3	rs9880247	1783885	G	A	-0.000161542
3	rs9883944	1787581	A	G	-3.07574e-05
3	rs4482650	1789514	T	C	-6.65284e-05
3	rs12638427	1789948	C	T	1.18607e-05
3	rs12638360	1790254	T	C	-7.62167e-05
3	rs4597690	1790316	C	T	-2.64181e-06
3	rs4432626	1791236	A	G	0.000155752
3	rs7641246	1791598	G	A	3.8756e-06
3	rs6797639	1792105	G	A	8.99196e-06
3	rs13316141	1794194	T	C	-0.000238113
3	rs11128827	1794254	G	A	-2.28293e-05
3	rs12631275	1800148	T	C	5.3964e-05
3	rs9834582	1806990	C	T	2.18112e-06
3	rs17043656	1807252	G	A	3.9364e-05
3	rs12633977	1808553	C	T	8.7134e-05
3	rs6772544	1811952	T	C	6.35494e-05
3	rs6770722	1815497	C	T	6.57047e-06
3	rs17786343	1816470	A	G	-0.000150186
3	rs9883145	1816980	T	C	-5.37595e-05
3	rs7624354	1818056	C	T	-6.11099e-06
3	rs9875417	1819843	C	T	5.99758e-06
3	rs13069133	1821213	G	A	1.54723e-05
3	rs7634037	1822085	T	C	3.96821e-07
3	rs7634041	1822101	T	C	8.95952e-06
3	rs6780724	1824154	C	T	-4.83141e-06
3	rs4603939	1826067	A	G	1.63557e-05
3	rs9832637	1826892	T	C	1.57784e-05
3	rs11128846	1827768	C	T	-0.000154594
3	rs17786361	1827927	C	T	-0.000123868
3	rs9310530	1827967	C	T	-7.51729e-06
3	rs9861760	1829830	G	A	4.16906e-05
3	rs6771229	1833607	G	A	-9.13014e-06
3	rs6771572	1833898	G	A	-0.000191768
3	rs10510216	1834534	G	A	-0.00044939
3	rs13085953	1836718	G	T	3.82764e-05
3	rs11720862	1838974	G	T	2.87301e-06
3	rs17193806	1839566	T	C	-0.000150971
3	rs11927576	1839723	T	C	3.77511e-05
3	rs6442690	1840129	T	G	8.51162e-05
3	rs17786385	1840914	A	C	4.27065e-05
3	rs17044045	1841292	T	G	-3.28515e-05
3	rs4566520	1847356	A	G	3.68458e-05
3	rs4543005	1850547	C	T	-6.07858e-05
3	rs6789391	1852696	A	G	5.58883e-05
3	rs6796167	1854498	A	G	5.22451e-05
3	rs12106926	1854867	T	G	-8.85325e-06
3	rs8179883	1855755	G	A	-0.000118966
3	rs11710382	1856166	T	C	2.71539e-05
3	rs6805109	1856279	T	C	6.77805e-05
3	rs9814447	1857842	C	T	-2.47872e-05
3	rs9824123	1859218	C	T	-4.97259e-05
3	rs9850772	1860561	C	T	-5.54736e-05
3	rs12497219	1861001	T	C	-1.61221e-06
3	rs7648375	1861769	T	C	-5.50965e-05
3	rs17044201	1863397	G	A	1.62586e-05
3	rs9838423	1865505	G	A	1.54949e-05
3	rs6803444	1865887	C	A	8.46856e-05
3	rs10510218	1869168	C	T	7.9466e-06
3	rs9860211	1869728	G	A	1.97227e-05
3	rs7647217	1871275	T	C	-9.18224e-06
3	rs12488941	1872403	A	G	8.48202e-07
3	rs4365613	1874179	A	C	-7.52788e-05
3	rs9860556	1877134	T	C	1.84729e-05
3	rs6794992	1880954	G	A	0.000154463
3	rs17044371	1883753	T	C	-7.99209e-05
3	rs6781373	1884441	T	C	-5.51422e-05
3	rs7625240	1884889	A	G	1.65079e-05
3	rs7635437	1884957	G	A	0.000170249
3	rs1387084	1887885	A	C	-4.01156e-05
3	rs2731510	1888399	A	C	2.8171e-05
3	rs7639840	1888603	T	C	-0.000104415
3	rs6442698	1889450	A	C	0.000118037
3	rs2029359	1895810	G	A	1.36744e-05
3	rs2727937	1895850	T	C	2.95192e-06
3	rs2727943	1897973	T	C	3.06178e-06
3	rs2731517	1898335	G	A	6.84414e-06
3	rs13091460	1898854	A	G	1.36079e-05
3	rs2731513	1899796	C	T	2.72419e-05
3	rs12629975	1903200	C	T	-1.22235e-05
3	rs13100134	1904700	T	G	9.20513e-05
3	rs34617816	1904931	A	C	8.26286e-06
3	rs13062214	1905008	T	C	-8.96356e-05
3	rs13083366	1906295	G	A	-3.67497e-05
3	rs2035667	1906972	A	C	-1.36929e-05
3	rs9878659	1908074	G	A	-5.97083e-05
3	rs6776053	1908266	A	G	0.000184026
3	rs4685452	1909126	A	G	-7.99956e-06
3	rs9653977	1909727	G	A	-1.79013e-05
3	rs7631764	1913585	G	T	-5.77153e-06
3	rs7610626	1913776	C	T	6.64804e-05
3	rs6442700	1917909	T	G	-3.26329e-05
3	rs6803270	1918209	G	A	-1.21331e-05
3	rs13084318	1920137	A	G	-2.68131e-05
3	rs6442701	1925851	T	G	1.50162e-06
3	rs6799163	1926058	A	G	4.12626e-05
3	rs11713534	1929666	T	C	-2.73203e-06
3	rs6803559	1931005	C	T	8.80101e-05
3	rs6767578	1931111	A	G	0.000165871
3	rs6800691	1931258	A	C	-1.34934e-05
3	rs11919506	1932464	T	C	-3.36009e-05
3	rs11128906	1932814	T	G	0.00013464
3	rs1906637	1934031	T	C	-2.00731e-05
3	rs1488752	1935812	A	C	1.57607e-05
3	rs6442703	1936242	T	G	3.17013e-05
3	rs11128909	1936522	C	T	7.62846e-06
3	rs7638534	1940190	G	T	1.06646e-05
3	rs10510221	1940201	A	C	5.75945e-05
3	rs1387089	1940922	A	G	7.75709e-05
3	rs9849648	1941360	A	G	-4.849e-05
3	rs4387949	1946687	A	C	-1.58331e-06
3	rs4282040	1948112	T	C	-8.03881e-05
3	rs1825946	1949117	A	G	-6.37539e-05
3	rs11710889	1949227	G	A	-4.41376e-05
3	rs13087010	1949294	G	A	3.77411e-05
3	rs9821217	1949594	T	G	7.14016e-05
3	rs1387094	1953413	A	C	-3.48413e-05
3	rs1586542	1961623	C	T	8.27231e-06
3	rs4685465	1962536	T	G	2.64982e-05
3	rs6769745	1967049	A	G	-9.89613e-07
3	rs1488749	1968641	A	C	3.34563e-05
3	rs10510222	1971616	A	G	0.000185974
3	rs1488757	1981567	T	C	-6.82222e-05
3	rs6783551	1985238	T	C	-1.58929e-05
3	rs17005777	1985637	T	C	-6.97814e-05
3	rs17005781	1986399	T	G	2.30224e-05
3	rs1488745	2001802	G	T	-2.69173e-05
3	rs2634114	2003504	G	A	-6.0536e-05
3	rs6771006	2006604	T	C	-4.23128e-05
3	rs11128917	2007438	C	A	0.000276783
3	rs11128918	2008771	G	A	-2.28763e-05
3	rs1387092	2011341	T	C	0.000182505
3	rs2171596	2016318	A	C	-2.03075e-06
3	rs1852447	2017591	T	C	1.64803e-05
3	rs2729298	2023020	G	A	3.22447e-05
3	rs2729306	2025196	A	G	0.000124861
3	rs2729308	2025910	G	A	-0.000208674
3	rs2729309	2026744	A	G	-2.37604e-05
3	rs9857735	2029483	G	A	-9.14319e-05
3	rs2600046	2029929	T	C	6.47932e-05
3	rs6802020	2030468	C	T	5.32332e-05
3	rs7433476	2032413	T	C	2.26845e-05
3	rs2600049	2032686	T	C	-7.64252e-05
3	rs2729312	2033356	C	A	-1.18628e-05
3	rs2727948	2033717	A	G	-1.3161e-05
3	rs7611355	2034415	T	C	0.000110617
3	rs3907388	2034933	A	G	0.000749119
3	rs2727950	2035726	C	T	-1.51667e-05
3	rs2727952	2038356	C	A	-1.05138e-05
3	rs4356319	2041354	C	T	-5.39237e-05
3	rs2600060	2046410	C	A	-0.000235039
3	rs2600062	2047418	C	A	-5.38445e-05
3	rs2727956	2050777	T	C	-3.74446e-05
3	rs7631594	2051065	C	T	-2.46339e-05
3	rs6793275	2053707	T	G	-2.06911e-05
3	rs9847238	2057626	G	A	1.37234e-06
3	rs17786584	2057749	T	C	5.02103e-05
3	rs13093127	2058481	T	C	-8.84907e-05
3	rs9835207	2058537	A	G	-0.000190783
3	rs4593008	2059893	T	G	-1.78332e-05
3	rs9883230	2060262	C	A	-0.000129814
3	rs2729317	2063776	T	C	0.000161346
3	rs2729319	2064647	T	G	-1.99274e-05
3	rs4684325	2064776	T	C	-0.000133099
3	rs9866821	2064959	G	A	-2.53494e-05
3	rs4522753	2066897	A	G	2.25197e-06
3	rs9881368	2067052	G	A	-3.29464e-06
3	rs7616568	2070846	C	T	-0.000161299
3	rs2729324	2071931	A	G	3.1242e-05
3	rs9878112	2074515	T	G	-3.24052e-05
3	rs13068442	2074813	C	T	2.58932e-05
3	rs7635013	2075503	T	C	1.24617e-05
3	rs4685479	2076026	C	T	-2.40362e-05
3	rs13063061	2076062	T	C	-1.8369e-06
3	rs4434131	2078499	T	C	-1.92538e-05
3	rs4630919	2082449	A	G	-0.000193348
3	rs6793934	2082992	A	G	-4.22915e-05
3	rs9858266	2095542	T	G	-5.63112e-05
3	rs12491676	2097813	C	T	-3.37247e-05
3	rs7633307	2100372	A	G	-0.000476857
3	rs6777569	2103131	A	G	-7.19097e-07
3	rs17006968	2104048	G	A	-3.29519e-05
3	rs9855061	2104891	C	T	-8.00807e-05
3	rs4269073	2113643	G	A	6.28104e-06
3	rs9880266	2114929	C	A	-6.98631e-05
3	rs9820500	2117726	C	T	4.49365e-05
3	rs4622887	2118533	C	T	-0.000935608
3	rs17007173	2119361	C	T	-0.000108216
3	rs2729277	2128834	A	G	-1.95482e-05
3	rs6775626	2130519	C	T	1.02502e-05
3	rs6791544	2130963	T	C	-8.68181e-06
3	rs2729042	2133377	G	A	0.000265178
3	rs2729283	2134765	C	T	-6.72405e-05
3	rs2729286	2137404	C	T	-1.80093e-06
3	rs2729287	2137538	A	G	1.93878e-05
3	rs2729289	2138078	A	G	0.000511766
3	rs4459884	2146692	G	A	-5.51302e-06
3	rs4461405	2146913	G	A	5.38611e-05
3	rs12637292	2149646	G	T	4.69616e-05
3	rs2729005	2150400	C	A	7.46943e-06
3	rs17007773	2152370	A	G	-5.13174e-05
3	rs4425236	2153240	T	C	1.79683e-05
3	rs17007814	2155262	A	G	8.67059e-06
3	rs11925376	2156296	T	C	7.25342e-05
3	rs2729009	2159833	G	A	4.72479e-05
3	rs17007913	2160057	C	T	8.57834e-05
3	rs9842506	2160106	G	T	-9.36431e-05
3	rs2727905	2161513	G	T	-2.49207e-05
3	rs4552334	2165384	G	A	7.36174e-05
3	rs4129976	2169803	T	C	-3.72705e-05
3	rs3924068	2170519	C	A	-1.45838e-05
3	rs6786748	2175896	A	G	8.82123e-05
3	rs2727922	2184749	C	T	-2.25151e-06
3	rs4685485	2186551	T	C	-8.32583e-05
3	rs2729015	2189641	C	T	-0.000129196
3	rs2729016	2191441	G	A	-1.584e-05
3	rs2729018	2194511	A	G	-5.55268e-05
3	rs17194140	2198673	T	C	1.17375e-05
3	rs9310645	2200851	T	C	-3.81813e-06
3	rs17786674	2201147	T	C	4.53618e-05
3	rs11129006	2203765	A	C	4.27682e-05
3	rs17194161	2206173	A	G	1.54543e-05
3	rs2727927	2206373	G	A	3.26837e-05
3	rs2320375	2206702	A	G	-4.11649e-05
3	rs4685491	2208203	G	A	-4.77471e-05
3	rs10510228	2208832	A	G	-5.97062e-06
3	rs2728524	2212318	A	G	0.000113439
3	rs13095138	2214989	C	T	9.18973e-05
3	rs10510229	2215216	G	T	0.000105508
3	rs4684337	2217011	T	C	1.99831e-05
3	rs41400248	2218375	T	C	-0.000112869
3	rs6442718	2218696	C	T	9.83543e-05
3	rs7613165	2223722	T	C	1.08653e-05
3	rs17009194	2227373	G	A	9.29691e-05
3	rs13324989	2230964	G	A	6.40224e-05
3	rs2171475	2231148	A	G	-5.63877e-05
3	rs11720157	2232424	G	A	-0.000139764
3	rs2320378	2233338	C	T	1.62282e-05
3	rs9857385	2235157	C	T	0.000119112
3	rs4685494	2236778	G	A	2.94657e-05
3	rs7641285	2247857	C	T	-4.53592e-05
3	rs1153537	2251216	G	T	-5.53672e-06
3	rs1153535	2254736	A	G	-1.28231e-05
3	rs1153533	2255344	T	C	-2.08175e-05
3	rs1178517	2256286	C	T	2.16527e-05
3	rs17010381	2256426	A	G	5.04631e-05
3	rs1617354	2258811	T	C	9.76545e-06
3	rs1685508	2258833	G	A	3.14886e-05
3	rs1183149	2260651	C	T	5.68907e-06
3	rs1685512	2262011	G	A	-5.61272e-06
3	rs1523314	2262692	T	C	-0.000283209
3	rs12633359	2263432	A	G	6.95791e-06
3	rs13095201	2263937	A	G	0.000104424
3	rs1720214	2264111	G	A	-3.43141e-05
3	rs4685500	2264609	C	T	-4.416e-05
3	rs1153527	2267344	A	G	-5.61895e-06
3	rs7613221	2270812	G	A	0.000142322
3	rs6442720	2273611	A	G	-1.57841e-05
3	rs7616591	2274955	C	T	5.27969e-05
3	rs7638086	2275040	G	A	0.00016183
3	rs17010936	2277951	A	G	-0.000152186
3	rs6795508	2278069	T	C	5.79785e-05
3	rs9873966	2280235	A	G	9.48322e-06
3	rs1153520	2281628	A	G	-3.22405e-05
3	rs10510230	2282130	A	C	-4.5936e-05
3	rs17194175	2285508	A	G	4.1505e-05
3	rs1403635	2289798	G	A	0.000167754
3	rs1523320	2292019	G	A	7.17939e-05
3	rs2200667	2295112	G	A	-5.91697e-06
3	rs11714941	2301005	A	G	4.20974e-05
3	rs1476184	2302790	A	G	-5.3527e-06
3	rs1357498	2303678	C	T	-0.000290044
3	rs4685504	2308394	A	C	9.65525e-05
3	rs1868218	2309379	G	A	-3.61803e-05
3	rs12107918	2313320	C	T	1.01417e-06
3	rs2044602	2315400	A	G	0.000182158
3	rs13059227	2321092	C	A	9.74613e-05
3	rs11923606	2325103	T	C	-5.36016e-05
3	rs9841294	2327135	C	T	0.00011845
3	rs17194238	2331717	T	C	0.000129625
3	rs11915941	2335062	G	A	-1.12509e-05
3	rs1014805	2335471	A	G	-0.000127682
3	rs1720201	2338231	A	G	-0.000167605
3	rs1666373	2338394	A	G	-2.74683e-05
3	rs11706819	2342976	T	C	8.89797e-06
3	rs1178492	2343040	C	T	3.70475e-06
3	rs1566384	2345618	G	A	-3.02437e-05
3	rs1566383	2345773	T	C	-1.94115e-05
3	rs1685456	2346860	T	C	-6.07309e-06
3	rs1666346	2347388	T	C	2.33821e-05
3	rs12632736	2347409	A	C	9.34196e-07
3	rs1626056	2347522	G	A	-8.22046e-05
3	rs1666347	2348121	G	T	-1.05807e-05
3	rs1502582	2351831	C	T	-4.70166e-07
3	rs1967597	2353515	C	T	-3.39534e-06
3	rs11129096	2355167	A	G	-2.00058e-05
3	rs984085	2357019	C	T	-1.87754e-05
3	rs12494110	2357058	A	G	-4.39915e-05
3	rs12490811	2357190	C	A	-1.82804e-05
3	rs1143977	2359149	G	A	-0.000210119
3	rs17786795	2361734	A	G	4.5451e-05
3	rs11707697	2363069	C	T	0.000246254
3	rs11712667	2363457	T	G	-0.000116776
3	rs11713899	2365026	A	C	-1.21375e-05
3	rs12639256	2368019	G	A	3.73193e-05
3	rs1153479	2371355	T	C	6.97535e-05
3	rs7618471	2375705	C	T	4.13111e-05
3	rs1178542	2376679	A	G	-0.000190895
3	rs1178543	2377092	G	A	9.31722e-06
3	rs1178544	2377629	T	C	-9.33312e-05
3	rs1178547	2377944	T	C	-0.000144481
3	rs1183600	2378331	A	C	-0.000114459
3	rs1685495	2390612	C	A	6.65538e-05
3	rs11712193	2390982	G	A	0.000425351
3	rs4684343	2391098	G	A	-4.21437e-05
3	rs1685496	2391940	G	A	-2.87654e-05
3	rs1502574	2399760	C	T	-8.51612e-06
3	rs9310717	2400576	C	T	-7.23102e-05
3	rs2044604	2400816	G	A	1.57896e-05
3	rs6785626	2400967	A	G	9.73808e-05
3	rs6442726	2403275	C	T	4.92338e-06
3	rs1847169	2404329	C	T	0.000172705
3	rs12496950	2411061	A	G	6.49311e-05
3	rs12631357	2412714	G	A	2.39716e-05
3	rs6792956	2412847	T	C	6.52479e-05
3	rs9879546	2415367	C	T	3.81556e-05
3	rs3856839	2417491	A	G	4.78561e-05
3	rs3856840	2417939	C	T	1.36138e-05
3	rs10510190	2418162	G	T	0.000164496
3	rs12494518	2419713	G	A	-1.25679e-05
3	rs1393486	2419968	G	A	-3.48007e-05
3	rs1827452	2420109	G	A	-7.51709e-05
3	rs17013501	2421201	C	T	2.54306e-05
3	rs6808240	2422321	T	C	-1.26277e-05
3	rs17013524	2423127	T	G	-1.73532e-05
3	rs11715813	2426255	T	G	-6.61837e-05
3	rs12636800	2427611	T	C	1.41999e-05
3	rs12636837	2427838	T	C	-2.41018e-05
3	rs1502567	2428189	T	C	-1.97396e-05
3	rs7373598	2431117	T	C	1.5158e-05
3	rs1995209	2432612	T	G	0.000433455
3	rs13068208	2435741	C	T	0.00020843
3	rs9827778	2445598	T	G	8.52333e-05
3	rs3937932	2459320	A	C	-6.35686e-05
3	rs13084976	2462852	A	G	9.41536e-06
3	rs17194371	2464724	G	A	-3.97935e-06
3	rs11716221	2464738	G	A	1.1611e-05
3	rs2648687	2471589	A	G	-9.70658e-05
3	rs2174019	2472667	A	G	9.83207e-05
3	rs2134358	2472785	G	A	-6.86495e-05
3	rs2616575	2473281	A	G	2.81932e-05
3	rs2648690	2476543	G	A	-7.4216e-05
3	rs9878431	2476848	A	G	9.79182e-05
3	rs2648694	2483305	G	A	-1.06467e-05
3	rs2174017	2484953	G	A	-1.50617e-06
3	rs1948796	2485134	T	C	0.000162345
3	rs6442729	2485509	T	C	5.30185e-06
3	rs2616569	2485582	T	C	-2.90757e-05
3	rs9878978	2485969	C	T	0.000104719
3	rs2653495	2486040	A	G	4.24049e-06
3	rs11129148	2486763	C	T	6.86754e-06
3	rs2653496	2486961	A	G	-1.8526e-05
3	rs12054152	2487038	G	A	-0.000138526
3	rs2221294	2487197	A	G	-6.28132e-06
3	rs17194392	2487275	A	G	-0.000106293
3	rs2174018	2487697	A	G	1.42059e-05
3	rs2134356	2487786	T	C	5.07044e-05
3	rs17194406	2488631	T	C	-5.4719e-05
3	rs11129149	2494080	G	A	3.66339e-06
3	rs9841813	2494395	A	G	0.00011244
3	rs990204	2494746	A	G	5.23518e-05
3	rs6442731	2495330	G	A	2.2882e-05
3	rs9852630	2496493	A	G	1.30908e-05
3	rs9310741	2499708	T	C	-5.18801e-05
3	rs17194455	2501259	C	T	-2.71092e-05
3	rs9860735	2502638	T	C	1.79212e-05
3	rs6802636	2510409	T	C	-3.87305e-05
3	rs34154967	2514371	C	A	3.6138e-05
3	rs17014863	2519703	G	T	-6.42621e-06
3	rs6442732	2524935	C	A	1.80888e-05
3	rs7651861	2532330	C	T	-8.57306e-06
3	rs17015059	2533117	T	C	-5.84323e-05
3	rs11129164	2533945	G	A	-1.8713e-06
3	rs1125102	2534560	C	A	-2.28948e-05
3	rs1551997	2534772	G	A	2.18538e-05
3	rs4571230	2538769	C	T	-3.21868e-05
3	rs9828150	2543302	G	A	-6.75431e-06
3	rs12490067	2547639	T	C	-6.49164e-05
3	rs6809399	2548837	A	C	-0.00014316
3	rs1382871	2550215	G	A	-0.000105947
3	rs749613	2552565	A	G	-6.18429e-05
3	rs1382875	2555483	T	G	-0.000427115
3	rs9864558	2555794	G	T	7.58642e-06
3	rs7626087	2559451	A	G	6.88262e-05
3	rs17620999	2561556	A	G	-0.000196354
3	rs1842220	2563341	A	G	0.000141151
3	rs13078307	2565355	C	A	-4.76655e-05
3	rs1382876	2566466	G	A	3.37473e-05
3	rs10510233	2568330	T	C	-0.000185535
3	rs17621371	2572478	C	T	-6.21988e-05
3	rs13093102	2573148	G	A	-3.66434e-05
3	rs17015816	2573461	T	C	-3.23002e-06
3	rs12636309	2573531	A	G	5.80145e-05
3	rs10510234	2574283	G	A	9.51372e-05
3	rs7636894	2578082	T	C	0.000173994
3	rs9816116	2578819	T	G	0.000536578
3	rs6793017	2579127	A	G	0.000632563
3	rs6763008	2589322	A	C	0.000194779
3	rs11710931	2609613	G	A	-0.00014766
3	rs11714113	2610363	C	T	1.77267e-05
3	rs2728055	2616290	C	T	-3.43023e-05
3	rs1871440	2620854	A	G	1.96186e-05
3	rs1466459	2621687	A	G	1.3055e-05
3	rs2616583	2622762	G	A	0.000174425
3	rs2619566	2624938	G	A	-1.73433e-05
3	rs17016957	2625588	A	G	-0.000135043
3	rs17564391	2635044	C	T	-1.47574e-05
3	rs4553961	2636747	A	G	2.60268e-05
3	rs9819935	2639146	T	C	-0.000164695
3	rs2616595	2639257	A	G	-6.04844e-06
3	rs2728063	2639829	C	T	-1.87157e-05
3	rs2619559	2647457	T	C	2.72267e-05
3	rs1382866	2649873	C	A	1.55547e-05
3	rs2619555	2650895	T	C	-9.29441e-05
3	rs1020997	2653577	C	T	1.10156e-05
3	rs9820645	2654597	C	T	1.98853e-05
3	rs12634177	2655924	A	G	-2.62219e-05
3	rs17565216	2656107	A	C	0.000140156
3	rs12634841	2656271	A	G	1.90599e-06
3	rs13068877	2657255	A	G	9.66654e-05
3	rs12487730	2661675	A	G	-2.24305e-06
3	rs2600306	2663757	T	C	-4.16801e-05
3	rs2600307	2665519	G	A	-1.93788e-06
3	rs2600308	2665665	T	C	-4.95919e-05
3	rs2170004	2665743	T	C	-5.62251e-06
3	rs1479548	2666990	A	G	3.54673e-05
3	rs1479546	2667189	A	G	-3.30896e-05
3	rs6803088	2668594	G	T	9.2663e-05
3	rs2619579	2675155	T	C	0.000118811
3	rs9849237	2675189	C	T	-3.79562e-05
3	rs11129228	2681038	T	G	-0.000281842
3	rs1479545	2682000	A	G	2.83083e-05
3	rs2728075	2682527	A	G	9.11274e-07
3	rs2619578	2683008	T	G	-1.66157e-05
3	rs2728076	2684357	A	G	4.71818e-05
3	rs2619575	2685649	C	T	-6.8792e-05
3	rs1479544	2687527	C	T	-0.000116234
3	rs6442742	2688399	A	G	-8.39899e-06
3	rs9942085	2697187	T	G	-0.000277316
3	rs4583635	2698276	G	A	0.000108326
3	rs12493955	2698291	A	G	-5.56406e-05
3	rs6442743	2701863	G	T	-1.2413e-05
3	rs17018137	2702037	C	A	4.64883e-05
3	rs4234548	2705019	G	A	3.02849e-05
3	rs4234549	2705062	A	G	3.63087e-05
3	rs4312636	2705150	C	T	1.70852e-05
3	rs17018270	2706571	A	G	4.45331e-05
3	rs6442744	2706671	C	T	9.44319e-05
3	rs10510237	2714759	G	A	-0.000390052
3	rs6804966	2715025	G	A	-0.000103513
3	rs2600274	2716743	G	A	-1.52405e-05
3	rs2600277	2718697	C	T	4.3458e-05
3	rs2600280	2720391	C	T	-2.52657e-05
3	rs1516391	2722320	T	C	-3.58002e-06
3	rs1400205	2724015	G	A	-0.000172747
3	rs2675307	2725060	T	C	-1.30401e-05
3	rs1914009	2727523	T	C	6.79037e-06
3	rs1516390	2728391	A	G	-1.88697e-05
3	rs2728024	2735354	G	A	-1.86553e-05
3	rs1949343	2738457	G	A	2.3884e-05
3	rs1949344	2738520	G	A	4.62355e-06
3	rs2176262	2738595	T	G	-6.03933e-05
3	rs1516398	2738701	C	T	3.3403e-05
3	rs2728030	2740275	T	C	2.61866e-05
3	rs767460	2741787	G	A	-3.48466e-05
3	rs2675301	2743000	G	A	3.05635e-05
3	rs7635049	2743571	A	G	-2.18461e-05
3	rs7645216	2743688	G	A	3.36631e-05
3	rs9837469	2754042	A	G	9.2508e-05
3	rs6442749	2755983	T	C	-0.000114917
3	rs9852788	2756368	T	G	0.000104501
3	rs2728047	2756407	C	T	-1.69814e-05
3	rs13324651	2756816	G	A	7.42908e-07
3	rs2063896	2758163	T	C	3.01897e-05
3	rs9845036	2759106	C	A	1.39793e-05
3	rs9868328	2759118	T	G	9.34673e-05
3	rs12494838	2759283	A	G	-4.47902e-05
3	rs11129251	2760197	A	C	-1.81756e-05
3	rs13077493	2761667	T	G	7.78609e-05
3	rs17019317	2762072	C	T	8.27105e-06
3	rs2320830	2768820	T	G	-0.000128591
3	rs12638165	2773343	G	A	0.000101025
3	rs7611703	2774996	C	T	-0.000131648
3	rs12638512	2776203	T	C	-2.53826e-06
3	rs12635996	2777017	C	T	-3.97131e-05
3	rs1973683	2777262	G	A	1.38042e-05
3	rs1554198	2777622	A	G	1.45003e-05
3	rs7637988	2779119	T	C	-5.92429e-05
3	rs7648792	2780113	G	A	2.6138e-05
3	rs2320957	2780675	T	C	0.000327328
3	rs12631108	2783549	G	A	0.000123774
3	rs9822614	2786502	A	G	-1.51609e-05
3	rs9849609	2788052	G	A	7.54262e-06
3	rs7614036	2790335	T	C	9.82061e-05
3	rs4594606	2792369	A	G	8.77835e-05
3	rs17019747	2795216	A	G	5.13122e-06
3	rs3897737	2796414	G	A	0.000121049
3	rs12494784	2799942	A	C	0.000105595
3	rs6442753	2801981	C	T	1.47957e-05
3	rs2063897	2802800	T	C	-3.12144e-05
3	rs6769880	2803102	A	G	4.08743e-05
3	rs6772481	2803270	A	G	1.68444e-06
3	rs1400202	2803304	G	A	1.43998e-05
3	rs2222104	2803671	A	C	3.23654e-05
3	rs9682558	2803731	A	G	-7.21273e-05
3	rs11129289	2805947	G	T	-1.73465e-05
3	rs7630808	2812408	A	G	6.96521e-05
3	rs967643	2812572	T	C	2.73505e-05
3	rs12330913	2813968	A	G	1.02232e-05
3	rs3935671	2815150	C	T	7.06193e-06
3	rs3935673	2815263	C	T	-3.56523e-06
3	rs4444696	2819258	A	G	-1.16549e-06
3	rs7652782	2821616	G	A	-0.00010514
3	rs6786387	2822150	C	A	6.08498e-05
3	rs956764	2826568	A	C	-0.000465491
3	rs1474020	2830601	A	G	-0.000323669
3	rs7636727	2830717	G	A	-0.000159001
3	rs2728090	2831511	A	G	8.22395e-06
3	rs7615939	2832318	A	G	-0.000179665
3	rs970823	2833928	G	T	0.000428145
3	rs9847255	2835174	C	T	-1.64316e-05
3	rs7628425	2836270	A	G	3.63786e-05
3	rs2728095	2836943	G	A	1.40015e-05
3	rs1914012	2838325	A	G	-5.52337e-05
3	rs1400211	2842906	G	A	-8.4338e-06
3	rs17020557	2844653	A	C	4.77739e-05
3	rs975334	2846316	G	A	-9.0062e-07
3	rs4685564	2851955	G	T	-0.000267754
3	rs11129308	2856723	G	A	-5.16752e-05
3	rs10865821	2867502	C	A	6.52446e-05
3	rs1400207	2867637	C	A	6.19031e-06
3	rs925820	2868988	T	G	2.94371e-06
3	rs6804610	2869944	G	T	2.32708e-05
3	rs6776496	2872068	G	A	5.13283e-05
3	rs1356240	2873869	A	G	2.37364e-05
3	rs9859742	2874048	A	G	-4.54281e-05
3	rs4685567	2874269	T	C	-6.49662e-05
3	rs12636975	2874847	T	C	3.64275e-06
3	rs9310863	2877547	T	G	-2.9791e-05
3	rs13093332	2877859	A	G	2.33971e-05
3	rs9861814	2878116	C	T	-1.7591e-05
3	rs7642309	2880210	T	C	-6.43098e-05
3	rs6781149	2881575	A	G	0.000191058
3	rs17584516	2886527	A	G	1.4285e-05
3	rs4629318	2893274	G	A	-1.88621e-05
3	rs11713158	2895684	T	C	0.000153055
3	rs11712375	2895810	A	G	5.56611e-06
3	rs7636197	2901065	G	A	-8.14091e-05
3	rs6768322	2902594	A	G	-5.94104e-05
3	rs4128731	2902880	A	G	-3.10573e-06
3	rs17021457	2902945	T	C	7.66386e-05
3	rs9872038	2903408	G	T	-0.000326491
3	rs17021477	2903664	A	C	6.71506e-05
3	rs12633402	2904227	C	T	-9.58719e-05
3	rs10510240	2904529	C	T	5.83812e-05
3	rs7631834	2904908	G	A	-0.000151752
3	rs9869344	2905353	T	C	2.72023e-05
3	rs10510241	2907097	G	A	1.04174e-06
3	rs4343610	2907746	G	A	-5.71441e-05
3	rs6442761	2908335	A	G	1.42668e-05
3	rs6789163	2908694	A	G	3.14728e-05
3	rs12715145	2909370	T	C	3.08259e-05
3	rs7650299	2910489	G	A	-8.76259e-05
3	rs4234555	2912699	C	T	0.000308169
3	rs9310866	2913680	G	A	4.70512e-06
3	rs11709236	2917365	A	G	-3.54846e-05
3	rs7611373	2917437	G	A	-7.45139e-06
3	rs9847797	2918045	G	A	1.05572e-05
3	rs7651287	2918690	T	C	2.05097e-05
3	rs4637279	2919516	A	G	2.83917e-05
3	rs7629802	2921240	C	T	-1.41488e-05
3	rs7641289	2921404	A	G	3.65592e-05
3	rs6442762	2921461	G	T	-7.02846e-05
3	rs13061928	2932365	A	G	-0.00010513
3	rs17586083	2932614	A	G	-3.20744e-05
3	rs17646659	2936639	A	G	0.000264591
3	rs7635644	2943790	T	G	0.000239278
3	rs2201923	2944376	G	A	-8.06067e-06
3	rs9815595	2945753	A	C	0.000464124
3	rs17022164	2946457	A	G	9.29361e-05
3	rs6785817	2946728	C	T	-1.0925e-05
3	rs2055319	2949863	T	C	3.58896e-05
3	rs11129336	2950536	T	C	1.31316e-05
3	rs1499133	2952214	A	G	8.41133e-05
3	rs1603891	2955478	G	A	1.22191e-05
3	rs6762178	2955529	A	G	-4.9999e-05
3	rs6766259	2957114	A	G	-1.38433e-05
3	rs9842399	2959627	C	T	-4.7018e-05
3	rs6779224	2962596	G	A	1.51664e-05
3	rs6771937	2963983	A	C	6.82792e-05
3	rs6781913	2966604	A	G	-1.97567e-06
3	rs1499139	2966836	G	A	9.33628e-05
3	rs17587122	2970579	G	T	3.86246e-05
3	rs9310883	2974333	C	T	3.12554e-05
3	rs7633620	2975433	G	A	0.000147944
3	rs6442766	2975573	T	G	-7.51618e-05
3	rs6789338	2976094	G	A	2.76248e-06
3	rs6442769	2976383	A	C	0.000146416
3	rs4487227	2979275	A	G	-5.26616e-06
3	rs1499137	2979471	A	G	1.88264e-06
3	rs1499136	2979708	G	T	0.000131064
3	rs4684371	2980545	G	A	-1.94727e-05
3	rs6779663	2981182	A	G	7.54545e-06
3	rs4685582	2981587	A	G	1.92573e-06
3	rs6787320	2983948	A	G	4.43861e-05
3	rs9310890	2984356	G	T	0.000119673
3	rs344409	2996893	T	C	-6.27295e-05
3	rs344410	2996963	G	T	-0.000125716
3	rs427502	2999019	C	T	-9.79708e-05
3	rs9864546	2999717	T	C	-2.19658e-06
3	rs13072813	3001085	G	A	9.57386e-06
3	rs13079652	3002447	G	A	-8.76728e-06
3	rs7626135	3005685	T	C	-7.99099e-05
3	rs2055320	3011476	G	A	0.000271453
3	rs168165	3017397	T	C	1.00318e-05
3	rs7356030	3020113	C	T	3.56599e-05
3	rs9821317	3021454	T	G	-2.06543e-05
3	rs344386	3021663	A	G	3.92543e-05
3	rs17024128	3023863	C	T	-0.000789812
3	rs9837218	3024477	T	C	-1.98823e-05
3	rs9842033	3025058	T	C	7.18188e-05
3	rs17595976	3028382	A	C	-6.7725e-05
3	rs2055318	3029483	G	A	-2.17693e-05
3	rs13068264	3030223	C	A	4.49729e-05
3	rs9852580	3033170	A	G	-6.35645e-06
3	rs9853379	3033626	A	G	-0.000209001
3	rs6442772	3034425	T	C	7.50918e-05
3	rs149467	3041819	C	T	-2.37934e-05
3	rs13088151	3049520	A	G	5.22188e-05
3	rs3967317	3058707	C	T	6.29696e-05
3	rs1420021	3060501	A	G	-4.76601e-05
3	rs7629924	3067850	A	G	3.89268e-05
3	rs9837045	3069773	G	A	0.000100787
3	rs9837333	3069920	G	A	-2.0982e-05
3	rs7649063	3070471	G	A	2.82529e-06
3	rs12497768	3071742	T	C	7.08414e-06
3	rs41419845	3072361	C	T	0.00025376
3	rs11129386	3072912	G	A	0.000118355
3	rs1039255	3073509	G	A	-6.15452e-06
3	rs4685592	3075096	G	A	-2.17134e-05
3	rs4685593	3075171	T	C	-6.35997e-05
3	rs7646097	3075224	T	C	5.98053e-05
3	rs4685595	3075522	A	G	-3.99508e-06
3	rs7644104	3075596	A	G	-4.84784e-05
3	rs9845519	3076218	G	A	3.59051e-05
3	rs6790908	3076401	C	T	-8.30932e-06
3	rs6803232	3076443	A	G	2.36682e-05
3	rs3846132	3077968	T	C	6.81959e-05
3	rs9839494	3078603	A	G	-0.000113611
3	rs339287	3081516	A	G	2.73739e-05
3	rs339285	3081825	T	C	-9.75892e-05
3	rs4685596	3082025	G	T	1.70728e-05
3	rs163560	3084147	A	G	-2.36968e-05
3	rs163562	3085004	C	T	-6.15744e-05
3	rs163563	3086195	C	T	-0.000246204
3	rs7373276	3089669	T	C	-5.74431e-05
3	rs7649378	3091331	C	A	-4.36008e-05
3	rs163566	3091964	T	C	-0.00022062
3	rs11920374	3092546	C	A	-7.03644e-05
3	rs6776572	3093366	A	G	1.72409e-05
3	rs149150	3094216	G	A	4.54283e-05
3	rs163568	3094469	G	T	8.88555e-05
3	rs163572	3095157	C	T	-2.17912e-05
3	rs4054727	3100615	T	C	1.31007e-06
3	rs3913308	3102867	C	T	6.08362e-06
3	rs163582	3103110	A	C	-3.39253e-05
3	rs6794523	3107691	C	A	-1.77282e-06
3	rs340828	3108083	G	A	-6.26252e-05
3	rs17659192	3108711	C	T	1.05445e-05
3	rs3804803	3124182	T	C	2.33555e-06
3	rs340813	3124500	C	A	-1.97504e-05
3	rs3804795	3130645	T	C	-1.67383e-05
3	rs7647903	3133791	G	A	-9.17681e-05
3	rs2290610	3139957	T	C	-1.06357e-05
3	rs6793085	3142423	C	T	-7.64318e-05
3	rs6808378	3142943	T	C	2.08981e-05
3	rs17884458	3147196	A	G	-0.000207661
3	rs3856848	3147676	C	T	0.000178907
3	rs3804793	3148245	A	C	-2.57223e-06
3	rs334782	3148458	T	C	2.78857e-05
3	rs3804791	3149568	T	C	1.60933e-05
3	rs3792421	3149791	A	G	4.15399e-06
3	rs334788	3153069	A	G	-7.62294e-05
3	rs334790	3153520	G	A	-0.000138915
3	rs334792	3154893	A	G	8.51118e-06
3	rs334793	3154931	G	A	-1.74753e-05
3	rs2540078	3156811	A	G	4.62546e-05
3	rs1153462	3157051	C	T	-1.30102e-05
3	rs1278150	3165907	C	T	3.95921e-05
3	rs334768	3171502	C	A	-9.02846e-06
3	rs2630819	3176301	C	T	-3.56759e-05
3	rs7638187	3177835	C	T	-4.99462e-05
3	rs4685607	3179400	A	G	-7.63233e-05
3	rs334763	3181297	A	G	7.23723e-05
3	rs3804783	3184442	C	T	-6.59704e-05
3	rs3931974	3186894	C	T	-2.50283e-05
3	rs7629889	3187643	G	A	-0.000206637
3	rs3762760	3188016	A	G	6.59672e-05
3	rs1705805	3189279	A	G	-3.3624e-05
3	rs1669348	3189398	A	G	-9.60212e-06
3	rs12107469	3190240	T	C	-1.65143e-05
3	rs1045433	3191426	T	C	4.46022e-05
3	rs1672770	3192903	C	T	4.36149e-06
3	rs1620675	3192927	T	G	-4.53557e-05
3	rs1669342	3193676	A	G	9.6066e-05
3	rs3846135	3195574	C	T	2.3833e-05
3	rs1669340	3198380	G	T	-8.60854e-05
3	rs1672767	3198513	C	T	-0.000120026
3	rs1669339	3199170	T	G	-1.88588e-05
3	rs1669338	3199635	A	C	-6.55558e-05
3	rs1705832	3201432	T	C	1.48998e-05
3	rs698206	3204804	T	C	-1.93712e-06
3	rs711619	3207754	T	C	0.000181229
3	rs4685611	3208731	C	T	-3.61734e-05
3	rs3792414	3210032	T	G	5.87917e-05
3	rs711616	3211515	T	C	-3.76372e-07
3	rs711613	3220489	T	C	-9.28554e-06
3	rs1705820	3226143	C	A	-9.44244e-06
3	rs1672746	3226378	T	C	-3.12632e-05
3	rs7624992	3233271	C	T	-0.000148553
3	rs4685613	3233709	G	A	-1.38219e-05
3	rs967963	3236900	T	C	2.21267e-05
3	rs7640918	3238726	C	T	4.11684e-05
3	rs1669358	3238947	G	A	-1.09975e-05
3	rs1672735	3239120	T	C	-6.14325e-05
3	rs1669352	3239238	T	G	0.000190074
3	rs4109078	3240356	T	C	1.80304e-05
3	rs6768756	3245509	T	C	8.78468e-06
3	rs11717189	3245960	G	A	8.7977e-05
3	rs4685616	3249106	A	G	-1.70893e-05
3	rs4085638	3259911	T	C	-2.15508e-05
3	rs3856858	3260833	G	T	2.93622e-05
3	rs12488686	3261014	C	T	2.31983e-05
3	rs13065779	3261377	T	C	-8.06121e-05
3	rs13080820	3261438	G	A	6.41667e-05
3	rs3914759	3265099	G	A	1.04254e-05
3	rs13074852	3267027	C	A	-0.000126809
3	rs13068305	3271778	C	T	2.89154e-05
3	rs4630928	3273766	G	A	8.53468e-06
3	rs4055307	3273837	C	T	-5.84867e-05
3	rs9823849	3275359	T	C	-2.57645e-05
3	rs12497625	3276428	C	T	-0.000246383
3	rs12497635	3276490	C	T	-0.000159779
3	rs3846142	3277275	C	A	8.47029e-06
3	rs12632074	3277845	A	G	-0.000106725
3	rs10510254	3279498	T	C	0.00029454
3	rs12489660	3283582	A	G	-0.000351875
3	rs12490364	3283626	T	C	-5.9982e-05
3	rs11129510	3287422	T	C	-1.33546e-05
3	rs3914771	3288938	A	G	-2.67447e-05
3	rs3914770	3288998	A	C	1.113e-05
3	rs2322039	3295715	A	C	-7.86904e-06
3	rs7622674	3298121	C	T	9.56143e-06
3	rs9854706	3301678	C	T	4.61442e-05
3	rs3914769	3304982	C	T	-2.03218e-05
3	rs711588	3305737	G	A	-0.000232334
3	rs4685622	3306941	T	C	8.91322e-05
3	rs3846145	3307984	A	G	7.4749e-05
3	rs1153452	3311720	C	T	-4.32657e-06
3	rs1153451	3312795	C	T	-4.17613e-06
3	rs13077321	3315364	C	A	0.000174766
3	rs9869774	3319294	T	G	3.34532e-05
3	rs6782884	3321028	A	G	0.000112948
3	rs6769275	3325965	C	A	3.10859e-05
3	rs9817602	3326866	G	A	-7.78062e-05
3	rs6442784	3327515	C	T	2.90986e-05
3	rs2322044	3330438	T	C	-1.14618e-05
3	rs13073417	3332441	C	T	0.000161797
3	rs10510255	3339484	G	A	0.000174603
3	rs1356615	3340244	C	T	3.26809e-05
3	rs12497287	3341324	C	T	-4.87008e-05
3	rs771000	3342533	A	G	-4.16069e-05
3	rs2322046	3343872	T	C	0.000122997
3	rs6442789	3344002	G	T	1.49165e-05
3	rs6442791	3344733	T	C	-6.97345e-06
3	rs17671139	3345465	G	T	-8.91557e-05
3	rs10510257	3346138	G	A	-0.000167556
3	rs17029949	3346910	C	T	0.000207678
3	rs4684384	3347090	A	G	-5.72273e-05
3	rs4684385	3347282	A	C	-4.26567e-05
3	rs4465931	3352713	T	C	-0.000129325
3	rs770996	3355544	C	T	3.3026e-05
3	rs6784423	3355967	T	G	-0.000277041
3	rs989084	3357144	T	C	-4.83762e-06
3	rs770997	3362137	C	T	-6.45465e-05
3	rs13094665	3366612	T	C	2.79431e-05
3	rs9859429	3367221	C	A	-2.13012e-05
3	rs6768984	3370924	T	C	1.13382e-05
3	rs1553136	3373925	T	G	2.0505e-05
3	rs1499088	3376689	T	C	0.000206
3	rs1499087	3376821	G	A	0.00106244
3	rs1499085	3378900	G	A	0.000188573
3	rs904476	3383021	G	A	2.48674e-05
3	rs10510260	3383955	T	G	2.08385e-05
3	rs1812967	3385383	A	G	5.29715e-05
3	rs2133414	3385916	C	T	0.000161109
3	rs7619998	3387384	T	C	3.38249e-06
3	rs7628291	3387984	G	A	0.000193612
3	rs977724	3391137	A	G	2.84623e-05
3	rs4685626	3391573	G	A	3.91608e-05
3	rs1508751	3394339	T	C	0.000458263
3	rs6764939	3395044	C	T	7.82071e-05
3	rs6791317	3395167	G	A	0.000133989
3	rs4684388	3395370	C	T	1.58371e-05
3	rs4142860	3396403	G	A	1.60521e-05
3	rs9854901	3396840	C	T	-0.000227078
3	rs978574	3397215	G	T	5.14273e-05
3	rs1396429	3399310	A	C	1.20829e-05
3	rs6800830	3401067	T	G	-1.25964e-05
3	rs1508741	3402228	T	C	3.40174e-05
3	rs12629310	3403133	T	C	1.79807e-05
3	rs1508733	3409961	A	G	0.00030311
3	rs1508738	3414001	C	T	9.57668e-05
3	rs2279976	3414410	C	T	4.59469e-05
3	rs2279977	3414586	A	C	-3.11053e-05
3	rs726182	3415814	G	A	5.1109e-05
3	rs4685631	3419135	T	C	7.8776e-06
3	rs979152	3421278	T	C	-1.38074e-05
3	rs13322888	3423218	A	G	1.70011e-06
3	rs9857561	3423498	A	G	-1.60579e-05
3	rs9838824	3423954	C	T	2.86755e-05
3	rs9843302	3424332	C	A	1.4824e-05
3	rs1355070	3424418	T	G	-0.000443947
3	rs978762	3425382	T	C	-9.19854e-05
3	rs17030873	3426420	C	A	-5.92405e-05
3	rs13089828	3426796	A	C	-2.52424e-05
3	rs13100659	3428056	A	G	5.60083e-06
3	rs17628085	3428614	G	A	-0.000444161
3	rs9876606	3431858	T	G	0.000309623
3	rs9863574	3433694	C	T	1.36257e-05
3	rs1396430	3433816	C	A	2.61688e-05
3	rs12630098	3434403	T	C	-7.03942e-05
3	rs11129561	3434542	C	T	1.82161e-05
3	rs7645357	3441441	T	G	2.0226e-05
3	rs9826242	3441776	T	G	8.40807e-05
3	rs6769713	3446261	T	G	-2.55494e-05
3	rs1355071	3448534	G	A	8.6829e-05
3	rs6771545	3457052	C	T	5.77285e-05
3	rs1601375	3460353	T	C	5.33302e-05
3	rs1355075	3461434	C	T	-5.69422e-06
3	rs10510262	3462953	A	G	0.000102581
3	rs17031291	3462966	A	G	-7.34588e-05
3	rs17031295	3463165	A	G	-4.72264e-05
3	rs1396433	3463376	T	C	-2.37198e-05
3	rs1117017	3463612	C	T	-0.000118716
3	rs6798302	3470152	C	T	8.62464e-05
3	rs17031343	3470460	C	T	-3.78222e-05
3	rs13063998	3471411	C	T	1.70528e-06
3	rs13063069	3471609	G	A	1.67976e-05
3	rs9879447	3472165	T	G	0.000196041
3	rs9879636	3472297	T	C	0.000216781
3	rs6772761	3472604	C	T	-6.35253e-06
3	rs1508750	3473240	C	A	4.47664e-06
3	rs9820648	3475578	T	C	8.12906e-05
3	rs13088831	3475859	C	T	4.79382e-05
3	rs9311046	3476929	G	A	-4.68129e-07
3	rs7620647	3485615	G	A	5.61968e-05
3	rs12637600	3487507	G	A	-3.37127e-06
3	rs7622190	3494618	A	C	3.60044e-05
3	rs7624675	3494748	T	G	-2.26555e-06
3	rs1396414	3496478	G	A	9.32624e-05
3	rs17031680	3497291	G	A	4.90077e-05
3	rs9818868	3497305	G	T	6.12708e-05
3	rs6799400	3500666	T	C	2.98489e-06
3	rs12486658	3502091	G	A	4.8912e-07
3	rs12639102	3502965	T	C	-4.74571e-05
3	rs6791588	3503710	T	C	6.07652e-06
3	rs2218778	3503752	A	G	1.20085e-05
3	rs17031767	3503771	G	A	-1.99069e-06
3	rs12632936	3509282	A	G	5.50629e-05
3	rs17031896	3509505	G	A	1.00395e-05
3	rs1396418	3511387	G	A	4.01616e-05
3	rs2322209	3515438	T	G	4.35196e-05
3	rs1564849	3515791	G	A	8.42869e-06
3	rs12631623	3516760	C	A	-1.30058e-06
3	rs9874185	3518222	G	A	3.99954e-05
3	rs1396421	3521656	A	G	1.22341e-05
3	rs7641428	3527638	G	A	-1.62631e-05
3	rs6789373	3528343	A	C	-1.19771e-05
3	rs9863722	3528827	C	T	5.39125e-05
3	rs12631784	3529100	G	A	-7.60871e-05
3	rs1967251	3530023	A	G	8.22436e-06
3	rs1967249	3530201	A	G	5.16781e-05
3	rs9311068	3530423	C	A	2.59819e-05
3	rs9311070	3530566	T	C	1.83291e-05
3	rs9311071	3530633	T	G	0.000185275
3	rs9874287	3531472	T	C	3.05859e-05
3	rs12715256	3533727	T	G	2.53183e-06
3	rs12715261	3535030	G	A	9.38583e-06
3	rs7649856	3535441	G	A	5.56946e-05
3	rs10510265	3541722	T	C	-5.24997e-05
3	rs7634055	3542805	C	T	-8.45429e-05
3	rs10212196	3545416	C	T	0.000147646
3	rs13089490	3548049	G	T	-2.1149e-05
3	rs923089	3549481	C	T	1.03623e-05
3	rs1472914	3553907	T	C	7.80776e-06
3	rs9840975	3554055	C	A	9.5832e-05
3	rs7634908	3555312	G	A	-2.04105e-05
3	rs4685643	3555853	T	G	-0.000149818
3	rs17032578	3555894	C	T	0.000168978
3	rs9871349	3556273	A	G	7.96398e-06
3	rs9813366	3556362	G	A	-0.000194695
3	rs9876298	3556810	T	C	-7.97309e-05
3	rs9876329	3556881	T	C	7.08037e-05
3	rs9853064	3556909	C	T	1.27376e-05
3	rs1508734	3563991	G	A	-6.44926e-05
3	rs10510268	3564506	T	C	3.90074e-05
3	rs17632978	3564622	C	T	-2.41097e-05
3	rs9845942	3565527	C	T	0.000121809
3	rs13076600	3568873	C	A	0.000112258
3	rs17032799	3571350	T	C	-0.000138219
3	rs4685651	3571930	G	A	-1.13466e-05
3	rs330243	3572242	G	A	1.89266e-05
3	rs1508736	3573029	A	G	7.64807e-06
3	rs1022037	3574205	C	A	-1.02684e-05
3	rs10048937	3578705	C	T	-3.74746e-05
3	rs11129648	3580449	T	C	-1.44403e-05
3	rs11129649	3580593	A	G	-1.26162e-05
3	rs9879339	3582105	C	T	2.9906e-05
3	rs723168	3583063	T	G	-2.00267e-05
3	rs17633588	3585219	T	C	-3.58732e-05
3	rs1450085	3609123	T	G	5.39988e-05
3	rs9879901	3612598	C	T	7.35842e-06
3	rs4684396	3614418	T	C	-6.99709e-06
3	rs9815663	3614887	C	T	1.81118e-05
3	rs1584573	3617016	A	G	-6.91126e-05
3	rs1532072	3629099	A	G	-3.8051e-06
3	rs2129898	3632423	C	T	-0.000192314
3	rs2129897	3632600	G	A	-8.68276e-05
3	rs6794507	3635641	A	G	-9.67205e-05
3	rs1868611	3636664	T	C	-6.16668e-05
3	rs2054875	3637246	G	A	-0.000111763
3	rs2322321	3637307	A	G	-9.39698e-05
3	rs1471967	3639856	A	G	-0.000246848
3	rs1349312	3643141	C	T	-0.000197746
3	rs2322326	3646275	A	G	3.66785e-05
3	rs6771278	3647609	T	C	-2.19347e-07
3	rs1450088	3648076	T	C	7.7377e-06
3	rs1542696	3649245	G	A	-3.42355e-05
3	rs2129896	3649300	C	A	-0.000282846
3	rs4684400	3657425	G	T	7.98565e-05
3	rs1601875	3658840	A	G	-8.13517e-05
3	rs1386951	3659256	A	G	-0.000120857
3	rs1386948	3659605	A	C	-2.47495e-05
3	rs2035663	3659759	G	A	-8.21597e-05
3	rs2129895	3659802	C	T	-3.7926e-07
3	rs6806226	3660691	G	A	3.95397e-06
3	rs1002912	3662149	T	C	-0.000120041
3	rs13084784	3663278	G	A	3.45866e-05
3	rs12054225	3664353	A	C	-7.07107e-05
3	rs1994501	3667895	C	T	-4.71601e-06
3	rs4685669	3667994	A	C	-4.52588e-05
3	rs13096795	3668842	A	C	1.22429e-05
3	rs7616995	3669386	G	A	-0.000142385
3	rs11713638	3671084	C	T	-2.30321e-05
3	rs901859	3671849	A	G	-3.24141e-05
3	rs2200706	3673608	C	T	-1.60185e-05
3	rs1471965	3673641	G	A	-5.30911e-06
3	rs6774407	3673983	C	T	-8.04217e-06
3	rs2200705	3677762	T	C	0.000192517
3	rs4685672	3681179	G	T	3.06503e-05
3	rs4685673	3683525	T	C	4.39591e-05
3	rs1488403	3684246	G	A	9.24337e-06
3	rs1488402	3684720	T	G	7.99824e-05
3	rs12493103	3685016	G	A	-2.95289e-05
3	rs1488400	3686152	C	A	-4.75061e-05
3	rs12637071	3687381	G	A	2.94159e-05
3	rs1873026	3687827	G	A	-2.01579e-05
3	rs17293711	3690221	A	G	5.36426e-05
3	rs2874754	3690348	A	G	9.75385e-07
3	rs7613351	3691040	C	T	0.000291542
3	rs6806681	3694039	C	T	-2.72458e-05
3	rs4685676	3696902	C	A	7.4833e-06
3	rs13094038	3697284	T	C	6.8701e-06
3	rs6798235	3698246	G	T	-8.28633e-06
3	rs6801861	3699454	G	A	-3.43457e-05
3	rs2322328	3701606	A	G	-7.20622e-06
3	rs17035163	3702536	C	T	-4.59883e-05
3	rs9872637	3702601	A	G	-4.34303e-05
3	rs12636703	3704120	C	T	-3.65859e-05
3	rs7651628	3706930	G	A	1.08371e-05
3	rs7643899	3706957	T	C	-1.57944e-05
3	rs983154	3708002	C	T	-2.80998e-05
3	rs17035256	3709304	T	C	-4.97936e-05
3	rs6442820	3709508	A	G	-2.94056e-06
3	rs724962	3718135	A	G	5.02197e-05
3	rs7613060	3720820	C	T	3.59683e-05
3	rs9809849	3726156	G	A	-4.9185e-05
3	rs1485273	3726784	C	T	2.79764e-05
3	rs17035515	3728697	T	C	3.50219e-05
3	rs711565	3731439	C	T	-4.91193e-05
3	rs1921019	3735454	C	T	-3.96499e-06
3	rs1312821	3736295	C	A	1.88535e-05
3	rs10510174	3740417	A	G	4.38337e-05
3	rs6798416	3741636	T	C	-5.24256e-05
3	rs6796108	3741831	A	G	-3.4068e-05
3	rs7611251	3745964	T	C	9.53701e-06
3	rs901050	3748218	T	C	2.97527e-06
3	rs1596152	3749436	A	G	0.000123231
3	rs1596154	3749584	A	G	4.51862e-06
3	rs2584042	3750029	A	G	-3.14141e-05
3	rs2584043	3750161	A	G	-1.88699e-05
3	rs812755	3754151	A	G	1.96856e-05
3	rs769787	3755608	A	G	-2.56307e-05
3	rs17035891	3755909	T	C	2.22762e-06
3	rs769781	3759119	C	T	-7.00171e-06
3	rs4638948	3761042	T	C	1.68226e-06
3	rs7643736	3767186	A	G	5.4459e-05
3	rs769809	3767212	G	A	-9.69249e-05
3	rs769806	3769274	A	G	3.22625e-05
3	rs12629402	3769424	T	C	-0.000106507
3	rs733765	3769493	C	T	0.000179444
3	rs1899398	3770669	T	C	-9.74487e-05
3	rs1899400	3770922	C	T	-0.000104169
3	rs17361688	3771470	G	A	-0.000180246
3	rs769801	3772538	C	T	-5.58469e-05
3	rs7628234	3773131	A	G	9.07752e-06
3	rs17030172	3773216	A	C	-2.39495e-05
3	rs4055065	3773351	G	A	-9.06196e-06
3	rs3967171	3773503	C	T	-5.92927e-06
3	rs769799	3773725	A	G	-7.82696e-06
3	rs769798	3775107	A	G	-4.13037e-06
3	rs769795	3776669	T	C	9.36672e-05
3	rs17036134	3777095	G	A	3.978e-07
3	rs769792	3777132	G	A	-4.64762e-05
3	rs17036162	3779597	C	T	-8.20804e-05
3	rs17036173	3780218	C	A	-9.73216e-05
3	rs17036228	3784734	G	A	-0.00018956
3	rs711555	3786473	A	G	-1.6948e-06
3	rs17362851	3786517	G	A	1.30541e-05
3	rs2218276	3787901	T	C	-3.70718e-05
3	rs2633834	3788212	T	C	0.000109072
3	rs1073657	3792945	C	T	-2.2183e-05
3	rs711544	3796045	G	A	2.99756e-05
3	rs11713573	3796074	C	T	-8.64993e-06
3	rs769643	3797187	G	A	-4.70693e-05
3	rs2119809	3802980	C	T	-9.00354e-05
3	rs2165629	3803229	T	C	-2.90033e-05
3	rs809954	3804410	T	G	1.29062e-05
3	rs769648	3804425	A	G	7.5787e-05
3	rs811272	3804555	G	A	3.39163e-05
3	rs6776535	3804927	C	T	-5.45787e-05
3	rs3931232	3805331	A	C	6.37317e-05
3	rs1661532	3805368	T	C	-0.00018819
3	rs12638052	3806698	C	T	-2.37124e-06
3	rs1065344	3807031	T	G	-0.000298161
3	rs1065343	3807050	G	A	-1.79534e-06
3	rs1352407	3807630	A	G	0.000258523
3	rs1352408	3807651	C	T	5.83084e-06
3	rs716296	3807888	C	T	1.28247e-05
3	rs1348235	3808796	A	G	1.80975e-05
3	rs3959	3808819	A	C	2.22915e-05
3	rs9813203	3809408	C	T	-0.000220209
3	rs17036628	3809798	T	C	6.23286e-06
3	rs1352409	3810723	A	G	0.000664175
3	rs1352410	3810745	T	C	1.70221e-05
3	rs1682876	3811058	C	T	0.000131274
3	rs11708888	3812310	T	C	-0.000323099
3	rs1628140	3814010	C	T	7.28982e-05
3	rs769626	3818605	T	G	0.000284556
3	rs6442831	3820517	C	T	-0.000187497
3	rs4079251	3823697	G	T	-0.000333362
3	rs769641	3825923	G	A	0.000192337
3	rs809953	3828076	T	C	7.18732e-06
3	rs12636288	3830641	A	G	-6.48995e-05
3	rs711584	3838266	C	T	0.000133826
3	rs711582	3840471	A	G	2.73528e-05
3	rs17037086	3843436	A	C	0.000115936
3	rs1682914	3844751	C	A	5.52016e-05
3	rs998655	3845835	T	C	7.17383e-05
3	rs10510276	3845970	C	A	-1.03007e-05
3	rs10510277	3846204	T	G	-0.000166274
3	rs1682913	3846526	A	C	-5.52837e-06
3	rs1488454	3846805	C	T	6.92784e-05
3	rs10780025	3847031	A	G	-8.86998e-06
3	rs1561801	3850233	A	G	9.76779e-05
3	rs1976077	3850309	T	G	-4.24136e-05
3	rs9850004	3852866	T	G	-5.03907e-05
3	rs13321784	3853912	A	G	-0.000207586
3	rs711578	3858932	C	T	4.09217e-05
3	rs711576	3860491	G	A	-1.65306e-05
3	rs696489	3863279	T	C	2.00623e-05
3	rs17037382	3864892	T	C	0.000123175
3	rs1825912	3866316	A	G	3.96601e-05
3	rs7649754	3877049	G	A	7.21123e-05
3	rs13083087	3878883	T	G	1.02606e-05
3	rs6442835	3882249	T	G	2.81846e-05
3	rs13100776	3884057	G	T	1.56185e-05
3	rs17037482	3884459	C	T	0.000138768
3	rs2166070	3885463	T	G	-4.83494e-06
3	rs3749351	3886180	T	C	1.32002e-05
3	rs3749348	3886919	C	T	-3.02077e-07
3	rs9844909	3887093	A	G	-8.22048e-05
3	rs2120609	3887876	T	C	1.43496e-05
3	rs1872418	3888894	C	T	-5.7572e-05
3	rs4685690	3891187	C	A	-4.80253e-05
3	rs1994274	3892716	C	T	-2.49561e-05
3	rs4685692	3892727	A	G	2.55411e-05
3	rs1994273	3892843	T	C	-3.75736e-05
3	rs6776332	3899791	C	T	-1.62606e-05
3	rs13075986	3900135	T	G	-5.15785e-05
3	rs1444212	3900591	A	G	2.05806e-05
3	rs4685693	3900819	A	G	-4.88576e-06
3	rs2120618	3903887	T	C	-2.99044e-05
3	rs13072660	3904390	G	A	1.23723e-05
3	rs2596890	3915789	A	C	-3.16861e-06
3	rs2633820	3915943	A	G	-1.16484e-07
3	rs2633822	3916426	C	A	-3.29743e-05
3	rs2166077	3918209	G	T	5.44179e-06
3	rs2596889	3918983	G	T	5.65365e-06
3	rs1488445	3920844	A	G	-9.03647e-05
3	rs10510279	3924672	T	C	5.4497e-05
3	rs923359	3941390	G	A	2.91996e-06
3	rs7644029	3943186	A	G	7.57409e-05
3	rs17038229	3943462	T	G	1.42991e-05
3	rs4685707	3945544	C	T	3.65373e-06
3	rs2171545	3946051	A	G	-1.05668e-05
3	rs6767677	3947216	T	C	6.67848e-05
3	rs9850979	3948722	A	G	-2.75079e-05
3	rs6785370	3958764	A	G	-6.63674e-06
3	rs17038368	3959344	C	T	-1.39623e-06
3	rs9881190	3959616	A	G	4.89242e-05
3	rs4349486	3960033	G	A	0.000137008
3	rs4349487	3960052	G	T	2.0978e-05
3	rs4455307	3960071	C	A	-1.84582e-05
3	rs9831663	3960462	A	C	8.48559e-05
3	rs6776819	3961273	A	G	2.2172e-05
3	rs11922306	3963543	A	G	0.000143453
3	rs11716741	3965271	T	C	-3.112e-05
3	rs9311205	3966355	T	G	1.67845e-05
3	rs1385464	3967467	T	C	-1.58089e-05
3	rs977392	3969101	G	A	2.93865e-05
3	rs1825503	3971502	G	A	0.000138654
3	rs2322357	3971538	C	T	3.11506e-06
3	rs2034162	3971603	C	T	-4.98116e-05
3	rs9866915	3972118	A	C	-2.31407e-05
3	rs1244000	3973674	G	A	-9.65333e-05
3	rs1244001	3973807	C	T	-0.000173137
3	rs1116189	3974718	G	T	-3.90842e-05
3	rs2629163	3975933	C	A	2.13784e-05
3	rs2629164	3976042	C	T	2.11262e-05
3	rs2120617	3992862	C	T	-3.78196e-05
3	rs17038823	3997873	C	T	1.0273e-06
3	rs11716390	3999670	C	T	-7.37338e-05
3	rs17038848	4000579	T	C	-4.81596e-05
3	rs17749633	4004427	T	C	0.000123825
3	rs1038482	4011128	T	C	-1.14077e-05
3	rs1039260	4012662	A	G	1.86305e-07
3	rs2588357	4013804	T	G	9.21887e-05
3	rs1243812	4013890	T	G	1.95527e-05
3	rs9883243	4014202	C	T	-4.87333e-05
3	rs9845164	4014660	G	T	2.43385e-05
3	rs9850111	4015439	G	A	-4.57816e-05
3	rs13320350	4017669	A	G	-0.00016157
3	rs317565	4020215	A	C	-3.57013e-05
3	rs2279751	4020725	T	C	1.60177e-05
3	rs12630208	4021456	C	A	4.12708e-05
3	rs11129844	4021546	G	T	-6.066e-06
3	rs12630241	4021679	C	T	-6.48896e-05
3	rs11712418	4021829	T	G	6.99318e-06
3	rs17039519	4023232	T	C	1.42599e-05
3	rs1385466	4023706	T	C	-4.65947e-05
3	rs1385467	4023868	A	G	1.21668e-05
3	rs17039568	4025152	T	C	-1.44277e-05
3	rs9862263	4025573	T	C	9.2968e-06
3	rs1562080	4025703	C	T	2.66039e-06
3	rs1074650	4026680	C	T	-6.82087e-06
3	rs2133417	4028530	C	T	3.37572e-05
3	rs1110797	4031655	T	C	2.15779e-05
3	rs1110798	4031736	A	G	3.09013e-05
3	rs1110864	4032471	A	G	3.19357e-05
3	rs4142774	4034874	T	G	-5.56135e-05
3	rs1111441	4035291	C	T	6.14345e-06
3	rs4685724	4035443	T	C	1.9548e-06
3	rs317544	4041690	T	C	1.39586e-05
3	rs7615618	4045707	G	A	0.000120659
3	rs317588	4046691	G	A	-1.14007e-05
3	rs167601	4049724	T	C	-1.75846e-05
3	rs41393048	4050863	A	C	0.00032522
3	rs317593	4052274	G	A	-8.10408e-06
3	rs317613	4060937	T	C	-0.000238476
3	rs11928296	4062565	A	G	0.000413289
3	rs13099728	4063645	A	C	-2.88551e-05
3	rs317623	4066869	T	C	2.07579e-05
3	rs6806504	4070251	A	C	-5.51862e-05
3	rs6806903	4070649	A	G	1.5375e-05
3	rs1092733	4071151	T	C	-0.000144735
3	rs317605	4074033	A	G	5.58753e-05
3	rs10865894	4074425	A	G	0.000169018
3	rs1987888	4078654	T	C	0.000111051
3	rs795727	4103926	G	A	-2.28016e-05
3	rs724377	4108928	A	G	-5.31357e-06
3	rs795734	4109700	A	C	1.20626e-06
3	rs711676	4110799	G	A	1.75101e-05
3	rs795740	4112819	C	T	9.73091e-06
3	rs1087824	4114722	C	T	-1.59536e-05
3	rs2686714	4121223	T	C	-1.45111e-05
3	rs2648481	4122269	T	C	-0.000273515
3	rs622430	4126259	A	G	-7.68383e-05
3	rs624204	4126681	A	G	1.9249e-05
3	rs615670	4127163	T	C	-4.2186e-05
3	rs615329	4127195	T	C	-0.000106902
3	rs636955	4127267	A	G	-1.80422e-05
3	rs1356229	4129001	C	T	-0.000201937
3	rs7651626	4133730	T	C	-0.000232936
3	rs7615298	4133978	G	A	-8.76402e-05
3	rs663377	4135452	G	A	6.07994e-06
3	rs11918278	4136234	C	T	-0.000208442
3	rs11928084	4138813	G	T	-0.000116551
3	rs3913298	4145538	G	A	-0.0001879
3	rs17039911	4148330	C	T	-1.04008e-05
3	rs17039917	4148796	C	T	-0.000118891
3	rs17039919	4149176	A	G	-0.000152647
3	rs2648487	4154130	G	T	-6.84714e-05
3	rs7625951	4154608	C	T	-0.000227663
3	rs13084851	4157503	T	C	-5.89288e-05
3	rs17702174	4158345	C	T	-5.04663e-05
3	rs12106725	4161743	G	T	3.06352e-05
3	rs17039977	4162527	C	T	-2.23439e-05
3	rs17039978	4162607	A	G	-9.57872e-05
3	rs795306	4164486	A	G	-6.34163e-05
3	rs795302	4165733	C	T	1.17144e-05
3	rs2587924	4180069	G	T	-2.72225e-05
3	rs952644	4181750	G	A	-4.71635e-05
3	rs795296	4183412	C	T	-2.2134e-05
3	rs795294	4184299	C	T	2.41215e-05
3	rs7632212	4185026	G	A	-1.22135e-05
3	rs7613685	4185601	C	T	-7.39806e-05
3	rs2686702	4190452	C	T	1.81195e-05
3	rs2629276	4193500	A	G	-4.4691e-06
3	rs2686698	4195449	G	A	1.60976e-05
3	rs1351950	4205623	G	A	-5.94254e-05
3	rs1825508	4207784	C	T	-6.70548e-05
3	rs931303	4210504	C	A	-3.0597e-05
3	rs1017903	4212007	T	G	-9.15785e-05
3	rs1403124	4213033	C	A	2.12264e-05
3	rs1485269	4222976	A	G	-4.14459e-06
3	rs1899780	4223269	C	T	-5.20875e-05
3	rs2600116	4224731	G	A	2.01077e-05
3	rs1160604	4229796	G	T	4.58838e-05
3	rs2629243	4230372	C	T	-2.33232e-05
3	rs1485251	4234557	G	A	0.000108934
3	rs2587907	4235671	C	T	3.20299e-05
3	rs6777465	4237036	G	A	-3.33299e-05
3	rs6769118	4237101	T	C	5.56957e-05
3	rs996402	4237188	G	A	-6.51443e-05
3	rs2587930	4237598	C	A	-2.55628e-05
3	rs1485250	4238057	G	A	-2.28111e-05
3	rs1485247	4238196	C	T	-4.14946e-05
3	rs2587928	4239325	T	C	-0.000101543
3	rs2629250	4239394	T	C	2.70854e-05
3	rs1444058	4239847	C	T	-4.3195e-05
3	rs1444056	4239953	A	C	-1.71958e-05
3	rs7630606	4247185	A	G	-9.78524e-06
3	rs1116129	4250309	A	C	-1.01657e-06
3	rs2587940	4253219	A	G	0.00012288
3	rs313679	4259661	A	G	2.0119e-05
3	rs906667	4260317	T	C	-4.78347e-06
3	rs313682	4261274	C	A	9.46276e-06
3	rs313689	4266532	C	T	-4.18778e-06
3	rs313691	4266844	C	T	7.24068e-06
3	rs1385488	4267532	A	G	5.04348e-05
3	rs6773056	4268855	A	G	7.88368e-05
3	rs2629268	4268896	C	A	0.000224907
3	rs6784337	4269031	G	A	2.0315e-05
3	rs1242799	4272253	C	T	3.48853e-05
3	rs1242806	4272612	T	C	2.10027e-05
3	rs1242807	4272845	C	T	5.74711e-05
3	rs1242808	4272940	T	C	0.000178134
3	rs1242810	4273489	C	T	2.00208e-05
3	rs13065523	4274646	C	T	0.000127275
3	rs1153572	4275803	C	T	0.00017702
3	rs4279083	4276680	A	C	0.000235652
3	rs313632	4278463	T	C	1.35116e-06
3	rs1876613	4282950	T	C	2.6362e-05
3	rs7612962	4285894	C	T	6.81268e-06
3	rs13063552	4286700	C	T	0.000111532
3	rs313676	4293384	C	A	-0.000187357
[truncated: 61,059 more rows]

## Sheet: Chr4
CHR	SNV	Position1	Eff. Allele2	Ref. allele3	PRSGW_ASN4
4	rs7678633	69713	G	A	9.57833e-05
4	rs13125929	71566	T	C	3.88235e-05
4	rs13125667	74238	G	A	1.64428e-05
4	rs10001263	74508	G	A	4.78576e-05
4	rs13148549	74983	T	G	3.72794e-05
4	rs13114862	75102	A	G	-1.33319e-05
4	rs12511220	75174	C	T	-5.40977e-05
4	rs13435282	79340	G	A	-7.97883e-06
4	rs2006748	87113	T	C	-3.8292e-05
4	rs11724335	90883	C	T	-9.48778e-06
4	rs12509346	94380	A	G	6.11879e-05
4	rs9884834	102571	T	C	2.57547e-05
4	rs17802159	111487	A	G	-9.12377e-06
4	rs9996597	121652	T	C	3.49629e-05
4	rs3829	134851	T	C	3.29889e-05
4	rs11735742	142550	T	C	2.85611e-05
4	rs6830247	150683	G	A	1.0106e-05
4	rs7440274	155713	A	G	-8.8317e-05
4	rs6842197	159061	G	A	-2.14922e-06
4	rs10027536	167596	A	G	2.89658e-05
4	rs7665922	181476	T	C	0.000128563
4	rs11736321	183278	G	A	3.5619e-05
4	rs11728864	191307	T	C	5.8274e-05
4	rs6599313	195709	A	C	-5.52706e-05
4	rs6826124	200631	A	G	1.5877e-05
4	rs28716466	201074	T	C	0.000415887
4	rs11727093	210459	G	T	5.73696e-05
4	rs4690243	215351	C	T	-2.85297e-05
4	rs2353605	219538	C	T	-1.08241e-05
4	rs11248009	220149	T	C	0.00017674
4	rs11724417	223352	A	C	1.13299e-05
4	rs17521834	225449	A	G	8.37033e-06
4	rs1986386	228809	T	C	7.17648e-05
4	rs4510422	231940	C	T	7.31419e-05
4	rs7687112	243556	A	G	0.000144152
4	rs6857106	249430	G	T	1.61877e-05
4	rs12510827	252804	G	A	-1.27784e-05
4	rs11731285	264941	A	G	2.31205e-06
4	rs11723615	276983	T	C	4.40173e-05
4	rs9328738	278196	A	G	5.20761e-06
4	rs10002733	279396	A	C	-1.44533e-05
4	rs11723261	282499	A	G	4.56848e-05
4	rs1986557	283118	T	C	-3.26617e-05
4	rs7661412	298772	G	A	1.93942e-05
4	rs6828802	302934	C	T	-8.68501e-06
4	rs10034550	305291	A	G	5.11794e-05
4	rs6848983	308010	G	T	0.000107535
4	rs11946825	321902	C	T	2.65447e-05
4	rs3762867	329686	G	A	2.52603e-05
4	rs11729526	333310	A	G	1.5077e-05
4	rs34483255	338851	C	T	2.63219e-05
4	rs6821220	346758	T	G	3.28871e-05
4	rs7682616	352955	G	A	1.90866e-05
4	rs9999356	360919	C	T	-4.9894e-06
4	rs11725919	364537	G	T	1.60818e-05
4	rs1443076	367956	C	T	1.06631e-06
4	rs17164812	374989	C	T	0.000118665
4	rs7688202	383530	G	T	2.69082e-05
4	rs7695712	415311	A	G	-0.000156898
4	rs7689019	418834	G	A	1.72781e-05
4	rs7666919	419565	C	T	-7.46599e-05
4	rs1053401	420664	G	T	-9.53607e-06
4	rs2280250	420688	C	T	2.12307e-05
4	rs2280249	421086	C	T	5.03091e-05
4	rs6599338	425881	G	A	-1.0683e-05
4	rs17164836	427376	T	C	3.0139e-05
4	rs894534	429720	T	C	-2.26012e-05
4	rs11248018	430221	T	C	1.22597e-05
4	rs1045887	434079	G	A	1.80278e-05
4	rs11729407	440009	C	A	2.17824e-06
4	rs11944122	442021	T	C	-0.000119614
4	rs7662652	447595	A	G	3.64445e-05
4	rs12186156	452106	T	C	-4.44653e-06
4	rs6829388	458369	G	A	1.68969e-05
4	rs7698112	463504	A	G	1.34884e-05
4	rs6599348	470103	G	A	-3.10944e-05
4	rs6825452	470463	T	C	4.16641e-06
4	rs6810900	470866	C	T	-1.61094e-05
4	rs17721028	473935	A	C	-9.04042e-05
4	rs6599351	473952	G	A	-1.51008e-06
4	rs13102358	475468	T	C	-0.000292366
4	rs7695915	497138	G	T	8.95474e-05
4	rs17721347	498459	C	T	-3.66124e-05
4	rs17164861	502911	T	C	5.60059e-06
4	rs1867188	504012	G	T	6.58391e-05
4	rs10016761	504664	G	A	6.82326e-05
4	rs12719770	507001	C	T	-9.15816e-05
4	rs13131404	512828	T	C	2.57616e-06
4	rs4499656	513414	C	T	-2.99669e-06
4	rs13115344	515489	G	A	-4.78654e-05
4	rs7672868	516398	G	A	-7.66887e-05
4	rs7678962	517198	G	A	3.39459e-06
4	rs7666226	517376	T	C	-9.5884e-06
4	rs7666425	517461	T	C	6.99868e-06
4	rs13150531	517622	C	T	-0.000177121
4	rs13114026	520853	G	A	-1.44313e-05
4	rs4624610	521480	T	C	-1.77925e-05
4	rs10213007	532200	A	G	-9.80993e-06
4	rs1127410	533001	T	C	2.30869e-06
4	rs7668455	533399	G	A	8.22026e-05
4	rs6822767	540099	T	C	-4.89425e-05
4	rs10014828	541182	C	T	0.000106379
4	rs11730410	541595	C	T	-9.18892e-05
4	rs6854818	552862	C	A	-1.56569e-05
4	rs10018393	575087	G	T	9.10967e-05
4	rs28648408	575535	A	C	-0.000120821
4	rs7661376	594372	T	C	-3.06621e-05
4	rs9884240	607202	T	C	4.20334e-05
4	rs9998967	618720	T	C	-5.43976e-05
4	rs10029928	624897	G	A	3.90811e-06
4	rs9997286	625962	C	T	7.50082e-06
4	rs4075653	626803	T	G	-1.34423e-05
4	rs10031745	639670	T	C	-1.06787e-07
4	rs28438498	642899	T	C	1.76074e-06
4	rs10023472	644410	C	T	2.37572e-05
4	rs10027866	644438	A	G	-2.53058e-05
4	rs28374488	644815	G	A	-5.27127e-05
4	rs6837180	698292	A	G	-6.79965e-05
4	rs4690187	703813	C	T	-0.000244597
4	rs4690293	706101	A	G	-0.000120533
4	rs4076064	712222	T	C	-3.601e-05
4	rs12374317	713920	G	T	-8.14767e-06
4	rs12510790	714936	A	G	-0.000116678
4	rs10452329	716248	T	C	-2.78916e-05
4	rs10034650	726322	G	A	-2.42489e-05
4	rs4690296	732261	A	G	-0.000113323
4	rs747504	734677	G	A	-3.51242e-05
4	rs4234853	735150	G	A	-1.75964e-05
4	rs7376288	741742	T	C	1.06175e-07
4	rs9332466	744098	T	C	0.000789924
4	rs1531583	744972	G	T	-7.5532e-05
4	rs4690281	753944	G	A	-0.000381427
4	rs2242233	755025	G	A	-4.62383e-06
4	rs2242234	755129	C	T	-0.000345557
4	rs2242235	755210	A	G	0.000113904
4	rs4690309	756377	T	C	-9.88386e-05
4	rs6838241	756686	A	C	2.41641e-05
4	rs11931963	758358	G	A	4.90527e-05
4	rs899393	758366	C	T	-5.38723e-05
4	rs6810428	759709	A	G	3.28964e-06
4	rs7336	760258	G	T	4.94351e-05
4	rs4690194	760819	C	T	-0.000183433
4	rs1044147	763077	G	A	-3.55682e-05
4	rs6819857	771587	A	G	-4.19556e-06
4	rs6840352	774574	A	G	-7.47339e-06
4	rs2242237	779394	A	G	8.75157e-06
4	rs6816868	779670	C	T	0.000525991
4	rs3822028	785041	T	C	1.43055e-05
4	rs2306251	786401	T	C	-4.30924e-06
4	rs11722977	790757	C	A	-0.000305441
4	rs10004297	793763	C	T	0.000119878
4	rs10004503	793929	C	T	2.04214e-05
4	rs7677766	795890	G	A	-0.000128324
4	rs17165034	798962	G	A	-1.3562e-05
4	rs9328757	809593	G	A	-0.000112273
4	rs9328758	809787	C	T	-8.35848e-07
4	rs11248042	812598	T	C	-7.59999e-05
4	rs11248043	812753	G	A	-5.95904e-05
4	rs17165046	813393	C	T	-5.92617e-05
4	rs6832751	814080	A	G	3.01646e-05
4	rs10155282	814719	G	A	-3.57142e-05
4	rs11248044	815321	A	G	-2.42373e-05
4	rs10155482	816921	A	C	5.37442e-06
4	rs936551	821490	A	G	-4.40928e-06
4	rs6599384	822706	T	C	-2.03205e-05
4	rs1078139	828148	C	A	-0.000139643
4	rs2127168	830601	T	C	-5.24672e-05
4	rs11736866	831181	G	A	-8.7624e-05
4	rs4690322	834308	A	G	1.95673e-05
4	rs2878441	837273	C	T	1.53422e-05
4	rs6964	843184	G	A	8.18576e-05
4	rs1134921	843508	C	T	-7.41927e-05
4	rs8093	843695	A	G	4.6646e-05
4	rs2306242	843720	T	C	-1.93063e-05
4	rs2306241	844035	C	T	2.59679e-05
4	rs6843423	847008	C	T	1.12919e-05
4	rs4690340	848280	G	T	-4.0531e-05
4	rs11731387	851357	G	A	-6.16106e-06
4	rs1564282	852313	C	T	-1.23922e-05
4	rs2061846	852484	T	C	-4.74949e-05
4	rs4690339	854712	T	C	8.03697e-06
4	rs7684266	856609	T	C	5.19725e-05
4	rs11248051	858332	C	T	1.53432e-05
4	rs2306248	860146	A	G	-4.08791e-05
4	rs2306245	862156	T	C	-4.88327e-06
4	rs7690306	863917	A	G	4.2031e-05
4	rs7690704	864126	A	G	-9.15457e-05
4	rs755447	865227	G	A	8.77362e-05
4	rs4690336	867242	C	T	-1.39635e-05
4	rs764324	867866	T	C	-2.29153e-05
4	rs1564280	871675	A	G	-0.000140864
4	rs17165130	875339	C	A	4.15676e-06
4	rs2279186	875887	G	A	4.95007e-05
4	rs3736087	876318	C	T	0.000147393
4	rs899388	877271	G	A	-0.000517351
4	rs17781378	880094	T	C	-3.38882e-05
4	rs2279181	882643	G	A	-6.28955e-05
4	rs2279180	883039	A	G	-4.31224e-05
4	rs3775127	886061	G	A	6.04057e-05
4	rs11726508	888937	C	T	-0.000234619
4	rs3775122	893287	G	A	-5.05043e-05
4	rs3775121	893520	G	A	-1.4933e-05
4	rs3755963	894255	A	G	2.46571e-05
4	rs3822023	896486	T	C	4.0607e-06
4	rs17165156	899143	G	A	0.000160741
4	rs3755959	901672	C	T	9.38196e-06
4	rs3796610	903694	C	T	3.56934e-06
4	rs4690332	910520	T	C	-1.73718e-05
4	rs6847650	917698	C	T	-0.000198528
4	rs7663192	923947	T	C	-3.06495e-05
4	rs754758	924280	A	C	3.84012e-05
4	rs873785	925149	T	C	-4.02216e-05
4	rs935965	928684	T	C	-5.89572e-06
4	rs6851795	933660	T	C	-0.000259916
4	rs7687129	939883	T	C	-3.92197e-05
4	rs17165168	941135	C	T	-4.69234e-05
4	rs6815138	941290	A	C	-2.70681e-05
4	rs10516158	942439	C	T	6.15881e-05
4	rs2290404	945225	A	G	-8.02952e-05
4	rs2290405	946974	G	A	-4.8958e-05
4	rs3733343	950737	T	C	-2.8813e-05
4	rs1051613	951179	G	A	-0.000134625
4	rs748483	952409	A	G	6.49928e-05
4	rs4690326	953698	A	C	-0.000308339
4	rs6599390	956047	A	G	-2.57254e-05
4	rs4690324	960081	G	A	-3.70642e-06
4	rs11248060	964359	C	T	1.98434e-05
4	rs11724804	965779	G	A	-0.000184811
4	rs3806761	968826	G	T	-0.000127777
4	rs11731377	971266	T	G	-9.27788e-06
4	rs4583705	973036	C	T	0.000116278
4	rs3755955	994414	G	A	0.000291118
4	rs6815946	995305	T	C	-2.16931e-05
4	rs6831280	996165	G	A	-3.83925e-05
4	rs6855019	1001997	C	T	-3.991e-05
4	rs6855233	1002125	C	T	4.08008e-05
4	rs4505759	1003022	C	T	3.7315e-06
4	rs34627176	1006200	G	A	0.000106468
4	rs11734750	1006924	C	T	-5.69773e-05
4	rs6814476	1008404	A	G	0.000155503
4	rs34869253	1009420	T	C	4.09573e-05
4	rs4647930	1018705	C	A	4.72647e-05
4	rs4647932	1019011	C	T	-0.000177785
4	rs4647939	1019312	G	A	3.01346e-06
4	rs3733350	1020129	C	T	-4.43782e-05
4	rs935973	1024287	T	C	-0.000163952
4	rs10012074	1026866	A	G	-5.75761e-05
4	rs935971	1045265	G	A	2.41137e-05
4	rs13114658	1052009	A	G	-5.64662e-05
4	rs2045066	1052401	C	T	-0.000322652
4	rs2045065	1052488	A	G	-0.000197223
4	rs6839931	1053172	T	C	-0.000199706
4	rs12645644	1054159	G	A	-0.000466623
4	rs13135215	1054364	A	G	-9.35064e-05
4	rs13107058	1054379	G	A	-8.55322e-05
4	rs4690214	1054636	T	C	-0.000154766
4	rs4690213	1054868	C	T	3.94584e-05
4	rs4690212	1054898	T	C	-0.000237009
4	rs6822863	1055606	G	A	-0.000290744
4	rs10902752	1056199	C	T	-6.04753e-06
4	rs7673898	1056569	C	A	-9.33065e-05
4	rs13137782	1058358	C	T	5.79634e-05
4	rs7669622	1058659	T	C	-9.78182e-05
4	rs6599278	1058798	C	T	-1.56818e-05
4	rs2290409	1067249	T	C	-4.6086e-05
4	rs2290408	1067267	G	T	-8.07642e-05
4	rs2014318	1068778	A	G	-5.34255e-05
4	rs1010342	1068819	G	A	-9.25204e-05
4	rs6812586	1069851	A	G	-0.000118497
4	rs1466216	1071907	A	G	-3.91946e-05
4	rs13147452	1078124	G	A	0.000116073
4	rs1670533	1078187	G	A	-2.2982e-05
4	rs17164229	1078596	C	T	-0.000643217
4	rs11939380	1086871	T	C	-0.000326121
4	rs1670534	1087265	T	C	-6.37785e-05
4	rs4045481	1090625	G	A	-1.08176e-05
4	rs651017	1091062	A	G	-7.82492e-05
4	rs3796619	1095281	A	G	-6.65525e-05
4	rs4974601	1095410	G	A	-1.78536e-05
4	rs7661069	1112519	C	A	-0.000815758
4	rs6826705	1122634	A	G	0.00276215
4	rs7659054	1124678	C	T	-4.54958e-05
4	rs11726675	1125124	A	G	-0.00033968
4	rs6853712	1126327	A	G	-0.000198652
4	rs7671502	1127010	G	A	1.17303e-05
4	rs2127908	1128925	C	T	0.00199911
4	rs4974629	1135350	A	G	0.000122484
4	rs10014526	1136910	C	T	-0.000318557
4	rs10003030	1145931	G	A	-1.49389e-05
4	rs963598	1147333	C	A	0.00163343
4	rs11937228	1147407	G	A	-1.26675e-05
4	rs17802266	1158991	C	A	-6.68482e-05
4	rs7669287	1159680	A	G	-5.3733e-05
4	rs17164380	1159889	C	T	0.000102785
4	rs3775110	1162022	A	G	-7.56557e-05
4	rs11247975	1165130	G	T	0.000139014
4	rs2242278	1165516	G	A	5.31775e-05
4	rs1250126	1191042	G	A	-7.64922e-05
4	rs1250125	1192243	A	G	3.15006e-05
4	rs1250105	1203265	T	C	6.69235e-05
4	rs7666565	1203875	G	A	2.32336e-06
4	rs877987	1204829	T	C	-1.77516e-05
4	rs1265922	1212454	C	T	7.09261e-05
4	rs1250090	1213697	T	C	-1.05452e-05
4	rs1268975	1215100	G	A	3.29203e-05
4	rs1680057	1220244	T	C	7.40666e-07
4	rs900019	1222836	A	C	2.83633e-05
4	rs1250115	1224631	C	T	5.02358e-05
4	rs1250114	1224648	G	A	1.05884e-06
4	rs4974574	1224811	A	G	2.07822e-05
4	rs1250111	1225795	G	A	0.000118973
4	rs884421	1227469	C	T	3.31146e-05
4	rs1250109	1227951	C	T	2.8915e-05
4	rs4045131	1228797	A	G	3.09094e-05
4	rs3755931	1236840	C	T	3.74462e-05
4	rs2335855	1237968	T	C	5.85206e-05
4	rs730830	1240091	T	C	2.16945e-05
4	rs1680032	1243573	T	C	0.000211768
4	rs3755920	1243617	T	C	-1.31997e-05
4	rs2878539	1243877	C	T	-4.04334e-05
4	rs2291199	1244267	A	G	0.000166959
4	rs1732115	1244416	A	G	0.000408538
4	rs1564508	1244879	A	G	-1.17151e-05
4	rs2279281	1245277	T	G	-4.18487e-05
4	rs2279280	1245386	G	A	-0.000108661
4	rs2199956	1248919	T	C	0.000174761
4	rs3811733	1259650	A	G	2.88694e-06
4	rs1250121	1263521	A	G	0.00035808
4	rs1960426	1274365	C	T	2.85286e-05
4	rs11247980	1274734	A	G	3.63141e-06
4	rs922698	1282722	C	T	-0.000203719
4	rs13149575	1284152	C	T	6.6232e-05
4	rs2178441	1284821	A	G	1.37457e-05
4	rs11727167	1285521	A	G	2.60751e-05
4	rs3817604	1291337	C	T	-0.000272402
4	rs7673398	1300077	G	A	9.67515e-05
4	rs4974594	1300480	A	G	5.64237e-05
4	rs17164620	1304161	A	G	4.28202e-06
4	rs7695691	1304632	A	G	-2.40554e-05
4	rs6599300	1305269	G	A	4.06113e-06
4	rs11247991	1308564	A	G	1.49322e-05
4	rs11933855	1315183	G	A	-2.83439e-05
4	rs1316393	1315619	G	A	0.000731549
4	rs2141656	1317192	C	T	-9.19019e-06
4	rs28429103	1320023	G	A	8.25675e-08
4	rs2335937	1321516	C	A	-0.000128631
4	rs3856982	1328863	T	C	2.82023e-06
4	rs13135102	1330983	A	C	7.24646e-05
4	rs13147602	1332175	A	G	-5.87504e-06
4	rs13117476	1334721	T	C	-9.74862e-06
4	rs12647145	1338618	C	A	5.46914e-05
4	rs7671242	1339875	G	A	0.000308858
4	rs2293630	1342521	G	A	-1.57854e-05
4	rs2276903	1343405	T	C	1.41932e-05
4	rs11247994	1343720	G	A	0.000445482
4	rs17164680	1346190	G	A	7.66197e-06
4	rs17164682	1346796	A	G	-4.69473e-05
4	rs12512607	1348248	C	T	0.000449549
4	rs3806754	1350186	A	G	2.95921e-05
4	rs2336081	1350322	C	T	-7.12391e-06
4	rs1882099	1352685	A	G	3.1318e-05
4	rs4974608	1356780	G	A	4.19708e-05
4	rs4974609	1356924	G	T	2.52333e-05
4	rs4974611	1358449	T	C	-2.22361e-05
4	rs4974613	1367552	A	G	-3.07526e-05
4	rs7656122	1373042	G	A	-1.48195e-05
4	rs4974559	1380848	A	G	6.47155e-06
4	rs13142985	1386570	A	G	2.96322e-05
4	rs6599308	1387780	A	G	-4.15264e-05
4	rs4074691	1395206	G	A	-0.000101894
4	rs6814036	1415698	C	T	3.37277e-05
4	rs7663735	1416607	T	C	-6.33763e-05
4	rs12647020	1507198	A	G	0.000181455
4	rs4254839	1514081	T	G	-3.92272e-05
4	rs11947258	1519322	C	T	2.49359e-05
4	rs11931860	1519502	T	C	4.54329e-05
4	rs4075071	1523930	A	G	-8.59696e-05
4	rs4307023	1539392	G	A	7.10162e-06
4	rs6828710	1544693	T	C	-2.2801e-05
4	rs10050053	1563920	T	C	6.55422e-06
4	rs4073272	1573364	T	C	-2.13044e-05
4	rs12501769	1608224	G	A	3.16709e-05
4	rs6858080	1610872	T	C	3.976e-06
4	rs4379117	1619034	T	C	-4.52112e-05
4	rs3936194	1619530	G	A	-2.55501e-05
4	rs11942233	1634506	T	C	-4.50113e-05
4	rs7667125	1635312	A	G	1.03134e-05
4	rs6829285	1641578	A	G	6.13263e-06
4	rs7676189	1646364	T	C	-0.000149116
4	rs4865455	1653352	T	C	-8.88487e-06
4	rs35569554	1660651	T	C	3.4646e-05
4	rs17680543	1666076	G	A	-0.000223104
4	rs41357348	1666160	G	T	4.64418e-05
4	rs11730471	1677793	G	A	7.6681e-06
4	rs4865461	1679426	A	G	-3.61506e-06
4	rs798726	1685211	T	C	1.50685e-05
4	rs811316	1689377	T	C	1.35605e-05
4	rs8051	1694809	T	C	0.000227708
4	rs2247341	1701317	G	A	7.37252e-05
4	rs2236995	1704542	T	G	9.76125e-05
4	rs798756	1707447	T	C	-1.931e-05
4	rs798741	1712413	A	G	-2.64847e-05
4	rs798744	1714684	C	A	3.23588e-05
4	rs2854918	1716693	T	C	0.000317527
4	rs2854917	1720550	T	C	-1.21415e-05
4	rs798754	1720757	A	G	-1.012e-05
4	rs2854915	1721654	A	G	-1.26577e-05
4	rs1374468	1724579	C	T	-0.00186929
4	rs1665361	1725071	A	G	-5.97046e-05
4	rs3099555	1725651	T	C	-0.000163351
4	rs1665364	1727206	C	T	-1.00757e-05
4	rs2282763	1728120	A	C	-2.85454e-05
4	rs1665366	1728381	G	A	-1.60783e-05
4	rs1063742	1729660	C	T	-0.000154541
4	rs1063743	1729988	G	A	-3.92605e-06
4	rs798759	1730299	A	G	2.21938e-05
4	rs10516159	1732734	G	A	-3.9584e-05
4	rs798766	1734239	T	C	4.81551e-05
4	rs17681032	1737071	C	A	-0.00214031
4	rs3752749	1737262	T	C	6.65409e-05
4	rs11248073	1737502	C	T	2.57598e-05
4	rs4077096	1741534	C	T	0.000134045
4	rs4865463	1742400	T	C	0.00018519
4	rs1530588	1742779	G	A	5.97133e-06
4	rs2166580	1743169	G	A	3.00671e-06
4	rs2403293	1744252	A	G	-6.34163e-06
4	rs2290011	1746229	G	T	4.19607e-05
4	rs1867926	1785738	G	A	-1.37392e-05
4	rs7668207	1786702	A	G	5.61171e-05
4	rs746779	1793283	C	T	-1.88553e-05
4	rs3135848	1797741	T	C	0.000108663
4	rs743682	1797852	G	A	-0.000127064
4	rs2305181	1803251	T	C	-2.01901e-05
4	rs3135877	1804276	G	A	0.000123011
4	rs3135904	1809787	C	T	-0.000202805
4	rs3135908	1812329	G	T	3.52405e-05
4	rs4865477	1815990	G	A	-0.000240787
4	rs11248079	1816690	T	C	-0.000162033
4	rs11938463	1834422	C	A	0.000167507
4	rs10019772	1835546	A	G	0.000191669
4	rs10050081	1840843	A	G	0.000389364
4	rs231200	1993006	A	C	5.66878e-06
4	rs580602	1993985	G	A	-2.83315e-05
4	rs513895	1996670	G	A	-6.04895e-06
4	rs576274	1998089	C	T	4.9217e-05
4	rs506996	2000258	A	C	-5.16248e-06
4	rs231191	2007724	T	G	-1.06822e-05
4	rs382441	2009095	C	T	1.2788e-06
4	rs6851648	2053112	T	C	1.59555e-05
4	rs7375177	2054373	T	C	-2.29788e-05
4	rs382939	2058475	C	T	1.49324e-05
4	rs414210	2068337	A	C	-2.40242e-05
4	rs86490	2073297	T	C	-9.08982e-05
4	rs3117813	2078853	C	T	2.96844e-05
4	rs3135161	2081509	A	G	-1.88909e-05
4	rs3135159	2087049	T	G	1.38037e-05
4	rs3135157	2087202	A	G	-6.76344e-05
4	rs574316	2093257	T	C	-1.44047e-05
4	rs3117816	2094028	G	A	-6.45597e-05
4	rs3117819	2102297	T	C	-7.00664e-05
4	rs1923775	2103096	C	T	-4.58849e-05
4	rs3117823	2104336	C	T	2.49287e-06
4	rs2224675	2106234	G	T	1.83575e-05
4	rs3135056	2106836	A	C	-1.48498e-05
4	rs3135113	2119081	T	C	-2.00632e-05
4	rs497881	2124814	A	G	1.58226e-05
4	rs397108	2134069	G	A	-2.15748e-05
4	rs504682	2134104	T	C	2.64774e-05
4	rs482519	2140742	A	G	4.0821e-05
4	rs1745335	2145720	A	G	3.20129e-05
4	rs529966	2152449	G	A	-2.73904e-05
4	rs10488836	2160894	C	T	-3.34183e-05
4	rs618262	2164941	C	A	-2.01464e-05
4	rs2857788	2170324	G	A	9.11316e-06
4	rs2022302	2175733	A	G	-1.26363e-05
4	rs9328764	2176454	G	A	1.59584e-05
4	rs6822665	2176506	C	T	9.29521e-05
4	rs6823382	2177929	G	A	3.10137e-05
4	rs6599413	2178149	G	A	-1.64667e-05
4	rs6830513	2181080	T	C	3.05842e-05
4	rs6820321	2181359	C	T	-2.1405e-05
4	rs7659386	2185914	T	C	4.53568e-06
4	rs10011549	2194946	C	T	-2.09303e-05
4	rs10018786	2195024	T	G	4.08429e-06
4	rs10018882	2195089	T	C	3.97294e-06
4	rs6810591	2213819	A	G	0.000136139
4	rs9918081	2221089	A	G	3.32553e-06
4	rs11932041	2229206	A	G	-9.97213e-05
4	rs6851446	2231600	C	T	2.66494e-05
4	rs3762942	2233009	G	A	0.000104982
4	rs3762940	2233366	G	T	-1.83977e-05
4	rs11937432	2233709	A	G	-3.30438e-05
4	rs6599419	2234651	A	G	7.76889e-05
4	rs1179	2235690	C	T	-1.82136e-05
4	rs17132382	2236199	C	T	-1.71477e-05
4	rs17132385	2237557	C	T	-1.59996e-05
4	rs6831205	2239736	A	G	4.69286e-05
4	rs7694049	2242921	A	C	3.55082e-05
4	rs7660498	2244865	A	G	0.000194635
4	rs28468452	2247333	G	T	-2.11621e-05
4	rs7697599	2247833	T	C	-3.29175e-05
4	rs762832	2249111	G	A	2.18274e-05
4	rs1052682	2252201	C	T	-7.5119e-05
4	rs2071658	2252980	T	G	0.000109095
4	rs3213504	2254490	C	T	5.46577e-06
4	rs2282764	2255063	A	G	-4.11258e-06
4	rs2236998	2256716	A	G	2.62192e-05
4	rs2236999	2256798	T	C	-9.90274e-05
4	rs2237000	2257917	T	C	3.77375e-05
4	rs2237001	2258850	G	A	-1.14288e-05
4	rs9996465	2259457	A	G	-4.79543e-05
4	rs2182683	2261720	T	C	-1.61236e-05
4	rs2051561	2275835	G	A	-2.87256e-05
4	rs4974666	2277497	T	C	-1.04138e-05
4	rs6826972	2278416	G	A	3.54379e-05
4	rs17132398	2283910	C	T	-0.000102553
4	rs17132406	2285466	A	G	-1.91834e-05
4	rs11737692	2287421	A	C	-2.4951e-05
4	rs7694083	2294578	G	A	5.14634e-05
4	rs4974647	2294884	G	T	-6.04716e-05
4	rs17768393	2303576	C	T	-6.75123e-05
4	rs17819626	2304095	A	G	2.52071e-05
4	rs743695	2307574	A	C	4.06074e-05
4	rs4974674	2311361	C	T	8.05767e-05
4	rs762837	2316480	G	A	-4.7164e-05
4	rs654207	2324865	C	T	-0.000100531
4	rs612243	2325910	C	T	-2.39557e-05
4	rs663871	2340389	T	C	-0.000228255
4	rs3118617	2340417	C	T	9.74634e-06
4	rs2071680	2341194	T	C	6.05345e-06
4	rs2071678	2343851	G	A	-6.30164e-05
4	rs6599427	2344692	G	A	-9.97507e-05
4	rs11731588	2351350	G	A	9.98259e-05
4	rs11734895	2351407	C	T	0.000422669
4	rs3135132	2354353	G	A	4.27715e-05
4	rs1894433	2369253	G	A	-8.31461e-05
4	rs3128818	2369841	C	A	1.0766e-05
4	rs3128816	2370341	G	T	-0.000114183
4	rs10011996	2371083	C	A	-9.74444e-05
4	rs3128813	2371109	G	T	-3.33188e-06
4	rs3128809	2371930	A	G	3.18978e-06
4	rs4132858	2376423	A	G	3.71304e-05
4	rs2354519	2385312	T	C	-3.70351e-05
4	rs4257708	2385384	G	A	-2.73983e-05
4	rs13129389	2386411	A	G	0.000468154
4	rs3135095	2389800	A	G	2.79598e-05
4	rs3135093	2390303	G	A	-2.41609e-05
4	rs3135088	2392274	T	C	-7.24694e-05
4	rs9994096	2392839	G	A	5.22618e-05
4	rs959770	2395297	A	G	2.28911e-05
4	rs3135085	2396435	A	G	-9.75191e-05
4	rs9996449	2401347	C	T	-0.000179022
4	rs875130	2402706	A	G	-0.00021724
4	rs875133	2403365	A	G	-1.41346e-05
4	rs3128768	2405197	C	T	-9.77366e-05
4	rs11737537	2407141	G	A	-9.79274e-06
4	rs10009152	2408397	T	C	-1.16859e-05
4	rs12499021	2408411	G	A	-0.000123896
4	rs12644638	2413461	G	A	-2.43987e-05
4	rs4974710	2414668	A	G	5.07724e-06
4	rs1203792	2421129	G	A	3.52013e-05
4	rs1203791	2422273	C	T	2.86829e-06
4	rs1203785	2426642	C	T	3.42944e-05
4	rs2269493	2428463	G	A	1.44485e-07
4	rs1203782	2428909	C	A	4.0762e-05
4	rs1209520	2430887	A	C	1.37694e-05
4	rs7669749	2436042	C	A	6.63333e-06
4	rs1203764	2437290	G	A	0.000131681
4	rs3128843	2446532	G	A	6.63736e-05
4	rs1203808	2452087	C	T	9.04504e-06
4	rs11736936	2453676	C	T	2.7734e-05
4	rs9990857	2458078	A	G	-7.55674e-05
4	rs846253	2463064	G	A	-3.67773e-05
4	rs846242	2469981	T	C	1.36578e-07
4	rs13128459	2471236	G	A	-0.000102155
4	rs704349	2471802	A	G	2.82642e-05
4	rs4974695	2471974	T	C	3.07834e-05
4	rs846238	2478521	G	A	0.000179923
4	rs3121162	2480318	T	C	-0.000244843
4	rs35674085	2483206	T	G	-0.000127193
4	rs35950215	2484643	G	T	-5.17628e-05
4	rs704352	2486486	C	T	-1.89532e-05
4	rs3849666	2487366	C	T	1.29023e-05
4	rs704353	2488488	C	T	1.42639e-05
4	rs704354	2488709	G	A	-2.76997e-05
4	rs17132645	2490275	G	A	3.73098e-05
4	rs3849663	2494239	G	A	-9.15077e-05
4	rs4974704	2495899	C	T	0.00012008
4	rs3749467	2499117	T	G	-2.16017e-05
4	rs3108491	2499932	G	A	-4.82775e-05
4	rs1203863	2502637	T	C	-4.82558e-05
4	rs1203860	2505091	G	T	-4.27635e-06
4	rs1203859	2505244	C	T	-7.33172e-05
4	rs961067	2505606	C	T	-3.06749e-05
4	rs2282765	2512054	A	G	7.45108e-05
4	rs1048727	2517223	A	G	7.92333e-07
4	rs1203847	2517447	G	A	6.93848e-06
4	rs916206	2571696	G	T	1.26103e-05
4	rs34426783	2587020	T	C	-9.51048e-05
4	rs35840880	2594978	A	G	-6.4612e-06
4	rs35792778	2598799	G	A	1.11712e-06
4	rs6830472	2616202	G	A	-1.83863e-05
4	rs3864117	2626569	G	A	6.88464e-05
4	rs17824073	2631009	G	A	-3.39654e-05
4	rs17824295	2636881	A	G	-0.000122402
4	rs34693236	2640500	T	C	1.18739e-05
4	rs17773510	2647808	T	C	0.000115339
4	rs2282766	2658327	G	A	7.97987e-05
4	rs34218188	2659903	T	C	-0.000271364
4	rs17825119	2674271	G	T	-2.58114e-05
4	rs7681728	2680515	T	C	9.19976e-05
4	rs231703	2686335	T	C	-4.19256e-05
4	rs231704	2687521	T	C	-9.55948e-07
4	rs7340951	2689061	A	G	0.000109437
4	rs1828803	2689449	C	A	2.47624e-05
4	rs231707	2694385	A	G	8.37543e-05
4	rs231709	2695117	T	C	2.83948e-06
4	rs231710	2696510	C	T	-1.60401e-05
4	rs4690085	2697300	A	G	-5.13923e-06
4	rs3733215	2698364	C	T	2.59128e-06
4	rs231713	2699972	T	C	4.64186e-05
4	rs231695	2701099	T	G	-3.14236e-05
4	rs17681870	2702115	A	G	-0.000177287
4	rs12499320	2703081	C	T	2.26824e-05
4	rs231697	2703101	T	G	1.04177e-06
4	rs4690015	2707032	G	A	6.48187e-05
4	rs232708	2710644	T	G	-3.21177e-05
4	rs2295499	2717690	C	T	5.10344e-08
4	rs642626	2720077	C	T	4.04606e-06
4	rs232711	2723249	A	C	2.26394e-05
4	rs4690032	2723531	T	C	1.37203e-06
4	rs12512746	2734492	A	G	9.98113e-06
4	rs12511418	2734859	C	A	3.22125e-05
4	rs4690052	2736567	C	T	9.10504e-05
4	rs7461	2743433	G	A	0.000125715
4	rs2269495	2744087	G	A	8.24259e-06
4	rs9683949	2744480	C	T	2.17523e-05
4	rs17831665	2744521	C	T	-3.57915e-05
4	rs3733223	2745508	C	A	-1.71751e-05
4	rs13145281	2746285	A	C	3.23757e-05
4	rs762856	2746898	C	T	3.82951e-05
4	rs2341303	2747475	G	A	1.18484e-05
4	rs17412860	2749838	T	C	5.7407e-07
4	rs4690060	2760222	G	A	1.55864e-05
4	rs1268385	2762679	C	T	-2.24494e-05
4	rs6600766	2768630	A	G	2.2101e-05
4	rs12504990	2770772	T	C	1.29019e-05
4	rs10011310	2784045	C	T	6.42682e-05
4	rs397292	2794320	T	C	3.0015e-06
4	rs385715	2795654	T	C	0.000180782
4	rs1751848	2804476	A	G	5.1395e-05
4	rs7677070	2812470	A	C	6.1639e-06
4	rs450080	2814816	A	C	0.000120899
4	rs433030	2815632	G	A	1.24893e-05
4	rs1784148	2818484	A	G	6.17404e-05
4	rs1626813	2819063	G	A	2.13782e-05
4	rs3755882	2825660	G	A	9.43258e-05
4	rs3213501	2826400	T	C	-2.05643e-05
4	rs1709003	2830076	C	T	-1.49893e-05
4	rs1623454	2830602	G	A	0.000100338
4	rs231399	2831383	T	G	-3.30156e-06
4	rs189139	2832727	C	T	0.000177728
4	rs231394	2836628	C	T	-4.39056e-05
4	rs9715869	2839659	G	A	3.78314e-05
4	rs35780153	2845274	C	T	7.59874e-05
4	rs1877723	2846799	C	T	-0.00028939
4	rs16843452	2849168	C	T	1.53714e-05
4	rs12503220	2850142	G	A	-4.961e-06
4	rs12509447	2861090	G	A	-2.41953e-05
4	rs1263360	2861430	A	G	5.87928e-06
4	rs10026792	2862190	G	A	-7.49009e-06
4	rs4690001	2875140	C	T	-1.23227e-05
4	rs16843523	2878074	C	T	-5.49302e-06
4	rs2097081	2881109	G	A	-2.79912e-05
4	rs624833	2881256	T	G	6.20015e-05
4	rs1242228	2882007	C	T	2.70875e-05
4	rs6824567	2883172	C	T	2.91899e-05
4	rs3775068	2888441	A	G	5.35413e-05
4	rs3775067	2888622	G	A	-7.30034e-06
4	rs2237004	2897274	C	T	-2.11519e-05
4	rs2071695	2901349	A	G	2.22935e-05
4	rs7678161	2901600	C	T	-3.26003e-05
4	rs2285084	2906285	A	G	-1.65983e-05
4	rs2239728	2906453	T	G	4.71823e-07
4	rs4961	2906707	G	T	9.99612e-06
4	rs17834203	2913651	G	A	0.000210382
4	rs16843589	2916931	G	A	0.000278611
4	rs1012365	2917608	G	A	1.11015e-05
4	rs1014947	2917646	C	T	3.232e-05
4	rs4964	2928413	T	C	1.55015e-05
4	rs1263347	2929023	T	C	0.000122636
4	rs1263349	2934308	G	A	1.12854e-06
4	rs1419045	2937485	T	G	-2.37332e-05
4	rs2185885	2938419	A	G	-1.23049e-05
4	rs1063744	2942209	T	G	-0.000204395
4	rs12503961	2942759	C	T	-1.06762e-05
4	rs1054090	2943361	T	C	-3.8215e-05
4	rs2301376	2945516	A	G	-4.945e-05
4	rs16843629	2946481	A	G	0.000182705
4	rs2488809	2948456	G	A	-3.85645e-05
4	rs7665452	2949878	A	G	-7.37668e-06
4	rs2995797	2950717	G	A	1.65214e-05
4	rs3021145	2950899	T	C	8.11693e-05
4	rs2515960	2951804	A	G	1.29195e-06
4	rs1063745	2952506	A	G	4.85059e-06
4	rs7667661	2954717	G	A	-2.12234e-05
4	rs1475977	2955145	T	C	-9.63716e-05
4	rs1475975	2955465	T	C	3.05626e-05
4	rs3021146	2958186	A	G	9.23742e-05
4	rs2256086	2959672	A	G	-2.33298e-05
4	rs2515963	2960430	C	T	-2.67998e-05
4	rs2185886	2971497	T	C	-2.7493e-05
4	rs2471322	2974086	T	C	1.32654e-06
4	rs3021140	2979030	C	T	1.48406e-05
4	rs2471351	2984903	T	C	6.03585e-06
4	rs2051556	2990338	G	T	-2.94975e-05
4	rs2051555	2990375	G	A	4.78986e-05
4	rs2960306	2990499	G	T	-0.000119948
4	rs2960308	2991040	G	A	5.48809e-06
4	rs2471340	2992341	G	T	-9.26669e-05
4	rs2471338	2994107	T	G	6.64993e-05
4	rs2471337	2994986	T	C	-3.68272e-05
4	rs2471336	2997611	T	C	0.000111867
4	rs13111777	2999100	C	A	-2.6013e-05
4	rs1024323	3006043	C	T	-1.97331e-05
4	rs2488812	3008649	G	A	-5.95272e-05
4	rs2471325	3024044	C	T	1.70575e-05
4	rs1891710	3024723	A	G	-2.72025e-05
4	rs2515943	3025015	T	C	-6.09799e-05
4	rs2471327	3026173	G	A	5.6156e-06
4	rs2342295	3027493	G	A	-1.16649e-05
4	rs2515933	3027897	T	C	0.000123054
4	rs12506119	3033751	G	A	-3.38506e-05
4	rs2857839	3036630	T	C	-1.51364e-06
4	rs2187695	3038551	T	C	6.42694e-05
4	rs1801058	3039150	T	C	4.97942e-05
4	rs2798303	3040587	T	C	4.60217e-05
4	rs2471347	3044435	G	A	4.87169e-05
4	rs2798285	3046053	T	C	0.00027029
4	rs2798289	3047537	T	C	0.000176939
4	rs1313768	3054017	T	C	1.7135e-05
4	rs1313772	3058583	A	G	7.50906e-05
4	rs762855	3074795	A	G	-3.03416e-05
4	rs3856973	3080173	G	A	4.34383e-06
4	rs2285086	3089259	A	G	-0.000136275
4	rs2024115	3104568	A	G	-9.99287e-05
4	rs10015979	3109442	A	G	3.55871e-05
4	rs7691627	3111410	G	A	5.42107e-06
4	rs2071655	3118116	T	G	3.80077e-05
4	rs16843856	3118433	G	A	8.91341e-06
4	rs363066	3135953	T	G	3.25465e-05
4	rs12502045	3147268	C	T	-2.36075e-05
4	rs6855981	3148276	G	A	2.57636e-05
4	rs11731237	3151813	C	T	8.65841e-06
4	rs363096	3180021	T	C	-1.72233e-05
4	rs2298969	3186244	A	G	4.5338e-06
4	rs363092	3196029	A	C	-5.06354e-05
4	rs362338	3212079	G	A	-4.28364e-05
4	rs362331	3215835	T	C	-6.85932e-06
4	rs362275	3224602	C	T	1.28401e-05
4	rs82333	3225389	A	G	-6.57744e-06
4	rs110501	3225478	T	C	9.6123e-05
4	rs362273	3227419	A	G	9.70015e-05
4	rs2276881	3231661	G	A	4.5243e-05
4	rs362272	3234980	G	A	-6.33815e-05
4	rs2269499	3239702	C	T	-4.98816e-05
4	rs2071704	3240159	C	T	6.94708e-07
4	rs362306	3242100	G	A	-2.8536e-05
4	rs3129322	3252852	T	C	-0.000119892
4	rs3095073	3263138	G	A	1.74014e-05
4	rs3095081	3263776	C	T	-8.04368e-06
4	rs3129319	3265381	A	G	3.93497e-05
4	rs3095079	3265414	C	T	2.4946e-05
4	rs3095077	3265710	C	T	-4.42536e-06
4	rs2798224	3267668	G	A	-2.39414e-05
4	rs16844106	3270348	C	T	-9.288e-05
4	rs2798221	3270488	T	C	1.92218e-05
4	rs9996868	3275484	C	T	-2.45642e-05
4	rs10937921	3276491	C	T	-6.10599e-06
4	rs12508004	3282848	C	T	2.22414e-05
4	rs7658462	3283422	C	T	-2.34916e-05
4	rs12506821	3284560	T	C	1.33523e-05
4	rs6446731	3284751	G	A	-3.95976e-05
4	rs3129317	3287655	A	G	5.50657e-05
4	rs10019606	3291312	G	A	-2.57796e-05
4	rs1138690	3291401	G	T	-8.55171e-05
4	rs10022193	3291694	G	A	-6.53181e-06
4	rs13150521	3301107	G	A	8.5988e-05
4	rs994426	3303976	A	G	-2.71801e-05
4	rs2239725	3305739	C	T	8.57227e-05
4	rs3129308	3309272	G	A	-7.33501e-06
4	rs2749786	3314966	T	C	2.55765e-05
4	rs2236052	3318413	A	G	4.65616e-05
4	rs2281470	3319553	C	T	6.77141e-05
4	rs12643903	3321694	G	A	9.8904e-05
4	rs2857859	3322140	C	T	6.17651e-05
4	rs2857861	3323767	C	T	-3.8854e-06
4	rs7668784	3339038	G	T	-0.000103892
4	rs2749782	3339761	T	C	-4.0281e-05
4	rs2073286	3344891	T	C	2.1111e-05
4	rs2749781	3346617	T	C	5.37402e-05
4	rs2749779	3350248	A	G	7.71846e-05
4	rs2749775	3355538	C	T	0.000222719
4	rs16844212	3369099	C	T	3.55036e-06
4	rs7435601	3369645	T	C	-2.55121e-05
4	rs12640186	3374539	C	T	2.19104e-05
4	rs6855619	3375722	C	T	-5.67436e-05
4	rs10212869	3376302	A	G	-1.74253e-05
4	rs3129330	3379380	C	T	3.50202e-05
4	rs1005187	3384844	A	G	-4.37844e-06
4	rs11730455	3385540	A	C	-4.60066e-06
4	rs1894442	3386315	T	C	-6.59502e-06
4	rs16844249	3387148	C	T	5.69755e-06
4	rs2269496	3390146	T	C	5.75897e-05
4	rs13127597	3390272	C	A	-4.63678e-05
4	rs11732375	3396963	G	A	-6.68974e-05
4	rs12648723	3398390	G	A	-7.01461e-06
4	rs16844277	3404052	C	T	3.75199e-05
4	rs6852186	3405165	C	T	-5.96398e-06
4	rs1962767	3407694	G	A	0.000176625
4	rs16844280	3409024	C	T	0.00012365
4	rs16844282	3409091	G	A	-2.712e-05
4	rs6446740	3409383	G	A	2.74423e-05
4	rs1406674	3409700	C	T	6.10118e-05
4	rs13109976	3411058	A	G	-0.000256964
4	rs1320763	3413209	T	C	1.28787e-05
4	rs1320762	3413613	G	A	-6.04237e-05
4	rs10027926	3414654	G	A	-6.27419e-06
4	rs16844300	3415002	C	T	5.09861e-06
4	rs16844302	3416025	G	A	0.000169921
4	rs16844303	3416979	G	A	0.000221247
4	rs3213506	3417484	G	A	-1.99209e-05
4	rs16844307	3418165	C	T	-0.000108545
4	rs16844309	3418266	G	A	-6.11109e-05
4	rs762864	3419677	G	A	4.03391e-06
4	rs12641989	3419840	G	A	-2.5658e-05
4	rs3088231	3422211	G	A	4.79361e-05
4	rs4690096	3434336	G	T	-3.84999e-06
4	rs6818397	3434885	T	G	-9.76592e-05
4	rs13116176	3436588	G	A	-1.43039e-05
4	rs16844364	3438643	G	A	-3.13722e-07
4	rs2073505	3444503	G	A	3.7442e-05
4	rs4690097	3445745	C	T	-5.55755e-05
4	rs3748034	3446091	G	T	3.4552e-05
4	rs4690098	3447156	C	T	-0.000541898
4	rs16844383	3447243	C	T	-4.87586e-06
4	rs16844401	3449652	G	A	0.000832908
4	rs28468427	3449886	G	A	-8.43057e-06
4	rs1730794	3451960	C	T	-0.000130401
4	rs1203111	3454304	G	A	-7.05591e-05
4	rs4690099	3454454	C	T	1.40249e-05
4	rs2091626	3461900	G	T	2.0848e-05
4	rs10022329	3467519	G	T	-0.000397979
4	rs6831256	3473139	A	G	2.3267e-05
4	rs6842419	3477299	G	A	-2.80562e-05
4	rs2699429	3480136	T	C	5.04798e-05
4	rs6855656	3481126	T	C	2.02786e-05
4	rs1881803	3485786	A	G	-1.01879e-05
4	rs731450	3490328	C	T	-4.15399e-05
4	rs13146709	3493215	C	T	-4.50793e-05
4	rs2699416	3494055	T	C	1.62482e-05
4	rs13115832	3494344	C	T	0.000159828
4	rs6811423	3494600	A	G	1.82676e-05
4	rs6850908	3494898	C	T	0.000133764
4	rs16844464	3494956	C	T	-0.0001089
4	rs2699414	3495950	C	T	-8.28231e-05
4	rs10937930	3496110	C	T	-0.000126385
4	rs1054662	3496150	A	G	1.79803e-05
4	rs2105849	3496205	C	T	2.9409e-05
4	rs2699411	3498170	C	T	-8.27613e-05
4	rs3135164	3498448	T	C	0.000117319
4	rs16844487	3498896	G	A	7.44165e-05
4	rs2858023	3504562	C	T	-9.42235e-05
4	rs3468	3505448	G	A	2.25616e-06
4	rs3184	3510514	T	C	7.84945e-05
4	rs3182	3510598	G	A	0.000118126
4	rs3183	3510615	A	G	2.58164e-05
4	rs1741556	3513125	A	G	1.73702e-05
4	rs1049574	3514539	G	A	4.74058e-05
4	rs6789	3514695	A	G	-0.000125151
4	rs13109504	3522683	C	T	8.51412e-05
4	rs1730775	3525057	G	A	-3.57367e-05
4	rs1800485	3526786	C	T	2.01935e-05
4	rs762870	3528200	T	C	5.50978e-05
4	rs2237011	3529671	C	A	0.00044538
4	rs867246	3530743	C	T	-1.47528e-05
4	rs1613904	3532128	T	G	1.26182e-06
4	rs1794429	3533066	C	T	0.000155914
4	rs7672287	3536002	A	C	-3.94816e-05
4	rs2073502	3536112	T	C	-3.75038e-05
4	rs6821202	3541587	A	C	0.000328097
4	rs10025260	3599450	G	A	2.41099e-05
4	rs6856283	3602109	G	A	8.00957e-05
4	rs177800	3644678	G	A	6.05312e-05
4	rs177798	3644957	C	T	0.000218946
4	rs177795	3647113	G	T	2.18387e-05
4	rs17202883	3650826	C	T	-1.2249e-05
4	rs177789	3651101	C	T	4.45012e-05
4	rs4916611	3652592	G	A	1.57307e-05
4	rs12644079	3656174	C	A	1.37411e-05
4	rs177778	3657065	C	T	-2.86146e-05
4	rs177776	3658742	G	A	-2.14321e-05
4	rs11731847	3659574	C	T	4.80591e-05
4	rs177773	3661211	G	A	1.69596e-05
4	rs16844722	3663243	G	T	4.98584e-05
4	rs16844725	3663463	C	T	1.40296e-06
4	rs177769	3664206	A	G	9.79989e-06
4	rs16844747	3668328	C	T	2.9379e-05
4	rs2880892	3683269	G	A	5.52261e-06
4	rs4916608	3702481	T	C	-1.27503e-05
4	rs2748789	3710982	A	G	-3.62674e-05
4	rs2857969	3712082	G	A	-0.00015685
4	rs16844797	3713599	C	T	-0.000198351
4	rs10937909	3714339	T	C	-1.24834e-05
4	rs2748787	3714659	G	T	-1.11383e-05
4	rs2748785	3715125	T	C	-8.96822e-05
4	rs2748783	3715603	T	C	-2.87467e-05
4	rs11725040	3719026	C	A	-5.62096e-06
4	rs11938629	3719380	A	G	8.85464e-06
4	rs2748778	3719663	A	G	-3.76181e-05
4	rs2748777	3719829	G	A	-5.79358e-05
4	rs2748776	3719918	C	T	1.36561e-05
4	rs7377501	3721269	A	C	3.40282e-05
4	rs7375509	3721299	G	A	-0.000126289
4	rs2748763	3722407	A	G	-1.50921e-05
4	rs2748762	3722559	G	A	1.8811e-05
4	rs2092898	3729652	A	G	1.40411e-05
4	rs1894441	3734895	T	C	0.000123444
4	rs4498196	3747842	A	C	-5.04389e-05
4	rs3935655	3760093	A	G	7.64647e-06
4	rs13118771	3765755	C	T	8.81658e-06
4	rs9714431	3767394	A	G	-0.000108456
4	rs7440077	3792442	T	C	3.02925e-05
4	rs28622001	3793990	A	G	1.92382e-05
4	rs28610504	3796387	C	T	6.50581e-05
4	rs28428784	3823658	G	A	-0.000145628
4	rs28590539	3824221	C	T	-0.000163335
4	rs28687658	3845104	G	T	3.9289e-05
4	rs3889790	3923728	A	G	-1.59769e-05
4	rs4974767	3980138	C	A	2.03015e-05
4	rs7679962	4167133	C	T	-1.2299e-06
4	rs2920250	4183931	C	T	-4.32222e-05
4	rs6840829	4185610	C	T	0.00013358
4	rs2083724	4190942	A	G	5.54078e-05
4	rs2916408	4193060	T	C	-8.57495e-06
4	rs2920168	4194166	A	G	4.83755e-05
4	rs2980114	4194462	C	T	3.76927e-05
4	rs2920172	4196446	A	G	7.63464e-06
4	rs2916420	4205353	C	A	2.33507e-05
4	rs2916422	4206953	G	A	6.16377e-07
4	rs1991918	4207319	G	T	-2.51319e-05
4	rs1991917	4207366	T	G	-2.24868e-05
4	rs1991914	4209113	C	A	6.52036e-05
4	rs2916424	4209796	G	A	-8.86336e-07
4	rs2920180	4215172	G	A	-6.24142e-05
4	rs2920244	4238315	G	T	-2.33502e-05
4	rs2980103	4245740	A	G	1.37162e-05
4	rs3846232	4247059	T	C	-9.0353e-06
4	rs2916468	4249300	T	C	8.00265e-06
4	rs2916464	4249620	T	C	2.95673e-06
4	rs2980098	4252956	A	G	1.38418e-05
4	rs2916457	4253074	T	C	-3.21991e-05
4	rs2916456	4254798	C	T	-5.80992e-05
4	rs2980092	4257255	C	T	-3.36624e-05
4	rs3856969	4257669	C	T	-2.7017e-05
4	rs3856970	4257825	G	A	4.33739e-06
4	rs6446560	4257901	C	T	-4.26395e-07
4	rs2980091	4258887	C	T	3.07495e-05
4	rs11940152	4258900	C	T	-5.54849e-05
4	rs11936688	4259052	G	A	1.68932e-05
4	rs11943160	4259085	T	G	-1.09965e-05
4	rs934498	4262006	G	T	-3.5126e-05
4	rs10937817	4263087	T	G	-0.000125803
4	rs2920228	4263579	A	C	-1.9087e-06
4	rs2272740	4275287	C	T	0.00040323
4	rs2272738	4283676	G	A	6.19728e-06
4	rs2980214	4285221	A	C	1.40363e-05
4	rs3775339	4286503	T	C	3.54357e-05
4	rs2280927	4287476	G	T	-1.20824e-05
4	rs2117286	4287796	A	G	2.89997e-05
4	rs3116065	4290105	T	C	-2.16421e-05
4	rs2980155	4291205	C	T	1.32957e-05
4	rs2980156	4291517	T	C	3.9013e-06
4	rs2916433	4292823	A	G	1.85956e-05
4	rs1530339	4294145	T	C	4.48583e-05
4	rs2916430	4294251	G	T	5.90752e-07
4	rs4689241	4296665	G	A	-1.3341e-05
4	rs2980162	4296690	A	G	1.03961e-06
4	rs2980164	4297389	G	A	-9.28334e-05
4	rs6850945	4297796	A	G	-3.75563e-05
4	rs2920174	4298599	G	A	8.64546e-05
4	rs2980169	4301077	G	A	2.98438e-06
4	rs2920217	4304522	A	C	5.53763e-05
4	rs4689254	4304605	G	A	-4.73949e-07
4	rs17701546	4305657	C	T	4.18365e-06
4	rs2920215	4305733	A	C	0.000111422
4	rs17701611	4305867	G	A	-0.000108355
4	rs894486	4308513	T	C	-1.32734e-05
4	rs12642617	4309280	C	T	-3.85675e-05
4	rs2916458	4309677	G	A	-0.000184656
4	rs2920206	4315207	G	A	8.74309e-06
4	rs2920205	4315252	C	T	5.28433e-05
4	rs16835572	4315947	C	T	2.13653e-05
4	rs2980181	4316736	C	T	6.41842e-07
4	rs6839561	4320468	T	G	-1.87748e-05
4	rs2920197	4321927	G	A	-9.91399e-06
4	rs2294106	4323754	A	G	-4.70366e-06
4	rs894484	4323865	G	A	6.75574e-05
4	rs10006433	4326463	C	T	-9.07721e-05
4	rs1020265	4327912	C	T	-8.1179e-06
4	rs1031095	4333418	A	G	6.98943e-05
4	rs2980206	4335824	T	C	-1.0828e-05
4	rs2980207	4336008	C	T	-1.6254e-05
4	rs4689302	4336383	A	G	-8.08578e-05
4	rs6819876	4339979	G	A	-6.06413e-05
4	rs2920191	4340034	C	T	-5.33375e-06
4	rs2980141	4341335	T	C	-5.93206e-06
4	rs10001793	4341573	T	C	-2.0459e-05
4	rs4688956	4343240	C	T	2.47146e-06
4	rs4689307	4343261	G	A	-1.36742e-05
4	rs7695197	4345379	T	C	2.78351e-05
4	rs10027109	4346237	G	A	-3.45589e-05
4	rs13103109	4346373	C	T	-5.65166e-05
4	rs3981	4346427	G	A	3.2155e-06
4	rs12641832	4346465	T	C	1.89518e-05
4	rs16835627	4346538	T	C	2.02943e-05
4	rs13147893	4347871	G	A	1.41893e-05
4	rs13434731	4348876	C	T	-8.79529e-06
4	rs7668915	4349205	A	G	-0.000303507
4	rs6843595	4351730	G	A	2.28151e-05
4	rs2369105	4353086	A	G	6.76803e-05
4	rs7677584	4354778	C	T	-4.45128e-05
4	rs6446632	4355380	T	C	-3.34915e-05
4	rs7674400	4360381	A	G	4.06715e-05
4	rs4689340	4365066	C	T	1.04426e-05
4	rs12639864	4370684	C	T	-1.39766e-05
4	rs7664767	4371097	A	G	3.69865e-05
4	rs12512085	4372439	G	A	3.46944e-05
4	rs7438169	4375243	G	A	5.36806e-05
4	rs6825630	4381429	G	T	-4.00733e-06
4	rs4305464	4387560	C	T	3.6055e-05
4	rs7699123	4391209	G	A	0.000155385
4	rs7686373	4391311	T	C	-2.86044e-05
4	rs7670059	4391648	G	T	2.02721e-05
4	rs6828063	4392146	G	A	3.80628e-05
4	rs4689416	4392357	C	T	4.84144e-05
4	rs4689417	4392393	C	A	-2.06852e-05
4	rs3792686	4393068	T	C	3.85834e-05
4	rs4689423	4393557	G	A	-1.79186e-05
4	rs10017186	4394618	C	T	-1.063e-05
4	rs13128917	4395704	A	G	4.11648e-06
4	rs6856236	4396541	G	A	3.59305e-05
4	rs4555567	4397537	G	A	6.12406e-05
4	rs4402980	4402199	G	T	-6.9671e-05
4	rs4582096	4402346	G	T	0.000138852
4	rs9990565	4405881	C	T	2.18943e-05
4	rs9990659	4405969	C	T	-6.15656e-05
4	rs9997952	4406051	T	C	-6.67707e-05
4	rs9990959	4406259	C	T	0.000130312
4	rs6446641	4407217	T	C	5.86e-05
4	rs11726155	4410007	C	T	-1.54173e-05
4	rs7679985	4413883	A	G	-0.000160649
4	rs10937870	4414290	A	G	8.64966e-05
4	rs7693096	4415850	A	G	2.61365e-05
4	rs6825715	4436436	T	C	-0.000395131
4	rs11734030	4442734	C	T	3.88767e-05
4	rs7699727	4446464	T	G	4.78042e-05
4	rs13136034	4450701	C	T	-3.98647e-05
4	rs7690810	4460203	G	A	-5.97909e-05
4	rs11729131	4460925	G	T	0.000109734
4	rs10019872	4466096	C	A	9.7279e-05
4	rs6816884	4473216	G	A	-0.00015116
4	rs9990629	4474034	T	C	0.000211875
4	rs10019712	4474201	G	A	3.041e-05
4	rs11722452	4479811	G	A	9.6025e-06
4	rs6446652	4487383	A	G	1.44621e-06
4	rs6838568	4498594	C	T	5.87946e-05
4	rs4689117	4500037	A	G	-3.00816e-05
4	rs4689118	4500129	T	C	4.26337e-05
4	rs10516165	4509754	T	C	-3.41027e-05
4	rs6819165	4513013	C	T	-0.000206741
4	rs6446656	4516342	A	G	3.99996e-05
4	rs9654059	4520962	G	A	-3.95269e-05
4	rs8180115	4521915	T	C	4.6989e-06
4	rs11730494	4522119	T	C	4.04301e-05
4	rs16835830	4523198	A	G	-0.000143154
4	rs12504020	4524826	T	C	2.48187e-05
4	rs10937873	4525074	G	A	-1.04172e-05
4	rs10937874	4525129	T	C	-5.44539e-05
4	rs6817718	4525509	C	T	-4.20649e-05
4	rs7684307	4533974	C	T	7.97638e-05
4	rs28695605	4534579	A	C	-0.000270877
4	rs7691625	4535376	C	T	-1.91252e-06
4	rs10018574	4535733	C	T	-0.000127052
4	rs3910659	4537916	T	G	1.58083e-07
4	rs4689169	4540878	C	T	-0.000240443
4	rs4689880	4541405	T	C	-2.15468e-05
4	rs4689881	4542346	C	T	-0.000325277
4	rs13115084	4546923	A	G	-0.000114968
4	rs10516167	4548477	C	A	-3.01481e-05
4	rs6829211	4550632	A	C	6.10886e-06
4	rs16835882	4551611	C	T	1.0028e-05
4	rs7689784	4555497	T	C	-8.45462e-05
4	rs12646052	4557259	T	G	1.73602e-05
4	rs10020363	4558798	T	C	-7.16785e-05
4	rs1345041	4559234	C	T	0.000147058
4	rs4689885	4560776	C	T	8.11551e-05
4	rs10016411	4562916	T	C	-3.22968e-05
4	rs4689174	4579042	G	A	2.89249e-05
4	rs1866877	4579203	A	G	1.35754e-05
4	rs13152210	4582410	A	G	4.60105e-05
4	rs10428352	4586438	C	T	0.000134937
4	rs6446665	4593893	C	A	-3.04001e-06
4	rs6446667	4594026	G	A	-4.60145e-06
4	rs4689891	4594334	G	A	-2.14237e-05
4	rs4689893	4594743	G	A	3.48128e-05
4	rs2369286	4595540	G	A	-1.89459e-05
4	rs751262	4595807	C	T	-2.29456e-05
4	rs12509575	4602813	C	T	-3.40556e-05
4	rs16835941	4611819	G	A	-3.14676e-05
4	rs6824295	4614280	C	T	-4.3061e-05
4	rs16835950	4614864	G	A	8.34045e-05
4	rs1837711	4615708	A	G	-9.79205e-05
4	rs9991198	4617105	C	T	-0.000174584
4	rs6831607	4617756	G	A	-2.51855e-05
4	rs838957	4625292	G	A	0.000287405
4	rs4689179	4626713	G	A	-0.000198298
4	rs2102528	4631235	T	C	-0.000261213
4	rs16835979	4635276	C	A	-2.92469e-05
4	rs10022279	4635372	T	C	-0.000196215
4	rs17706055	4638578	G	T	4.91116e-05
4	rs838958	4639545	A	C	-0.000219739
4	rs12649814	4642440	G	T	-9.38321e-05
4	rs17706166	4642886	A	C	-7.3339e-06
4	rs870142	4648047	C	T	-0.000272811
4	rs6818775	4648918	A	G	8.50183e-05
4	rs4689911	4651063	C	T	-1.17243e-05
4	rs756239	4651533	G	A	-5.95242e-05
4	rs6830734	4653004	T	C	-4.97564e-05
4	rs2063413	4654357	T	C	-0.000132459
4	rs11727244	4654740	T	C	-1.79968e-05
4	rs4689180	4659231	G	A	-8.07214e-05
4	rs10937881	4664030	G	A	-5.05358e-05
4	rs4689915	4666330	A	G	-2.04453e-05
4	rs7694788	4673698	T	C	-0.000284517
4	rs6446675	4675296	G	A	-5.8622e-05
4	rs4552410	4678511	C	T	5.92644e-05
4	rs11730104	4682267	T	G	-2.5642e-05
4	rs13149758	4682289	A	G	6.9493e-05
4	rs2136843	4685195	A	G	-3.03485e-05
4	rs2369289	4685587	G	A	-1.71884e-05
4	rs10009731	4685736	T	C	-7.24036e-06
4	rs17707114	4686072	G	A	0.000183529
4	rs4594662	4687278	C	T	-2.19623e-05
4	rs4458410	4687339	A	G	1.56708e-05
4	rs7694974	4687637	A	G	2.31399e-05
4	rs6818421	4689562	A	C	2.02094e-05
4	rs12644895	4691431	G	A	-2.23167e-05
4	rs6446678	4692064	T	C	-8.21349e-05
4	rs2887447	4692728	A	G	1.65102e-05
4	rs13149919	4694354	C	T	0.000131604
4	rs11732485	4696955	C	A	-0.000280274
4	rs17713046	4697613	A	G	5.07253e-05
4	rs7656684	4697671	G	A	2.54582e-05
4	rs17656479	4697784	A	G	1.18379e-05
4	rs7690052	4700606	C	T	2.014e-06
4	rs6813144	4705578	T	C	-5.43894e-06
4	rs7656737	4706317	A	G	6.13983e-06
4	rs2280040	4710203	T	C	-0.000117001
4	rs12696703	4711169	G	A	-8.47647e-05
4	rs11942710	4713308	C	T	-2.92621e-05
4	rs12648481	4716184	G	A	-1.87966e-05
4	rs17713587	4716521	C	A	0.000127238
4	rs1000579	4719494	A	G	5.79994e-05
4	rs10004542	4720455	A	G	-2.22887e-06
4	rs1000578	4721078	G	A	-5.53989e-05
4	rs10005921	4721900	C	A	3.59274e-05
4	rs10013273	4721965	T	C	-5.90276e-06
4	rs16836123	4722323	G	A	0.00013714
4	rs11724809	4723984	A	G	8.5424e-06
4	rs13130037	4724676	A	C	6.67011e-05
4	rs9996403	4727191	G	A	2.38107e-05
4	rs10009773	4727223	A	G	1.18664e-05
4	rs10005569	4727507	C	T	0.000175596
4	rs6814552	4728354	G	T	-0.000109639
4	rs6830955	4733094	C	T	-0.000167087
4	rs11732031	4736561	C	A	0.000121119
4	rs4381992	4739301	G	T	0.000375134
4	rs4689929	4739625	G	T	-2.26694e-05
4	rs4555568	4744339	C	T	-1.37584e-05
4	rs6822612	4744593	C	A	-1.36578e-05
4	rs6838223	4744611	T	C	-3.05851e-05
4	rs2172445	4745726	G	A	-0.000106298
4	rs4444765	4748273	A	G	5.8327e-05
4	rs767564	4749898	G	A	-0.000216545
4	rs7663990	4754484	C	T	-3.36802e-05
4	rs1318947	4761862	A	G	-1.75033e-06
4	rs1022136	4762315	A	G	3.81298e-05
4	rs6854227	4762672	A	G	-0.000128352
4	rs1039905	4763850	T	C	-3.92818e-05
4	rs1039906	4764026	C	T	-1.72653e-05
4	rs6830371	4767695	C	T	4.12333e-05
4	rs12186237	4774402	G	A	4.63139e-05
4	rs9291151	4775137	C	T	5.66594e-05
4	rs10033073	4775401	A	G	-6.80539e-05
4	rs6831656	4776617	G	A	6.95558e-05
4	rs6817123	4776774	A	G	-8.52202e-06
4	rs7673997	4778948	A	G	-2.59194e-05
4	rs1533095	4782575	A	G	3.08123e-05
4	rs6819850	4784097	C	T	3.74823e-05
4	rs2933568	4784580	T	C	-3.47359e-05
4	rs7663600	4786727	G	A	2.42905e-05
4	rs1510799	4787048	G	T	-3.13092e-06
4	rs10937891	4792249	C	T	6.15186e-05
4	rs2941615	4793578	A	G	-4.19811e-05
4	rs7681595	4794814	G	T	2.13421e-05
4	rs2933572	4799692	G	A	-5.65394e-05
4	rs2933573	4802946	G	A	5.27477e-05
4	rs16836282	4803407	G	A	-0.000181578
4	rs2087864	4803437	T	C	3.23486e-05
4	rs2087865	4803675	A	G	-2.58841e-05
4	rs13117653	4805454	G	A	7.11266e-06
4	rs6446687	4807000	C	A	5.7768e-05
4	rs7686968	4808354	G	A	0.000140289
4	rs12650814	4808784	G	T	2.15983e-05
4	rs4689937	4808814	T	C	0.000231547
4	rs4689941	4809353	A	C	0.000149439
4	rs6832194	4809607	A	G	-3.25712e-05
4	rs1873843	4812859	C	A	8.76497e-05
4	rs1907991	4813322	C	T	0.000103068
4	rs17659785	4814852	C	T	-6.35126e-05
4	rs4348042	4815336	C	A	-3.11388e-05
4	rs1907989	4818925	A	G	9.0376e-05
4	rs1907987	4819240	G	A	-1.86691e-05
4	rs1907986	4819408	G	A	4.15701e-05
4	rs2172443	4819565	A	G	-7.34875e-05
4	rs749287	4820553	G	A	1.58264e-06
4	rs749286	4820679	T	C	5.61937e-05
4	rs4689946	4820813	C	T	-5.3872e-08
4	rs10213058	4822093	A	G	-7.88796e-06
4	rs10212960	4822309	C	T	-3.76798e-05
4	rs6852205	4824151	C	T	3.3488e-05
4	rs10937895	4824851	G	A	5.01971e-05
4	rs6833060	4826875	A	G	1.8351e-06
4	rs9291153	4827883	A	G	-1.06273e-05
4	rs1907984	4828389	T	C	7.84381e-05
4	rs7666443	4837058	T	C	4.34503e-05
4	rs4597767	4848349	G	A	-3.51151e-05
4	rs3733397	4849402	A	G	5.11468e-05
4	rs11726039	4849470	T	C	0.000141129
4	rs12502361	4850006	A	G	-7.19432e-05
4	rs10034377	4850071	G	T	-1.66264e-05
4	rs6446691	4851101	T	C	-3.49061e-06
4	rs6819546	4851979	T	C	8.19831e-05
4	rs868256	4852156	A	G	-0.000109918
4	rs884690	4852354	G	A	2.61806e-05
4	rs4348044	4852867	T	C	-1.31708e-05
4	rs2968684	4888990	C	T	5.70537e-05
4	rs4280680	4889621	C	A	4.62025e-05
4	rs2968668	4889815	G	T	6.19559e-05
4	rs16836361	4890733	G	T	1.61174e-05
4	rs6817411	4891148	C	T	2.3122e-05
4	rs11944652	4892294	T	C	7.55765e-06
4	rs2968686	4895897	T	C	4.17909e-05
4	rs13118392	4896233	A	G	1.9592e-05
4	rs4331717	4901085	A	G	-1.38934e-05
4	rs13109344	4901712	A	G	-4.28156e-05
4	rs4566595	4905782	C	A	2.45421e-05
4	rs4488884	4905825	A	G	2.16741e-05
4	rs2968690	4907161	A	G	2.37345e-05
4	rs4689961	4908020	A	G	4.88581e-06
4	rs6446700	4911642	A	G	1.69567e-05
4	rs4593079	4912942	A	G	4.23206e-05
4	rs4639019	4917971	C	A	-9.36367e-05
4	rs736405	4923296	C	T	-3.67891e-07
4	rs2241144	4924269	C	T	-1.83503e-05
4	rs6446716	4937762	A	G	1.6552e-05
4	rs6827328	4937820	T	C	-4.3016e-05
4	rs4689964	4938937	C	T	-5.70706e-06
4	rs6834850	4939110	T	C	1.81298e-05
4	rs6849207	4939347	G	A	-0.000205112
4	rs11946368	4939423	G	A	-9.22576e-06
4	rs16836411	4939556	C	T	-3.36255e-05
4	rs1010776	4942150	C	T	2.51163e-05
4	rs41355250	4942822	C	T	-4.38167e-05
4	rs755929	4943263	G	A	-8.83671e-06
4	rs755927	4943456	A	G	-0.000424897
4	rs16836437	4944468	A	G	-2.43047e-05
4	rs10516170	4945172	C	T	6.2082e-05
4	rs16836449	4945699	A	C	-3.42183e-05
4	rs4234841	4946111	T	G	-7.5881e-07
4	rs7661057	4946676	G	T	-1.90363e-05
4	rs11721707	4949471	A	G	-5.15564e-06
4	rs2968680	4950210	T	C	3.71163e-05
4	rs11728854	4952425	G	A	5.1408e-05
4	rs16836497	4952677	T	C	4.95178e-05
4	rs11732156	4952811	C	T	2.37169e-05
4	rs11737428	4953086	T	C	-2.25959e-05
4	rs16836510	4953457	A	G	-1.08488e-06
4	rs16836513	4953785	T	C	6.9798e-05
4	rs4574343	4953904	C	T	-0.000202795
4	rs2968709	4954275	T	C	-1.08695e-05
4	rs4689192	4962927	T	C	-3.89842e-05
4	rs6813941	4964637	C	T	-8.42497e-06
4	rs4689965	4965186	A	G	3.86309e-05
4	rs10012360	4969916	C	A	-0.000277352
4	rs11734790	4970920	A	G	2.18313e-05
4	rs11939863	4971009	C	T	6.79491e-06
4	rs10223021	4972091	T	C	6.01362e-05
4	rs2968671	4974670	A	C	-8.58005e-05
4	rs4541450	4979647	G	A	7.37871e-05
4	rs2968674	4981782	G	A	-2.83095e-05
4	rs4309778	4982097	T	C	-8.89412e-07
4	rs4689967	4984192	G	A	8.56548e-05
4	rs10026871	4985508	C	A	5.92941e-05
4	rs4689968	4985810	T	C	-4.26927e-06
4	rs4370074	4990755	T	C	0.000109676
4	rs10022680	4991380	G	A	6.55244e-05
4	rs4522817	4995876	G	A	2.51206e-06
4	rs4072934	5005218	A	G	-6.78704e-05
4	rs13102541	5005627	G	A	-0.000130077
4	rs4392464	5005698	A	G	-3.63159e-05
4	rs7659395	5007377	G	T	-0.000137972
4	rs12510818	5010422	C	T	8.45422e-06
4	rs9999422	5010866	T	G	2.28797e-05
4	rs6810546	5014223	T	C	0.000135365
4	rs6820110	5033426	T	C	4.20471e-05
4	rs4527429	5039226	C	T	2.56128e-05
4	rs11732574	5043674	T	C	-4.18696e-05
4	rs10222952	5053674	C	T	5.82269e-05
4	rs7668155	5053962	G	T	-8.02476e-05
4	rs9799796	5055774	C	T	-5.64222e-06
4	rs1868047	5067789	C	T	-3.41552e-06
4	rs7697884	5070657	G	T	6.21803e-06
4	rs6847646	5074816	G	T	-1.07346e-05
4	rs10014002	5076354	C	A	0.000296501
4	rs6833812	5110140	G	A	2.76635e-06
4	rs1900558	5119579	A	G	1.08849e-05
4	rs12649783	5120597	C	A	1.50596e-05
4	rs6825132	5121450	G	T	-4.51236e-05
4	rs747224	5127546	T	C	2.07809e-05
4	rs10937625	5128159	T	C	-3.55562e-05
4	rs12651470	5128511	C	T	4.81409e-05
4	rs11726208	5128641	A	G	-4.06574e-05
4	rs10011769	5135979	T	G	4.81059e-05
4	rs6856163	5136130	C	T	-1.3565e-05
4	rs4689989	5137364	G	A	-4.33713e-05
4	rs1374624	5145433	C	A	1.75768e-05
4	rs10012571	5145806	C	T	2.32332e-05
4	rs1562427	5146683	A	C	4.83147e-06
4	rs10516174	5152999	C	A	-0.000193448
4	rs10516173	5153145	C	T	-0.000135551
4	rs10018494	5153377	C	T	5.91138e-05
4	rs9998162	5153966	G	A	3.59477e-05
4	rs7672067	5154673	G	A	6.84173e-05
4	rs1530611	5155354	C	A	9.29596e-05
4	rs1838973	5157262	G	A	-7.86713e-05
4	rs12645191	5158293	G	A	0.00013611
4	rs7683724	5159654	A	G	8.03949e-06
4	rs998984	5160771	A	G	-3.8173e-05
4	rs7667054	5161027	C	T	2.32375e-05
4	rs13121814	5162594	A	G	1.6291e-05
4	rs1530609	5163447	G	A	-6.59259e-05
4	rs13143837	5165751	A	G	-1.42171e-05
4	rs3806724	5167569	A	G	0.000137334
4	rs3749567	5170214	C	T	3.6547e-05
4	rs10022435	5170549	A	G	3.65417e-05
4	rs6446330	5171986	A	G	1.49191e-05
4	rs12499822	5181189	A	G	-7.44447e-05
4	rs7654310	5182102	C	T	2.68337e-05
4	rs2369670	5182934	A	G	4.23589e-05
4	rs13142045	5186883	C	T	2.05588e-06
4	rs13123841	5187398	T	C	-0.000203111
4	rs12650617	5187537	C	A	6.14414e-05
4	rs4689200	5189645	G	A	-7.82078e-05
4	rs12499824	5189978	C	A	-7.45701e-05
4	rs17677074	5191952	A	G	4.93272e-05
4	rs11730793	5192533	T	C	-7.56025e-05
4	rs1992832	5192727	C	A	-0.000458902
4	rs12506939	5195094	G	A	1.35719e-05
4	rs12504675	5196546	A	G	-5.45827e-06
4	rs1073326	5202802	G	A	-0.000100073
4	rs4689203	5205085	A	G	-9.55353e-05
4	rs12511660	5207567	A	G	-5.67316e-05
4	rs989707	5210283	C	T	6.61216e-06
4	rs989708	5210567	G	A	2.47783e-05
4	rs17734102	5211645	C	T	5.39726e-06
4	rs12233750	5212292	G	A	3.90244e-05
4	rs1031237	5213429	T	G	-5.28876e-05
4	rs12646775	5214093	A	C	-4.98164e-05
4	rs17734127	5215283	A	G	7.36398e-05
4	rs1562429	5216320	A	C	6.29273e-05
4	rs11731545	5218136	C	T	6.76685e-06
4	rs2197670	5219339	A	G	-0.000273511
4	rs2008221	5221213	G	T	7.06327e-05
4	rs7682020	5234491	G	A	-5.95545e-07
4	rs16836929	5237509	C	T	3.94257e-05
4	rs10001177	5249944	G	A	-0.000244491
4	rs6446343	5257055	T	C	0.000156596
4	rs6446345	5257364	G	A	9.65551e-06
4	rs10012412	5262048	A	C	4.08515e-05
4	rs7667036	5262893	A	G	2.17878e-05
4	rs2062795	5265158	G	T	-2.22689e-05
4	rs9985897	5265868	G	A	-2.99144e-05
4	rs9684577	5270485	C	T	-1.82937e-05
4	rs16836945	5279256	C	T	0.000394223
4	rs7655639	5279796	T	C	-1.55795e-05
4	rs7669364	5288159	A	G	8.65042e-06
4	rs6813139	5289922	G	A	4.6966e-05
4	rs7682788	5292635	G	A	1.4417e-05
4	rs1910388	5302247	C	T	-9.15359e-05
4	rs6849493	5309317	A	G	6.78139e-06
4	rs6829618	5310171	G	A	-6.7017e-05
4	rs6446351	5310303	T	C	-0.000289063
4	rs10004022	5310756	G	A	-0.000434208
4	rs11735826	5315434	G	A	-0.000116686
4	rs10032759	5316444	G	A	-2.67284e-05
4	rs6846201	5320934	A	G	3.5498e-05
4	rs7682178	5322431	G	A	-1.76767e-05
4	rs10031235	5324465	A	C	-0.000133717
4	rs10002985	5326470	G	A	-2.35648e-06
4	rs10028484	5326726	C	T	-3.02206e-05
4	rs1503305	5327222	T	C	7.03856e-05
4	rs1393861	5327821	C	A	-6.30775e-05
4	rs905509	5330566	A	G	-1.86661e-05
4	rs16837015	5330815	A	G	-0.000327509
4	rs10013905	5331979	T	C	7.90612e-06
4	rs10021605	5332008	G	A	-1.73146e-05
4	rs878544	5332558	A	G	-7.00395e-05
4	rs1503306	5332598	C	T	3.08558e-07
4	rs16837029	5333091	G	A	-0.000166245
4	rs4689212	5341817	G	T	5.13341e-05
4	rs6813036	5342822	G	A	-7.36789e-05
4	rs1354309	5360226	G	A	3.32137e-05
4	rs10007122	5365947	A	G	-0.000275943
4	rs28520923	5367738	T	G	-0.000136857
4	rs7697839	5367985	A	G	-0.00228704
4	rs7656405	5368019	T	C	-0.000201337
4	rs7673097	5368224	G	T	-0.000228071
4	rs2887542	5386109	G	A	-4.89124e-05
4	rs16837078	5386985	T	C	0.000194124
4	rs1024087	5388460	C	T	6.86994e-05
4	rs195137	5390260	G	A	0.000188873
4	rs9291090	5390637	A	C	0.000172896
4	rs195135	5391635	G	A	7.02158e-06
4	rs195134	5391783	G	A	0.000114385
4	rs6840421	5394914	T	G	-6.56875e-06
4	rs739968	5395967	G	A	-4.89671e-05
4	rs6834403	5404012	G	A	-9.92035e-05
4	rs879822	5404494	T	C	-1.2027e-05
4	rs10010358	5405805	C	A	2.57958e-05
4	rs7670828	5410382	G	A	-0.000506976
4	rs195113	5413525	C	T	3.53105e-05
4	rs195112	5413699	G	A	-3.09585e-06
4	rs168986	5417341	C	A	0.000460002
4	rs195102	5417619	A	G	0.000104439
4	rs2301858	5418383	G	A	0.00013946
4	rs2301857	5418485	C	T	-3.88418e-05
4	rs168985	5418539	C	T	0.000231851
4	rs16837174	5419685	A	G	-0.000135211
4	rs81607	5420729	G	A	4.22585e-05
4	rs2654508	5425362	T	G	9.57371e-05
4	rs2654505	5426327	A	G	0.000110467
4	rs13141339	5427944	G	A	9.68375e-06
4	rs10009406	5430751	T	C	-0.000100972
4	rs10007405	5431198	A	G	-2.09006e-05
4	rs174273	5432255	A	C	-2.57246e-05
4	rs1827515	5436075	T	C	1.25481e-05
4	rs3892910	5436385	C	T	-2.34945e-05
4	rs2369705	5436590	C	T	8.35724e-06
4	rs4689226	5437760	G	A	2.8838e-05
4	rs3774839	5438185	G	A	1.40811e-05
4	rs3774838	5438244	T	C	4.62322e-06
4	rs3774836	5438328	A	G	1.38729e-05
4	rs998745	5438433	A	C	0.000263892
4	rs4689231	5438834	G	A	2.32389e-05
4	rs3774830	5440083	C	T	-1.95149e-05
4	rs6827240	5440224	G	T	-4.34021e-05
4	rs4459944	5446410	A	G	5.61778e-06
4	rs3733183	5448319	T	C	3.62808e-06
4	rs3733182	5448429	A	G	-6.94076e-05
4	rs10433660	5449048	G	A	5.10305e-06
4	rs9999104	5449825	G	A	-4.56544e-06
4	rs3733180	5450124	C	T	-5.40134e-06
4	rs739965	5451856	A	G	-2.34587e-05
4	rs1001465	5452736	T	C	0.000460672
4	rs7678335	5452895	A	G	-3.96e-05
4	rs3774827	5454223	C	T	4.7793e-05
4	rs3774826	5454245	T	C	0.000164999
4	rs11732645	5454829	C	T	-0.000158145
4	rs3821929	5457033	A	G	-3.74454e-05
4	rs3821925	5457295	G	A	0.000309578
4	rs4689239	5457440	G	A	0.000119024
4	rs3774823	5457520	T	G	-1.15574e-05
4	rs6446363	5460027	T	C	2.18312e-05
4	rs16837305	5460088	G	A	-0.000108559
4	rs3774820	5461058	A	G	-2.04213e-06
4	rs2301856	5461801	A	G	7.36493e-05
4	rs1034748	5463014	G	A	4.66115e-05
4	rs16837314	5464698	C	T	-1.14852e-05
4	rs17367445	5464903	C	T	1.99003e-05
4	rs3774816	5465294	C	T	6.89287e-05
4	rs3821922	5465574	A	G	5.5394e-05
4	rs7688517	5466392	T	G	-4.73885e-05
4	rs3815189	5468231	A	G	1.48341e-05
4	rs1018968	5507095	G	A	7.93543e-05
4	rs11729670	5507518	C	A	-4.12226e-05
4	rs4600860	5508488	G	A	-2.61231e-05
4	rs10032518	5508665	T	C	5.92722e-06
4	rs6824415	5509835	G	A	-3.39742e-05
4	rs1468309	5516179	G	A	-1.60013e-05
4	rs4586871	5516378	A	G	1.05386e-05
4	rs10020769	5516502	A	G	-2.13577e-05
4	rs9759439	5518124	G	T	2.05018e-05
4	rs6446371	5526209	G	A	-8.96185e-05
4	rs2267654	5527249	A	G	-6.99616e-05
4	rs1059159	5529234	C	T	3.91725e-05
4	rs16837374	5530294	A	G	-4.6834e-05
4	rs4688939	5530560	A	G	8.90215e-05
4	rs12641040	5532985	A	G	1.08453e-05
4	rs16837389	5536310	C	T	2.12491e-05
4	rs12504325	5537184	A	G	-1.60884e-05
4	rs16837397	5537591	T	C	7.90069e-06
4	rs4689249	5537772	A	G	-3.29137e-05
4	rs12505562	5541650	C	T	-8.53258e-06
4	rs3846230	5543143	A	G	-3.53759e-06
4	rs11943213	5543717	G	A	-0.000220461
4	rs10937651	5545812	A	C	0.000264609
4	rs16837418	5546389	C	T	-5.88718e-05
4	rs12650533	5546539	G	A	-4.18091e-05
4	rs7663337	5547340	T	G	-0.000118591
4	rs2369860	5555008	G	A	-5.53238e-06
4	rs10937655	5555491	C	T	-6.98534e-05
4	rs2369861	5555981	T	C	-2.24739e-05
4	rs4688940	5557569	A	G	0.000118911
4	rs4629382	5559671	T	C	-1.707e-05
4	rs11727214	5561358	A	C	5.32745e-05
4	rs13113867	5563196	A	G	2.6389e-05
4	rs11735108	5569680	G	A	-2.6802e-05
4	rs13112518	5569840	A	G	3.35618e-05
4	rs12511039	5570221	G	A	-3.51749e-05
4	rs4689258	5575751	A	G	0.000152053
4	rs4689260	5577179	G	A	-6.20577e-05
4	rs6843130	5579297	A	G	2.65705e-05
4	rs6818363	5579370	C	A	0.000130567
4	rs4450870	5580774	T	G	-1.92742e-06
4	rs11723966	5585414	G	A	0.000160418
4	rs9995842	5587093	T	C	7.74139e-05
4	rs13109991	5591448	G	A	-2.74272e-05
4	rs4333126	5594969	C	T	0.000148373
4	rs6830161	5601627	T	C	1.38746e-05
4	rs749148	5608415	A	G	0.000221741
4	rs3796404	5612605	A	G	4.21147e-06
4	rs10032860	5617369	G	T	-1.7973e-05
4	rs12640355	5621820	A	G	1.39429e-05
4	rs13131951	5622042	G	A	-2.0228e-05
4	rs730469	5624670	T	C	-2.03915e-05
4	rs1078758	5629298	G	A	0.000157314
4	rs7689275	5631673	T	C	0.000146083
4	rs1013599	5633144	T	C	4.42947e-06
4	rs1013600	5633205	G	A	7.28218e-05
4	rs1013601	5633236	A	G	0.000128791
4	rs13133528	5639618	G	A	7.87744e-06
4	rs6414622	5644284	G	A	-9.30344e-05
4	rs10022307	5646873	A	G	4.0363e-06
4	rs10024750	5647018	T	C	-2.05637e-05
4	rs6830983	5652712	A	G	-0.000215613
4	rs11735503	5658004	C	T	9.10419e-06
4	rs6842115	5658554	C	T	-6.96456e-05
4	rs6847154	5658650	C	T	0.000148762
4	rs6829204	5658891	T	C	2.65678e-06
4	rs4689272	5661226	C	T	-5.31613e-06
4	rs4689273	5665201	G	A	-7.19817e-05
4	rs1014775	5665924	T	C	7.65421e-05
4	rs4298088	5667561	C	T	1.82191e-05
4	rs4524330	5667671	T	C	-3.92754e-06
4	rs12645009	5668012	A	G	0.000158282
4	rs4689275	5668791	T	C	-1.10317e-05
4	rs4610277	5669924	G	A	0.000102053
4	rs10516175	5671477	G	A	-8.69513e-06
4	rs16835088	5675346	G	A	2.29294e-05
4	rs7662476	5675789	A	G	-2.47042e-05
4	rs13146518	5677101	G	A	2.99964e-05
4	rs6446389	5680311	C	T	3.29858e-05
4	rs4689276	5682189	C	T	-2.46058e-06
4	rs10937659	5683662	G	A	2.49856e-05
4	rs957727	5686924	G	A	-0.000122528
4	rs957726	5686967	C	T	3.32628e-06
4	rs960055	5687281	C	T	-2.54023e-05
4	rs998091	5687628	T	C	-2.49248e-06
4	rs7684327	5688643	C	A	1.59324e-05
4	rs6446391	5695479	G	A	4.85165e-05
4	rs7673803	5698814	C	T	0.000287339
4	rs13126806	5699097	G	A	5.25951e-05
4	rs41450747	5700229	A	G	4.17635e-05
4	rs11935446	5705133	C	T	-9.15932e-05
4	rs9790440	5711334	G	A	-5.26094e-05
4	rs3774854	5711368	G	A	8.3213e-07
4	rs3774856	5713910	G	A	-0.000105168
4	rs10937664	5716922	A	G	-8.56025e-05
4	rs7681283	5717867	G	A	-1.31791e-05
4	rs10804966	5718577	A	C	-5.19995e-05
4	rs1383179	5721801	C	A	-7.76194e-05
4	rs1383178	5721930	A	G	0.00013099
4	rs4234714	5722309	C	A	7.24327e-05
4	rs2170122	5723848	T	C	-2.64334e-05
4	rs1871586	5733068	G	T	-3.16966e-06
4	rs2291155	5735303	C	T	-0.000153845
4	rs2291154	5735520	T	G	3.85622e-05
4	rs13103693	5735817	C	T	-9.24611e-05
4	rs994813	5745279	C	A	-2.07605e-05
4	rs994812	5745392	A	G	-7.60293e-05
4	rs1871584	5745720	A	G	-1.76508e-05
4	rs1351357	5746620	T	C	-0.000119299
4	rs2286343	5747072	C	T	3.94824e-05
4	rs13145958	5747131	C	A	1.5845e-05
4	rs4411926	5748864	G	A	2.90212e-05
4	rs4411927	5748930	G	A	2.41409e-06
4	rs4234713	5749116	G	T	2.88903e-05
4	rs11730900	5749262	C	T	-1.34613e-05
4	rs4689312	5749784	G	A	2.96251e-05
4	rs4688963	5749904	T	C	8.98792e-05
4	rs13143108	5750156	A	G	5.79363e-05
4	rs6813121	5751253	C	A	-1.12249e-05
4	rs3774861	5752654	G	A	1.06359e-05
4	rs899694	5753053	C	A	8.22456e-06
4	rs899693	5753111	C	T	5.50775e-05
4	rs2035304	5753354	G	A	5.68024e-05
4	rs3774869	5754259	C	A	7.39723e-05
4	rs899691	5754544	T	C	-4.72274e-05
4	rs2302075	5755542	C	A	1.27086e-05
4	rs16837649	5756362	G	A	9.72911e-05
4	rs3774870	5756931	T	C	4.94519e-05
4	rs883994	5756967	G	A	9.35684e-06
4	rs735172	5758869	T	C	2.50124e-05
4	rs12501386	5758883	T	G	5.48899e-06
4	rs12513194	5760544	C	T	1.80809e-05
4	rs12233721	5761012	A	G	-5.70086e-07
4	rs11939527	5761366	G	A	-1.20479e-05
4	rs10017373	5761846	G	T	5.49056e-05
4	rs4688957	5771444	G	A	5.20334e-06
4	rs1480170	5777845	T	C	-2.84056e-06
4	rs4689306	5781984	C	T	-0.000109783
4	rs4689304	5784934	A	G	-2.53639e-05
4	rs1383180	5785442	G	A	-1.35384e-05
4	rs7678023	5793175	G	T	3.7808e-05
4	rs11723498	5793370	T	C	0.000235205
4	rs10937678	5797488	C	A	-5.68923e-05
4	rs12508032	5797815	G	A	3.40897e-05
4	rs2279252	5800494	G	A	-0.00014198
4	rs2306399	5803903	A	G	7.80708e-06
4	rs1552057	5806366	T	C	3.18301e-06
4	rs7654977	5809023	G	A	9.78592e-05
4	rs7680768	5809187	A	G	-7.9692e-06
4	rs2279250	5812195	A	G	6.06993e-05
4	rs2279247	5812566	A	G	9.35765e-05
4	rs3733186	5815381	G	A	0.000178015
4	rs6813104	5816938	T	C	2.23529e-05
4	rs3821936	5829257	T	C	9.57293e-05
4	rs6812315	5832196	G	A	9.58013e-05
4	rs11723228	5833625	A	G	-4.04734e-05
4	rs3755849	5836702	C	T	4.9067e-05
4	rs3821937	5837325	C	T	4.7765e-05
4	rs2240494	5838347	G	A	-4.13289e-05
4	rs7654446	5838837	G	A	-2.97048e-06
4	rs1383181	5840210	C	A	3.44038e-05
4	rs2286282	5843266	T	C	5.46346e-05
4	rs2286280	5843328	T	C	8.70138e-05
4	rs1979427	5847493	A	C	4.65076e-05
4	rs3885409	5848928	A	G	4.00071e-06
4	rs2276877	5851343	C	T	8.12752e-05
4	rs984576	5852138	G	A	0.000148212
4	rs41424251	5852505	A	G	3.06554e-05
4	rs6827963	5856910	G	T	5.04338e-07
4	rs10030434	5859510	C	T	-1.24678e-05
4	rs3911870	5860283	G	A	8.58582e-05
4	rs3890133	5861211	T	C	-4.86412e-06
4	rs13146086	5865088	C	T	7.20351e-05
4	rs7691078	5865361	C	A	5.2148e-05
4	rs6838020	5866819	A	G	3.62322e-05
4	rs6446401	5866947	A	G	2.09744e-06
4	rs6446403	5868022	C	T	-2.59425e-05
4	rs10021878	5868984	G	A	2.86046e-05
4	rs12508543	5871485	T	G	-3.6422e-05
4	rs3774889	5882848	G	A	-6.48802e-06
4	rs4315727	5885621	C	T	0.000121391
4	rs3774893	5887388	A	C	-5.26957e-06
4	rs3755851	5889251	A	G	-5.37269e-06
4	rs10004248	5895798	T	G	4.59529e-05
4	rs6812766	5896702	C	A	3.1694e-05
4	rs41319546	5897496	C	T	-2.71101e-05
4	rs12646172	5900178	A	G	2.32752e-06
4	rs4456913	5901291	T	C	-3.88115e-05
4	rs10020979	5901873	A	G	5.60414e-05
4	rs6446405	5902274	A	G	6.87779e-05
4	rs4689296	5902723	C	T	-5.41939e-05
4	rs10027436	5906287	G	A	0.000111903
4	rs11731294	5906479	A	G	1.22368e-05
4	rs11727881	5906680	C	T	2.11895e-05
4	rs13146468	5910469	T	C	0.000128792
4	rs726111	5911983	G	A	9.26726e-06
4	rs6839499	5914310	T	C	-5.53008e-05
4	rs4470572	5920334	G	A	4.04324e-05
4	rs4404490	5920691	C	T	0.000119739
4	rs4425309	5924289	C	A	-1.49065e-05
4	rs11729343	5924458	G	A	9.43946e-05
4	rs4443226	5924629	G	A	3.07966e-06
4	rs12506399	5924794	G	A	-2.23028e-05
4	rs7672010	5924805	T	C	7.04334e-05
4	rs12505016	5926312	T	C	2.20086e-05
4	rs7679731	5926432	T	C	1.27031e-05
4	rs7675169	5926551	A	C	0.000140501
4	rs9999966	5927355	C	T	-5.56171e-05
4	rs10016978	5928187	T	C	0.00018114
4	rs6840908	5931208	C	T	-4.03689e-05
4	rs6857538	5931713	G	A	-1.99927e-05
4	rs10937695	5932608	A	C	0.000115221
4	rs4422365	5936032	G	A	-0.000264791
4	rs17751160	5936570	T	C	-0.000111647
4	rs11945109	5936875	T	G	-0.0001031
4	rs16837865	5939199	T	C	-2.59266e-05
4	rs7679272	5939546	A	G	-1.7191e-05
4	rs7664218	5942613	A	G	3.59831e-05
4	rs7664229	5942635	A	C	5.40713e-05
4	rs734760	5942972	T	C	2.50816e-05
4	rs17694785	5943692	C	T	-3.07667e-06
4	rs13146596	5948053	C	A	-1.31555e-05
4	rs9684740	5948793	G	A	-0.000801207
4	rs9683420	5948903	C	T	-3.62668e-05
4	rs10005242	5949558	A	G	-5.28581e-05
4	rs12509118	5952453	G	A	-5.92941e-05
4	rs6822922	5952829	A	G	-0.0006008
4	rs748445	5955272	A	G	1.99387e-05
4	rs7680750	5955591	A	G	1.0884e-05
4	rs733370	5959135	A	G	-8.9244e-06
4	rs3733190	5960352	G	A	-6.6333e-05
4	rs6446412	5961826	A	C	5.97897e-05
4	rs7695500	5961887	T	C	-0.000147085
4	rs13107008	5961995	C	A	-0.000135607
4	rs7434820	5963465	T	C	-0.000150947
4	rs4519747	5963776	C	T	-3.86657e-05
4	rs4276238	5963965	T	C	-7.31084e-05
4	rs7681172	5964594	C	T	0.00010388
4	rs6826497	5965259	T	C	-5.43697e-05
4	rs6851728	5966195	C	A	1.10687e-05
4	rs7442168	5966665	G	A	-6.58076e-05
4	rs6839295	5966801	T	C	1.10866e-05
4	rs6857900	5966905	C	T	-2.75691e-05
4	rs6839512	5966943	T	C	6.95491e-06
4	rs878145	5967316	A	G	1.52661e-05
4	rs13132344	5967351	A	G	-2.54089e-05
4	rs13150768	5968732	T	C	-6.827e-06
4	rs9997727	5969113	G	A	-8.91859e-06
4	rs7690750	5969235	A	G	1.32406e-05
4	rs7690889	5969252	A	G	5.54164e-06
4	rs13124429	5969640	G	A	-3.62686e-05
4	rs13435867	5974228	T	C	0.000164165
4	rs11733383	5975120	C	T	-6.97785e-05
4	rs16837957	5975174	A	G	-4.71242e-06
4	rs16837960	5975538	G	A	3.91123e-05
4	rs7676635	5976214	G	A	-2.22679e-05
4	rs13139469	5977111	C	T	-1.29794e-05
4	rs4689290	5977553	T	C	5.20703e-05
4	rs10433662	5980110	T	C	3.00736e-05
4	rs16837991	5980594	C	T	0.000170114
4	rs11941221	5981004	G	A	7.78907e-05
4	rs6821688	5982108	T	C	-5.06486e-05
4	rs4688950	5985002	A	G	1.92656e-05
4	rs10016601	5988027	T	C	-1.80517e-05
4	rs10014296	5988079	A	G	-7.4344e-05
4	rs10014397	5988237	A	G	0.000181051
4	rs12503233	5988798	C	A	-1.00468e-05
4	rs4234711	5991384	T	C	-1.95126e-05
4	rs4266238	5991476	G	A	3.37096e-05
4	rs6857506	5997514	G	T	-0.00221874
4	rs7657266	6002830	C	A	-5.361e-06
4	rs6838861	6018866	C	A	0.000106242
4	rs878948	6024426	C	T	-7.39107e-06
4	rs2285985	6025918	G	A	0.000100948
4	rs2285986	6026058	G	A	-0.000101574
4	rs13119847	6026877	C	A	0.000144934
4	rs3889724	6072086	A	G	1.75511e-05
4	rs6842183	6072923	T	C	0.000422257
4	rs3901458	6075470	C	T	-7.53878e-05
4	rs4689334	6085543	A	G	4.31011e-05
4	rs12507895	6104378	C	T	-1.74398e-05
4	rs7673767	6109614	A	G	9.8172e-06
4	rs10212632	6116097	A	G	-0.000234811
4	rs11732318	6122058	G	A	9.43939e-05
4	rs16838298	6126549	G	T	8.20974e-07
4	rs4541599	6135473	T	C	0.000145857
4	rs13119074	6135506	T	C	-2.9086e-05
4	rs4516797	6135717	G	A	2.44137e-06
4	rs7687079	6138066	G	A	6.6107e-05
4	rs13115520	6139210	C	T	0.000178424
4	rs4398594	6151065	G	A	6.04535e-06
4	rs6446469	6168155	A	G	4.18755e-05
4	rs13112882	6168810	G	T	-6.29465e-07
4	rs17773390	6173521	G	A	1.68911e-05
4	rs17773514	6177056	T	C	-1.59749e-05
4	rs4689355	6177135	C	T	7.55102e-06
4	rs10470721	6195962	C	T	-2.9849e-05
4	rs879420	6196412	A	G	1.12818e-05
4	rs10937708	6210102	C	T	1.40615e-06
4	rs4274923	6213622	G	A	-2.20245e-05
4	rs6858345	6218099	T	G	4.37261e-05
4	rs4234723	6219929	A	G	5.1464e-05
4	rs908017	6221614	T	G	-4.17224e-05
4	rs13115839	6221928	G	A	9.58574e-06
4	rs4688978	6233890	G	A	3.14572e-05
4	rs7376617	6236339	C	T	4.79733e-05
4	rs7376535	6236514	G	A	-5.02269e-06
4	rs9993703	6256489	C	A	2.14767e-05
4	rs4440299	6256911	T	G	-1.20327e-05
4	rs4688982	6267001	C	T	1.90104e-05
4	rs4689388	6270056	G	A	2.83303e-05
4	rs13107806	6271071	T	C	6.16854e-05
4	rs10002743	6276581	G	A	0.000142732
4	rs6824720	6278647	A	G	-5.30452e-05
4	rs10937714	6279047	C	T	-7.36805e-05
4	rs4689391	6280449	G	A	0.000354491
4	rs4689393	6287241	T	C	1.67006e-05
4	rs4458523	6289986	T	G	1.85672e-06
4	rs4293850	6292020	A	C	-1.74134e-05
4	rs10012946	6293350	T	C	0.000109871
4	rs4416547	6293967	G	A	0.000145071
4	rs12511742	6296447	G	T	1.08328e-05
4	rs4481292	6298375	C	T	9.83454e-05
4	rs1801206	6302707	C	T	0.000180964
4	rs1801208	6302889	G	A	0.000197194
4	rs734312	6303354	G	A	-1.40461e-05
4	rs1046314	6303955	G	A	5.15192e-05
4	rs1046317	6304242	T	C	2.76152e-05
4	rs1046322	6304448	G	A	7.54665e-05
4	rs7674423	6312004	G	T	2.27475e-05
4	rs7658531	6312175	T	C	-2.07734e-06
4	rs10804976	6315954	G	T	-9.76714e-06
4	rs7655674	6316092	C	T	-4.27094e-05
4	rs4688993	6321396	C	T	0.000109763
4	rs7689656	6321633	C	T	-6.99157e-05
4	rs6446489	6323465	C	T	-0.000143659
4	rs7697730	6324246	A	G	-0.000162179
4	rs6446490	6324647	G	A	-8.7739e-05
4	rs3796398	6324785	T	C	-9.87724e-06
4	rs3796400	6324803	T	C	4.17644e-05
4	rs3796403	6325086	G	A	-0.000179405
4	rs4689404	6333126	C	T	-2.8295e-05
4	rs4689408	6342213	C	T	-1.28516e-05
4	rs6856061	6348191	T	C	0.000147164
4	rs4386675	6351958	G	A	-1.34286e-05
4	rs11727760	6352060	A	G	-1.14871e-05
4	rs11727834	6352274	A	G	-6.31887e-06
4	rs11730177	6356513	G	A	3.39307e-05
4	rs4689415	6361632	T	C	3.09435e-05
4	rs10213410	6361814	T	C	3.51657e-05
4	rs10446500	6362566	G	A	-6.12718e-05
4	rs13124487	6364311	G	A	3.6602e-06
4	rs6826043	6375972	C	T	5.2231e-05
4	rs6446495	6376273	C	T	-8.53595e-05
4	rs4689424	6377309	C	T	3.00895e-05
4	rs11936718	6383965	G	T	-3.98649e-06
4	rs6849568	6384674	G	A	5.78238e-05
4	rs6851340	6384823	C	T	6.49334e-05
4	rs16838698	6386039	A	C	-0.000377735
4	rs4507442	6391602	G	A	-9.86633e-05
4	rs4270639	6391735	A	G	1.02755e-05
4	rs4689433	6400507	G	T	-8.4873e-06
4	rs6446498	6400680	T	C	-2.92724e-05
4	rs5019274	6400860	T	C	2.35336e-05
4	rs7671165	6401102	C	T	-2.1956e-05
4	rs7671369	6401198	C	T	6.04432e-05
4	rs7437478	6402010	T	C	1.78874e-05
4	rs7438559	6402732	T	C	-1.34329e-05
4	rs12505766	6403503	C	T	-1.3648e-06
4	rs6446500	6404157	G	A	0.000135149
4	rs7661778	6404714	C	T	-4.65203e-05
4	rs6446501	6404774	A	C	-3.21724e-05
4	rs7377185	6407801	C	T	9.04273e-06
4	rs12642310	6408723	T	G	1.38078e-05
4	rs16838740	6409548	G	A	-3.61702e-05
4	rs6853582	6409954	C	T	-5.66012e-06
4	rs6854172	6410288	C	T	0.00020001
4	rs6853134	6410449	G	A	1.11569e-05
4	rs7434469	6410746	C	T	3.15164e-07
4	rs13434456	6414398	G	A	0.000292605
4	rs4689000	6415618	G	A	0.000109879
4	rs4689001	6416028	G	A	1.55797e-05
4	rs11724328	6416437	G	A	1.63361e-05
4	rs7658616	6417028	G	A	-4.21638e-05
4	rs16838780	6417785	T	C	8.88161e-06
4	rs4689440	6421406	G	A	0.000231408
4	rs878281	6422476	A	C	-0.000178476
4	rs17778826	6425308	G	A	1.07297e-05
4	rs4469149	6427757	T	C	0.000129323
4	rs4689003	6428296	G	A	2.31845e-05
4	rs4689443	6429992	G	A	-6.22731e-06
4	rs4334819	6431416	G	A	5.92238e-05
4	rs11724762	6433905	C	T	-7.86949e-06
4	rs4689005	6435495	T	C	-3.74842e-05
4	rs12510934	6435926	G	A	-6.44688e-05
4	rs17779293	6440504	C	T	2.51945e-05
4	rs17722973	6441415	G	A	-5.40471e-05
4	rs6813956	6442931	A	G	-8.03687e-05
4	rs1000647	6446589	A	G	-1.62447e-05
4	rs4689007	6446703	G	A	-4.29672e-05
4	rs9968250	6447256	A	G	-4.41949e-05
4	rs12640531	6447500	T	C	-1.07934e-06
4	rs9291117	6447607	G	A	1.78576e-05
4	rs17779675	6449514	C	T	-3.27002e-05
4	rs16838853	6450950	G	A	-1.22188e-05
4	rs12500979	6454012	T	C	0.000174299
4	rs10029948	6454335	C	T	-8.98738e-06
4	rs6813305	6456871	G	A	-2.645e-05
4	rs6814782	6457612	G	T	1.53284e-05
4	rs4404624	6460539	A	G	-6.2516e-06
4	rs7664714	6465791	T	C	4.73866e-06
4	rs10937735	6471246	A	G	-6.53539e-05
4	rs4076353	6474813	A	C	2.80378e-05
4	rs12644113	6478569	G	A	2.89077e-05
4	rs4331842	6481781	T	C	-4.38453e-05
4	rs13117055	6487726	C	T	-7.49642e-06
4	rs4689011	6488705	A	G	-1.3354e-05
4	rs4689465	6490789	T	C	9.79874e-06
4	rs4524456	6492739	G	A	-3.51702e-05
4	rs7654321	6499037	G	A	-7.30556e-05
4	rs4689469	6507841	C	A	-3.64887e-05
4	rs10937739	6509412	T	C	-1.46837e-06
4	rs4565150	6517066	T	C	3.29346e-05
4	rs3934547	6518046	A	C	-0.000150185
4	rs4075006	6523276	G	T	-1.24431e-05
4	rs6850064	6540153	G	A	-6.16029e-06
4	rs4689017	6541542	A	G	-0.000106347
4	rs4689477	6541749	A	C	0.000129881
4	rs11727636	6557271	T	C	-7.09062e-05
4	rs4689021	6570032	C	T	1.40222e-05
4	rs4689485	6578487	A	G	-4.14854e-05
4	rs6847759	6593117	T	C	-0.000104244
4	rs7659958	6607830	T	C	9.57973e-05
4	rs4689487	6611813	T	C	4.3539e-05
4	rs6815746	6613252	T	G	-7.48074e-05
4	rs10049503	6616948	T	C	5.08058e-05
4	rs9790604	6627084	G	T	-1.01517e-05
4	rs6446517	6640962	A	C	1.03574e-05
4	rs6810446	6650566	A	C	9.15081e-05
4	rs4689495	6659684	C	T	4.35738e-06
4	rs4689497	6663260	T	C	6.79725e-05
4	rs4689498	6663319	A	C	-2.8816e-06
4	rs2285864	6670315	C	T	6.34269e-06
4	rs11941814	6671381	C	T	3.33473e-05
4	rs724858	6671959	T	C	2.84624e-05
4	rs1054909	6672514	G	A	9.3071e-05
4	rs1054908	6672607	A	G	0.000118228
4	rs11946525	6673552	G	A	-4.51374e-06
4	rs4689031	6675780	T	C	3.15616e-05
4	rs2301787	6677063	G	A	7.76571e-05
4	rs4689514	6686114	T	C	-2.71184e-05
4	rs12500833	6688852	C	T	-1.95374e-06
4	rs7696812	6689656	A	G	-0.000110133
4	rs3822262	6697766	T	G	4.47329e-05
4	rs3172604	6718775	G	T	-8.40063e-05
4	rs16839178	6732660	G	A	8.01351e-05
4	rs4420981	6733493	G	A	6.41165e-05
4	rs4420983	6733659	G	A	-5.51817e-05
4	rs4689044	6734367	G	A	-3.1657e-06
4	rs4626203	6736064	T	C	-1.95188e-05
4	rs4689534	6736751	G	T	-2.32218e-05
4	rs4689536	6738883	C	T	-0.000118177
4	rs4543114	6746425	A	G	-1.20823e-05
4	rs12650244	6755033	C	T	-2.4693e-05
4	rs4302466	6755324	G	A	-2.33528e-05
4	rs10516190	6755936	C	T	9.33674e-06
4	rs11935889	6757184	T	C	4.95315e-05
4	rs4689050	6763115	C	T	0.000224946
4	rs7681358	6766870	G	A	2.58419e-06
4	rs4689545	6767336	C	T	2.49849e-05
4	rs4689547	6767551	G	A	6.16758e-06
4	rs6824277	6777024	C	T	0.000190079
4	rs874893	6803560	G	A	6.18645e-06
4	rs13147693	6810920	G	A	3.57664e-06
4	rs13129245	6827466	A	G	5.82107e-05
4	rs6446545	6842695	G	A	-6.18823e-05
4	rs875630	6850524	A	G	-3.14929e-05
4	rs11723013	6854060	T	C	-2.23604e-05
4	rs6833851	6854625	G	A	-1.14024e-05
4	rs6818468	6855457	A	G	-1.84496e-05
4	rs6836941	6857278	T	C	-7.14399e-06
4	rs6845772	6859439	A	G	-1.96824e-05
4	rs7676464	6861051	C	T	0.000935781
4	rs10006395	6862131	C	T	8.8308e-05
4	rs10022630	6868155	T	C	4.38008e-05
4	rs10022837	6868452	T	C	3.45575e-05
4	rs17796902	6868495	A	C	-3.94607e-06
4	rs4312758	6874517	A	G	-7.49137e-05
4	rs13115900	6876569	G	A	-1.17113e-07
4	rs3733606	6883012	C	T	6.28914e-05
4	rs3822268	6883514	A	G	-1.45582e-05
4	rs11727795	6888932	A	G	2.50823e-05
4	rs7675928	6890937	C	T	4.8933e-05
4	rs11731274	6891455	T	G	7.49983e-06
[truncated: 54,253 more rows]

## Sheet: Chr5
CHR	SNV	Position1	Eff. Allele2	Ref. allele3	PRSGW_ASN4
5	rs10055084	36344	C	T	-1.16095e-05
5	rs10076494	38139	C	T	-0.000124913
5	rs10057531	40975	T	C	-0.000173246
5	rs10039735	48534	T	C	5.53115e-05
5	rs1507712	58298	G	A	-3.84741e-05
5	rs1507711	59161	T	C	-9.52941e-05
5	rs6869386	81437	T	C	-0.000171376
5	rs7734346	93580	C	T	-4.93025e-06
5	rs10065373	106819	C	T	-0.000148827
5	rs10070362	107190	T	C	0.000254541
5	rs6555608	112712	G	A	7.53436e-05
5	rs10073501	113577	T	C	-3.54316e-05
5	rs10042022	114071	C	A	0.000664447
5	rs6896946	118163	T	C	7.61807e-05
5	rs3866911	125431	T	G	6.27484e-05
5	rs7733335	127905	G	A	0.000106357
5	rs7727602	128716	T	C	-2.51514e-05
5	rs7715867	129059	C	T	-2.69165e-05
5	rs11747517	132170	G	A	0.000309677
5	rs6888020	136464	A	G	0.000290777
5	rs6880143	137516	G	A	0.000764825
5	rs6874209	138460	T	C	-0.000937489
5	rs6880135	139540	T	C	-0.000127204
5	rs6867447	139702	C	T	-3.00677e-05
5	rs11949577	143197	G	A	-3.94613e-05
5	rs16900746	145147	A	G	0.000585124
5	rs7710933	152290	C	A	4.29259e-05
5	rs11745772	155137	G	A	0.000195244
5	rs9312845	155367	C	T	1.14996e-05
5	rs10076077	155671	C	T	0.000156478
5	rs6888246	155831	C	T	-2.43789e-07
5	rs6872393	155854	G	A	-7.35349e-05
5	rs6554829	156180	G	A	0.000671128
5	rs6554830	156287	G	A	-8.38403e-05
5	rs3853521	157750	C	T	-5.37279e-06
5	rs3853520	157856	C	T	-0.000142224
5	rs876950	168925	G	A	1.7474e-05
5	rs1108867	169902	T	C	-3.88943e-06
5	rs6885136	173200	C	T	-1.63631e-05
5	rs4956987	174106	G	A	2.99795e-05
5	rs2059860	180325	T	G	-6.30098e-05
5	rs2059861	180352	T	C	-1.31618e-05
5	rs7717734	181463	T	C	-7.42332e-05
5	rs7717970	181660	T	G	-8.5411e-07
5	rs11133847	181762	A	G	-4.20986e-05
5	rs4956990	183134	A	G	-3.6264e-05
5	rs13176160	183401	A	G	7.09714e-05
5	rs4956991	183516	A	G	-6.80512e-06
5	rs1053477	184393	C	T	6.24011e-05
5	rs4956993	184702	A	G	-3.82113e-05
5	rs1053478	184750	A	G	-2.92943e-05
5	rs1053479	184760	A	G	1.93358e-08
5	rs7727015	185498	C	T	1.85723e-05
5	rs6861289	186095	T	C	2.39579e-05
5	rs12514423	187218	T	C	-3.75957e-06
5	rs17559144	188719	T	C	2.44071e-05
5	rs6874933	188747	C	T	1.45949e-05
5	rs6883247	188918	A	G	-7.67644e-05
5	rs3810865	189799	T	C	0.000129127
5	rs2864967	192842	G	A	4.11663e-05
5	rs2162872	200310	T	C	2.95221e-05
5	rs4956994	200868	G	A	1.64055e-05
5	rs1054174	204952	C	T	-0.000168799
5	rs6888378	223958	T	C	-6.35192e-05
5	rs6555055	226160	A	C	-0.000886311
5	rs6555058	226376	A	G	-0.000114288
5	rs6555059	226453	G	A	-1.52279e-05
5	rs2288459	231143	T	C	-0.000221186
5	rs9312984	233188	T	C	-4.26065e-06
5	rs7710005	233572	A	G	-0.000461971
5	rs7706416	250646	A	G	-6.37412e-05
5	rs6869925	264036	A	G	-0.000376232
5	rs10055993	264296	A	C	-0.000132639
5	rs1541822	269234	G	T	-0.000123064
5	rs4957008	269409	C	A	-2.33493e-05
5	rs12173244	269524	G	A	-0.00029719
5	rs7713524	276200	T	C	-0.000161353
5	rs4957014	288014	T	G	-1.20353e-05
5	rs9654453	299621	T	C	-0.000247236
5	rs7701452	301443	G	A	-0.000175043
5	rs6896163	303686	A	G	4.80886e-05
5	rs16900804	305595	T	C	2.12989e-05
5	rs7723693	306032	G	A	-0.000201186
5	rs908117	308268	C	T	-1.48729e-05
5	rs2672770	309060	A	C	-4.68329e-05
5	rs3756712	309096	A	C	1.04034e-05
5	rs7721278	310530	G	A	-1.65696e-05
5	rs2244029	311478	T	C	2.28248e-07
5	rs6555159	311562	G	A	0.000340015
5	rs2015774	312958	C	A	-0.000430153
5	rs4957018	314011	G	A	-2.71655e-05
5	rs1574220	314518	T	C	-0.00257393
5	rs7736	314935	T	C	0.00118385
5	rs4957023	336952	T	C	7.52332e-05
5	rs2721024	346610	A	G	0.000245694
5	rs3734145	346636	A	G	3.47526e-05
5	rs2721004	348598	T	C	6.60678e-05
5	rs2721040	351751	A	G	-3.33454e-06
5	rs2013782	354051	T	C	2.58121e-05
5	rs6555205	360543	C	T	-6.74266e-06
5	rs11745733	360739	G	A	-2.19623e-05
5	rs4957028	361697	C	T	5.6087e-05
5	rs13185719	362569	C	T	0.000112101
5	rs908114	371958	C	T	2.59862e-05
5	rs11744131	375405	C	T	3.28952e-05
5	rs2721020	379198	T	C	6.39576e-05
5	rs4956934	382369	T	C	-3.75563e-05
5	rs7731963	386014	A	C	0.000175065
5	rs11742957	387876	G	A	-0.00013188
5	rs6899226	393377	C	T	1.82713e-05
5	rs2672750	400445	A	G	-6.55231e-05
5	rs2672753	404601	C	T	1.74733e-05
5	rs11743226	404713	C	T	0.00014951
5	rs2672715	404804	T	C	4.02363e-05
5	rs732111	407230	T	C	-3.73951e-05
5	rs2672746	407545	C	T	-3.40792e-06
5	rs2671899	408069	C	T	-3.94969e-05
5	rs2672762	408582	G	A	-8.03666e-05
5	rs2671898	409760	G	T	-3.15101e-05
5	rs2672744	411047	C	T	0.000581731
5	rs4956936	412694	C	T	5.05668e-05
5	rs6555242	416546	T	G	3.26278e-05
5	rs10072668	422752	T	C	0.000163624
5	rs2672777	423385	T	C	0.000257427
5	rs10064055	423698	G	A	-8.94678e-05
5	rs11746538	427466	A	C	0.000204512
5	rs957792	429989	G	A	-1.0612e-05
5	rs768479	431196	C	T	-3.1966e-05
5	rs10044468	431860	C	A	-1.58777e-05
5	rs2720997	433654	A	G	0.0011856
5	rs2672779	435055	G	T	5.60032e-05
5	rs10078	438102	G	T	9.60978e-05
5	rs2241598	438564	T	C	0.000231707
5	rs10035653	442790	G	A	-9.06353e-05
5	rs2672722	453567	G	A	4.42305e-05
5	rs2672757	454732	T	C	0.000130014
5	rs2672734	455696	A	G	8.40832e-05
5	rs2721010	456915	A	G	0.000102485
5	rs2251843	457955	A	G	-2.7879e-05
5	rs890972	462465	C	A	0.000204716
5	rs2081942	462556	G	A	0.00034383
5	rs2561667	464153	C	T	0.000238802
5	rs1035908	465510	T	C	0.000263548
5	rs1053226	472055	C	T	9.5045e-05
5	rs890974	472951	T	C	1.71353e-05
5	rs890978	476969	C	T	5.7209e-05
5	rs2244223	477019	T	C	0.000136434
5	rs2278254	477968	G	A	0.000382266
5	rs3777226	479091	G	A	5.95357e-05
5	rs2241597	480509	A	G	0.000157168
5	rs3756711	485929	T	C	4.30839e-05
5	rs6868535	495377	C	T	6.16591e-06
5	rs13359853	497277	G	A	2.11803e-05
5	rs4957044	499071	T	G	-3.02986e-06
5	rs13177896	501544	T	C	1.30233e-05
5	rs6420045	503484	C	T	-9.7038e-05
5	rs6864158	506051	A	G	-3.83027e-05
5	rs4956949	514785	G	A	-2.38926e-05
5	rs2434389	516808	A	G	-0.000174218
5	rs2458814	518489	G	A	-6.36861e-05
5	rs2458820	520545	G	A	5.69807e-05
5	rs3867180	527298	G	A	-4.04418e-05
5	rs699644	530761	A	C	4.27309e-05
5	rs772654	539310	G	T	-3.15075e-05
5	rs9800013	542023	A	G	8.10124e-05
5	rs17497684	558307	T	C	0.000345462
5	rs12521051	560440	C	T	6.60625e-06
5	rs17563576	560476	A	G	8.75432e-05
5	rs6555357	560923	A	G	4.87905e-05
5	rs2672027	566782	A	C	1.80461e-05
5	rs3853657	567246	C	T	-0.000118208
5	rs11960159	568685	C	T	3.25971e-05
5	rs3915384	573395	C	A	3.67765e-05
5	rs4081847	574072	G	A	-1.86689e-06
5	rs4957054	575683	T	C	2.02739e-05
5	rs4541696	581053	A	G	2.48582e-05
5	rs4957048	583442	G	A	0.000257036
5	rs1399381	589853	G	T	-5.06353e-06
5	rs12521091	590710	C	A	-0.000139168
5	rs10080150	593160	A	G	-3.67828e-06
5	rs4045344	595870	G	T	-5.28989e-05
5	rs11746907	598224	G	A	-2.30396e-05
5	rs12523022	598643	C	T	-1.43486e-05
5	rs3749615	601485	C	T	-1.2714e-05
5	rs3828570	601647	G	A	-2.34395e-05
5	rs16900924	606384	C	T	3.36933e-05
5	rs924607	610093	C	T	9.25801e-05
5	rs3810857	611753	C	T	0.000140586
5	rs1697952	614963	G	A	-3.08834e-05
5	rs7726839	618586	A	G	-6.55702e-05
5	rs1617985	619022	C	T	5.18236e-05
5	rs1709531	619333	T	C	-3.74417e-05
5	rs1697993	621842	A	G	-2.00122e-05
5	rs1697991	622399	A	G	1.3338e-05
5	rs1620418	625670	A	G	0.000111547
5	rs1697990	626278	A	G	1.66082e-05
5	rs1709558	636613	A	G	-7.90626e-06
5	rs1697984	637290	C	T	-0.000198716
5	rs868649	640705	A	G	-3.2952e-06
5	rs1709547	642532	A	G	-4.78244e-05
5	rs1697978	642829	A	G	-4.82582e-06
5	rs4957080	644552	G	T	0.000104179
5	rs12518227	652034	C	T	-1.14357e-05
5	rs2455367	652360	T	C	-0.000121865
5	rs2458815	653343	T	C	-7.64019e-06
5	rs13188543	654282	G	A	2.74967e-05
5	rs1697956	654705	C	A	-8.68453e-05
5	rs1689670	657832	A	G	-0.000111275
5	rs1689671	659605	G	A	6.07515e-07
5	rs7558	660491	C	T	-0.000104036
5	rs7434	660804	C	T	0.00051839
5	rs3749611	664323	G	A	0.000215615
5	rs16900955	664952	G	A	8.05322e-05
5	rs1697963	665280	T	C	-0.000102774
5	rs413666	673408	T	C	5.03034e-06
5	rs1709544	674921	C	T	-4.20829e-05
5	rs394465	676806	T	C	-1.02527e-05
5	rs392088	677718	G	A	3.43916e-05
5	rs3747733	851046	G	A	-2.99043e-05
5	rs3810859	851582	G	A	2.34339e-05
5	rs7702532	852207	A	G	-8.44553e-05
5	rs10475433	862682	A	G	-6.24978e-05
5	rs13436859	863797	C	T	-2.14454e-05
5	rs16877782	864053	A	G	-1.57331e-05
5	rs3747740	884251	G	A	0.000166536
5	rs920980	896983	A	G	5.00746e-05
5	rs12518024	904374	T	G	-1.5063e-05
5	rs7725723	910270	C	T	2.86327e-05
5	rs14389	917878	A	G	8.32379e-06
5	rs13179524	919497	A	G	-1.56023e-06
5	rs10475459	936218	G	A	-2.70724e-05
5	rs7728035	944298	A	G	-1.24343e-05
5	rs28676354	947272	C	T	-4.26374e-05
5	rs10475464	953407	T	C	1.16348e-05
5	rs4957112	956671	C	T	-4.2732e-05
5	rs4957114	956974	C	T	-5.49253e-06
5	rs16867926	959224	A	G	-0.000130526
5	rs12653180	965618	T	G	-7.06773e-06
5	rs10071835	969285	G	A	-9.72093e-05
5	rs2289827	979148	C	T	-5.9508e-06
5	rs10065177	981019	T	C	-0.000100165
5	rs326057	988228	C	T	0.000179018
5	rs4975533	988510	C	T	0.000168133
5	rs6882848	992509	C	T	-0.00219267
5	rs13160308	994615	T	C	1.07022e-05
5	rs326047	995270	G	T	7.17682e-05
5	rs7443724	996696	C	A	-6.5245e-06
5	rs11746358	998364	G	A	3.31124e-05
5	rs374361	999338	C	T	-6.3289e-05
5	rs4975586	1000782	A	G	-9.81876e-05
5	rs4975585	1000895	G	A	2.58076e-06
5	rs326050	1002620	T	C	1.27884e-05
5	rs2241971	1003135	G	A	-2.79585e-05
5	rs3810856	1007628	T	C	-9.51149e-05
5	rs4078802	1010083	A	G	1.04078e-05
5	rs6898632	1011011	T	C	1.5818e-05
5	rs6869901	1011149	G	A	-1.65941e-05
5	rs4975583	1012283	C	T	-3.41234e-05
5	rs12518095	1012446	C	T	1.05619e-05
5	rs16870629	1015063	C	T	-3.88157e-06
5	rs6876150	1028876	A	G	-1.48291e-05
5	rs4975577	1032032	T	C	-1.73702e-05
5	rs10040568	1033016	A	G	-3.39172e-05
5	rs10866472	1039278	C	T	-2.22039e-05
5	rs12517757	1040657	C	T	-1.26744e-05
5	rs4975526	1041105	A	G	9.85439e-05
5	rs6859400	1050275	A	G	-0.000196876
5	rs1058508	1051687	T	C	4.76256e-06
5	rs3810853	1051918	G	A	4.1381e-05
5	rs3810854	1052360	C	T	1.09527e-05
5	rs2241604	1057113	C	T	3.27584e-05
5	rs2241606	1057615	A	G	3.64015e-05
5	rs10056989	1062345	C	T	-1.14085e-05
5	rs2334955	1062444	G	A	4.22231e-05
5	rs7722287	1063998	G	A	5.42401e-05
5	rs737154	1065399	C	T	-8.7786e-05
5	rs7737804	1066615	G	A	-0.000145218
5	rs3789198	1067483	A	C	-2.59604e-05
5	rs3789199	1067535	A	G	6.7576e-05
5	rs11951420	1076245	G	A	9.84049e-05
5	rs4975684	1078642	C	A	-2.90766e-06
5	rs4975564	1078898	A	G	0.000180115
5	rs6865765	1081702	A	G	4.80112e-05
5	rs4526148	1081767	C	T	8.50258e-05
5	rs6864667	1090534	G	A	1.57465e-05
5	rs6554595	1093260	C	T	1.19855e-05
5	rs4975593	1097281	T	C	2.24142e-06
5	rs6879835	1102134	A	C	-4.44967e-06
5	rs6894574	1103495	T	C	9.28147e-06
5	rs10044441	1106667	C	A	0.000165233
5	rs4535497	1107428	C	A	2.65566e-05
5	rs4975643	1107785	G	A	3.54507e-07
5	rs4580814	1113244	G	T	-2.418e-05
5	rs11954838	1115240	G	T	0.000355009
5	rs4370312	1119722	C	T	1.05276e-05
5	rs13171076	1120954	C	T	-2.66707e-05
5	rs12653975	1124046	T	C	-0.000745424
5	rs4975614	1124560	G	A	-0.00114932
5	rs11951225	1129746	A	G	-0.000519017
5	rs4594899	1132216	A	G	-0.000152098
5	rs12522032	1134834	G	A	-6.05229e-05
5	rs4076818	1134914	A	G	5.16784e-05
5	rs10070877	1135834	A	G	4.17033e-06
5	rs7379059	1143298	C	T	-0.000188692
5	rs3922757	1151161	A	G	-0.000129404
5	rs7726442	1157313	C	T	3.02774e-05
5	rs11133652	1159749	G	A	-5.34901e-05
5	rs7719062	1169044	G	T	9.17867e-05
5	rs7702150	1169112	A	G	9.15641e-05
5	rs4975536	1176601	G	A	4.77328e-05
5	rs4975603	1181556	T	G	5.33248e-05
5	rs4246740	1186086	C	T	1.64593e-05
5	rs6554634	1186121	G	A	4.55169e-05
5	rs4246736	1186853	A	G	0.000744222
5	rs4640842	1187074	G	A	-2.65055e-05
5	rs4460173	1187180	C	T	4.44097e-05
5	rs4975596	1189347	C	T	5.32798e-06
5	rs7719875	1190088	A	G	-6.22442e-05
5	rs10060236	1191061	A	G	0.000208862
5	rs11747247	1200573	T	G	3.26059e-05
5	rs4975607	1202817	A	C	6.02054e-06
5	rs10072823	1205636	C	T	0.000229697
5	rs12658538	1206462	C	T	-1.87891e-05
5	rs4076926	1211363	T	G	-5.17358e-05
5	rs7444093	1211556	T	C	-0.00024341
5	rs7727745	1212357	C	A	7.9169e-07
5	rs7732589	1213668	G	A	4.90364e-05
5	rs11133684	1215474	G	A	-1.38861e-05
5	rs4975629	1216775	A	G	7.84499e-05
5	rs35329108	1216900	G	A	1.28794e-05
5	rs6554666	1217471	G	A	-8.98354e-05
5	rs6554667	1217494	G	A	7.44981e-05
5	rs6865308	1218928	C	T	-0.00013123
5	rs12513763	1221199	T	C	7.76916e-05
5	rs10060827	1223062	G	T	0.000667988
5	rs11744165	1224490	G	T	-3.80862e-06
5	rs9418	1225121	C	T	3.30898e-06
5	rs7704882	1225434	C	T	-2.18553e-05
5	rs7724858	1225703	A	G	9.37896e-06
5	rs7704728	1226051	G	A	-4.2413e-05
5	rs10054420	1226691	C	T	0.0004906
5	rs4975626	1227693	T	C	2.00036e-05
5	rs4975625	1228215	G	A	-4.99478e-05
5	rs7730878	1228719	C	A	-0.000124631
5	rs7445640	1236212	T	G	4.94244e-05
5	rs6554679	1236690	T	C	0.000210926
5	rs6554684	1240848	A	C	0.000891168
5	rs13361701	1243427	T	G	-5.04973e-06
5	rs4073918	1244425	C	T	4.09856e-05
5	rs4975540	1245363	C	T	7.96993e-05
5	rs12513872	1248354	G	A	0.000667432
5	rs2736122	1257621	G	A	-1.40617e-05
5	rs2736118	1260195	T	C	2.48634e-05
5	rs2736114	1265204	C	T	-1.25548e-06
5	rs4975605	1275528	C	A	0.000392428
5	rs10069690	1279790	C	T	-0.0108491
5	rs2853677	1287194	G	A	-4.5259e-05
5	rs2853676	1288547	T	C	5.16583e-05
5	rs2853672	1292983	C	A	-0.000572122
5	rs2736108	1297488	C	T	-0.000622753
5	rs2735948	1299213	A	G	3.57559e-05
5	rs2853668	1300025	G	T	-0.000171627
5	rs4975612	1300310	G	T	-1.38885e-05
5	rs4975615	1315343	G	A	-7.29066e-05
5	rs4975616	1315660	G	A	-0.000114641
5	rs6554759	1317102	G	A	-0.000162915
5	rs1801075	1317949	C	T	0.00016317
5	rs421629	1320136	G	A	-0.000112815
5	rs380286	1320247	G	A	0.000306919
5	rs10073340	1321873	C	T	-0.000214691
5	rs401681	1322087	C	T	2.08418e-05
5	rs414965	1324121	G	A	-2.46096e-06
5	rs421284	1325590	T	C	-1.493e-05
5	rs465498	1325803	A	G	4.35596e-07
5	rs452932	1330253	T	C	7.15399e-05
5	rs452384	1330840	T	C	0.000218203
5	rs31489	1342714	C	A	4.61802e-05
5	rs31490	1344458	G	A	4.80058e-05
5	rs27069	1347128	C	T	2.3439e-05
5	rs37008	1351538	G	A	5.73711e-05
5	rs37006	1355058	C	T	2.72471e-05
5	rs27064	1359938	T	C	-6.48201e-05
5	rs27061	1362793	T	C	-2.08337e-05
5	rs461193	1368997	A	G	-0.000265536
5	rs10075239	1370300	G	T	-0.000209996
5	rs2963265	1370832	C	T	0.000243934
5	rs6873098	1371093	T	C	-2.54673e-05
5	rs7719363	1372704	A	G	9.86682e-07
5	rs246995	1374712	G	A	-4.18638e-05
5	rs2963262	1375080	G	A	0.000121662
5	rs16877324	1375977	T	C	-0.000253036
5	rs246994	1376161	A	G	-6.87815e-05
5	rs2963260	1377021	C	T	2.72712e-06
5	rs2963259	1377172	G	A	9.25669e-05
5	rs246992	1377563	G	A	-1.0259e-05
5	rs2963257	1378159	T	C	6.05656e-06
5	rs37017	1379762	T	C	0.00147152
5	rs1973489	1381260	G	A	-2.03689e-05
5	rs4975636	1388625	C	T	-5.99381e-05
5	rs10064525	1392721	T	G	0.000210937
5	rs3797200	1393344	C	T	-0.000111086
5	rs27072	1394522	C	T	9.74995e-05
5	rs40184	1395077	C	T	-9.95577e-06
5	rs6869645	1404548	C	T	0.000593659
5	rs3776512	1407116	G	A	-0.000278989
5	rs3776511	1407129	C	T	-2.71442e-05
5	rs6347	1411412	T	C	-1.40754e-05
5	rs27048	1412645	C	T	7.98786e-05
5	rs2042449	1416646	G	A	2.2234e-05
5	rs464049	1423905	A	G	3.14647e-05
5	rs250681	1428011	C	T	1.52811e-05
5	rs10052016	1428111	A	G	6.55486e-05
5	rs10053602	1428135	T	C	1.85569e-05
5	rs460000	1432825	G	T	4.41327e-05
5	rs9312866	1436102	G	A	3.81997e-05
5	rs420422	1436408	T	C	2.51422e-05
5	rs403636	1438354	A	C	-4.80019e-05
5	rs2617605	1442521	T	C	-5.99973e-06
5	rs6350	1443199	G	A	-0.000133525
5	rs2455391	1443498	G	A	0.000126164
5	rs2937639	1443728	T	C	0.000752696
5	rs11564757	1443762	C	T	0.000161107
5	rs28382219	1443763	A	C	-0.00052259
5	rs3756450	1448148	A	G	-5.5488e-05
5	rs2550948	1450444	C	T	0.000248652
5	rs12652860	1453772	A	C	0.000105621
5	rs12654851	1454004	G	T	-1.3141e-05
5	rs748209	1457554	A	C	5.84826e-05
5	rs2937650	1458018	A	G	1.12725e-05
5	rs7737692	1461167	G	A	0.000107372
5	rs2292023	1461389	C	A	-0.000104438
5	rs10630	1462720	G	A	1.11872e-05
5	rs2277007	1466813	T	C	9.04461e-06
5	rs4975648	1468287	C	A	-7.11374e-06
5	rs27053	1470578	G	A	-0.000352398
5	rs27056	1473977	A	G	-4.37188e-05
5	rs10043491	1476785	C	A	0.000187877
5	rs31491	1477310	C	A	-0.000113049
5	rs4975548	1478156	C	T	4.6448e-05
5	rs11133793	1487663	G	A	1.55231e-06
5	rs2277003	1489706	A	G	1.26755e-06
5	rs1010626	1490594	T	C	5.61871e-05
5	rs10058172	1491009	A	G	8.0866e-05
5	rs3733796	1494909	C	T	6.49244e-06
5	rs36993	1495763	A	G	3.02805e-05
5	rs11952520	1495839	C	T	-2.76468e-05
5	rs36987	1499175	C	T	-0.000232897
5	rs36986	1499806	A	G	5.18346e-05
5	rs36982	1503205	C	T	-8.59107e-05
5	rs36979	1503610	T	C	3.22785e-05
5	rs36971	1506303	A	G	-7.30494e-05
5	rs2962038	1512868	T	C	-1.70114e-05
5	rs13167887	1514462	A	G	-1.601e-05
5	rs13160153	1517198	C	T	5.33517e-05
5	rs2963279	1517322	T	G	2.85669e-07
5	rs2963277	1517769	C	T	-1.1351e-05
5	rs2962061	1517881	T	C	3.46693e-05
5	rs4406174	1519079	C	T	-2.15835e-05
5	rs2963275	1519693	G	A	-1.71721e-05
5	rs7716426	1521573	C	T	3.50314e-07
5	rs7700579	1525880	C	T	-8.26451e-05
5	rs2962057	1526098	T	C	0.000243921
5	rs2962055	1527606	A	G	-4.52913e-05
5	rs9312877	1529358	G	T	1.13581e-05
5	rs7712396	1529401	A	C	5.44864e-05
5	rs2962052	1537141	G	T	-1.0188e-05
5	rs10475046	1546049	G	A	4.12942e-05
5	rs2962074	1548764	C	T	1.42307e-05
5	rs2962073	1548867	A	G	4.71359e-05
5	rs2962072	1549135	A	G	-6.17863e-05
5	rs6865199	1549771	C	T	1.97083e-05
5	rs10079102	1550942	T	C	6.00633e-05
5	rs12653484	1552255	G	A	-3.23565e-05
5	rs2962066	1552714	C	T	5.91352e-05
5	rs2963271	1553239	C	T	0.000159836
5	rs10866513	1557213	A	G	-2.7711e-05
5	rs17596501	1557372	G	A	2.05431e-05
5	rs4975554	1557636	C	T	0.000104022
5	rs10056572	1559341	T	C	-0.000292815
5	rs4975556	1565371	C	T	-3.16238e-05
5	rs13188792	1568463	T	C	2.96763e-05
5	rs13188808	1568508	T	C	-9.19818e-05
5	rs7734561	1594096	A	G	-3.87293e-05
5	rs2962033	1605061	A	G	-4.70718e-05
5	rs1968011	1624351	C	T	-1.67068e-05
5	rs4975681	1638716	C	T	-0.000514662
5	rs4975682	1639103	T	C	1.32813e-05
5	rs41408448	1642155	G	A	2.2517e-05
5	rs7705049	1644315	C	A	5.0176e-05
5	rs4551124	1645242	C	T	-7.24081e-06
5	rs2883369	1647831	C	T	-8.33954e-06
5	rs10062809	1647875	C	T	2.09563e-05
5	rs6870197	1653418	T	C	0.000160532
5	rs1106136	1659414	C	A	3.14105e-06
5	rs904729	1659537	C	T	3.387e-05
5	rs904732	1660611	G	A	5.27889e-05
5	rs904734	1661397	T	C	5.90731e-05
5	rs6880499	1670369	G	A	0.000207577
5	rs931709	1671200	T	C	1.28397e-06
5	rs1392400	1674938	C	T	-8.87503e-06
5	rs1392401	1674972	A	G	1.35279e-06
5	rs10056116	1676638	G	A	6.85339e-05
5	rs10051014	1676668	T	C	3.85868e-05
5	rs6897438	1676963	A	G	3.51242e-05
5	rs7703975	1679750	C	T	-3.06347e-05
5	rs10075284	1683758	C	T	-3.84229e-05
5	rs16883078	1685297	C	T	-5.4303e-06
5	rs10512656	1685594	G	A	0.000191377
5	rs17597967	1685655	G	A	2.64288e-05
5	rs6898137	1686189	C	T	-2.391e-05
5	rs6898158	1686233	C	T	1.98136e-05
5	rs6882694	1686296	A	G	-1.37218e-05
5	rs1875195	1687233	G	A	8.82684e-06
5	rs13190238	1687468	A	G	2.07501e-05
5	rs16883191	1687965	G	A	4.4637e-05
5	rs16883212	1689029	A	C	-1.82496e-05
5	rs16883213	1689056	A	G	2.733e-05
5	rs6889291	1689407	C	A	-9.24398e-05
5	rs6869779	1689436	A	G	-0.000174304
5	rs2047590	1689631	T	C	0.000140724
5	rs7447377	1692165	T	G	-3.10002e-06
5	rs9312928	1693575	G	T	0.000155418
5	rs10071895	1694562	G	A	-8.86715e-06
5	rs12520553	1696954	T	C	3.67884e-05
5	rs6864519	1698123	G	A	-2.60324e-05
5	rs12519991	1699151	G	A	-7.63048e-06
5	rs2883367	1705102	A	G	6.81557e-05
5	rs16883477	1705270	C	T	3.4616e-06
5	rs16883484	1705394	T	C	-2.03859e-06
5	rs6883941	1709933	A	G	-8.94351e-06
5	rs872015	1720276	G	A	-4.80005e-06
5	rs11955771	1720781	C	T	2.24588e-05
5	rs2354125	1720938	A	G	0.000160632
5	rs2133738	1721003	G	A	4.01991e-05
5	rs2354124	1721485	T	C	4.20712e-05
5	rs16883799	1721527	A	G	-0.000294712
5	rs12515829	1722978	G	A	1.89327e-06
5	rs12515850	1723063	G	A	2.47814e-05
5	rs11133883	1723309	C	T	-2.28206e-05
5	rs11949447	1723445	T	C	-2.98505e-05
5	rs7718539	1730637	T	C	-6.6227e-05
5	rs16884043	1736711	T	C	2.51089e-05
5	rs6895045	1739087	T	G	-0.00021631
5	rs6554987	1739266	T	C	7.43876e-05
5	rs11133891	1739325	T	C	0.000107079
5	rs1392466	1744484	G	A	8.04067e-05
5	rs1392468	1744753	G	A	3.59149e-05
5	rs1392469	1744831	G	A	-8.92711e-06
5	rs10040260	1749215	C	A	0.000113219
5	rs2242411	1753306	T	C	7.54353e-06
5	rs13174204	1756858	A	C	-0.000394856
5	rs17534206	1758662	T	C	5.53097e-06
5	rs11741606	1759000	G	A	-0.000132737
5	rs11750056	1760621	C	A	8.60021e-06
5	rs11750191	1761033	C	T	-0.000142186
5	rs16884543	1761089	A	G	0.000101987
5	rs10512651	1763661	A	G	-8.98061e-05
5	rs1107059	1764128	T	C	-2.40599e-05
5	rs1107060	1764532	C	T	-3.69854e-05
5	rs2353591	1764750	G	A	-4.3431e-05
5	rs904756	1765278	A	G	-1.91683e-05
5	rs7726044	1766736	G	T	-1.57572e-05
5	rs6884150	1767774	A	G	1.98217e-05
5	rs6555008	1769749	C	T	4.25684e-05
5	rs5000660	1771032	T	C	-7.36452e-06
5	rs904757	1771664	A	G	3.74555e-06
5	rs2172532	1772615	G	A	-3.27166e-05
5	rs6893628	1775600	T	G	-8.73858e-05
5	rs13186705	1778342	C	A	2.37873e-06
5	rs11953809	1778464	C	T	-2.64344e-05
5	rs6881496	1779381	A	G	1.14332e-05
5	rs10040940	1779843	C	T	3.87912e-05
5	rs12513579	1779874	G	A	-0.000101456
5	rs750495	1782046	G	A	3.79963e-05
5	rs10866525	1783237	T	C	-1.26027e-05
5	rs12514619	1783655	T	C	-5.53748e-05
5	rs7724821	1792474	A	G	-2.325e-05
5	rs4975845	1794148	T	C	-1.06078e-05
5	rs4975846	1794921	T	C	2.18314e-05
5	rs7702843	1795377	A	G	2.60486e-05
5	rs1546253	1796564	C	T	-1.39995e-05
5	rs2276986	1797735	A	G	3.98695e-05
5	rs4588629	1798138	G	A	-7.38674e-05
5	rs4304110	1798312	A	G	2.82391e-05
5	rs2291944	1799321	T	C	1.30339e-05
5	rs972890	1800436	C	A	-3.22514e-05
5	rs972892	1800858	A	G	-5.98557e-06
5	rs4975848	1800970	G	A	-3.96323e-05
5	rs1873926	1803326	C	T	-6.40405e-05
5	rs3776150	1803901	C	T	4.49429e-05
5	rs4975731	1805554	T	C	-0.00011599
5	rs3756343	1813568	C	T	-0.000142944
5	rs4147772	1814146	G	A	0.000117582
5	rs3752844	1814369	C	T	3.39892e-05
5	rs11953620	1818630	C	T	-5.4808e-06
5	rs4975854	1822326	C	T	2.36318e-06
5	rs41411146	1826047	T	C	0.000185161
5	rs4975733	1826259	G	T	-3.52405e-05
5	rs4975735	1830405	A	G	4.14704e-05
5	rs11741881	1832240	T	C	-9.66528e-06
5	rs6873986	1834277	C	T	-3.06706e-06
5	rs6891921	1838383	T	G	-0.000959219
5	rs10512646	1839498	A	G	3.23086e-05
5	rs16901305	1844498	C	T	-9.69974e-05
5	rs12188301	1847639	A	G	7.75734e-06
5	rs10512645	1850220	A	G	-6.36922e-06
5	rs10512644	1850563	T	G	3.69723e-05
5	rs263213	1852284	G	T	-8.80343e-06
5	rs4975741	1854650	C	A	-5.67706e-07
5	rs91315	1855301	T	C	6.37126e-05
5	rs260393	1856596	C	T	2.4814e-05
5	rs1532272	1859721	C	T	-2.71625e-05
5	rs4975744	1860049	A	G	2.88127e-05
5	rs1689746	1860281	T	C	9.09974e-05
5	rs1032436	1860556	C	T	-8.48268e-05
5	rs1684970	1861149	T	G	-4.23723e-05
5	rs1684969	1861706	A	C	-3.59116e-05
5	rs1689747	1862525	T	C	-0.000136741
5	rs4975707	1864028	G	A	-7.38892e-05
5	rs6886669	1867830	T	C	-0.000134735
5	rs6887855	1868743	A	G	1.13836e-05
5	rs2353580	1871880	A	G	-6.8631e-05
5	rs883823	1872329	T	C	-5.04536e-05
5	rs1632597	1875037	C	T	-5.28773e-05
5	rs1689716	1876272	C	T	-1.75576e-05
5	rs4975709	1877280	A	C	0.000109397
5	rs4975752	1880588	T	G	2.43764e-05
5	rs4975753	1880865	T	C	0.000123011
5	rs2232376	1880891	C	T	-0.000102431
5	rs260402	1881733	T	C	-3.19972e-05
5	rs260400	1886471	A	G	5.01648e-05
5	rs260409	1887817	C	T	7.53039e-06
5	rs10866528	1891821	A	G	2.19175e-05
5	rs6861778	1892759	G	T	-3.1638e-05
5	rs12653946	1895829	C	T	4.81165e-06
5	rs6861105	1897640	C	T	-6.61114e-05
5	rs10428597	1898679	A	C	-8.31953e-07
5	rs17537048	1901205	A	G	0.000110956
5	rs1486944	1905155	C	T	3.85935e-05
5	rs6894487	1909022	C	T	0.000166268
5	rs6555018	1909611	T	G	-0.000123464
5	rs17537425	1910846	G	A	-7.26989e-05
5	rs4975760	1911035	C	T	4.32157e-05
5	rs4975713	1911819	G	A	-4.55308e-05
5	rs1075628	1912185	T	C	-1.15712e-05
5	rs1994388	1912921	T	C	1.12679e-06
5	rs4975765	1919416	G	A	8.35151e-05
5	rs6420033	1922870	G	T	0.000202788
5	rs11749860	1926026	C	T	5.97357e-05
5	rs10042507	1927293	C	T	8.45209e-05
5	rs6555027	1927412	A	G	9.40999e-05
5	rs10058874	1932463	A	G	5.87019e-05
5	rs6893465	1934490	A	G	-1.55426e-05
5	rs4975714	1934666	A	G	-2.55263e-06
5	rs6872163	1934997	G	A	2.40502e-05
5	rs10072345	1936008	G	T	-8.27116e-05
5	rs2129470	1936443	C	A	0.000159098
5	rs2129469	1936542	G	A	-1.5507e-05
5	rs6883630	1937053	G	A	-4.47367e-05
5	rs7737997	1937923	G	A	9.91017e-05
5	rs901495	1938626	A	G	1.82942e-05
5	rs7707132	1939170	C	T	1.93081e-06
5	rs9312968	1939558	T	C	-1.26569e-05
5	rs901494	1939989	T	C	2.94126e-05
5	rs2129468	1942377	C	A	3.18304e-05
5	rs6868970	1942834	A	G	-1.94539e-05
5	rs6884408	1944706	T	C	1.15753e-05
5	rs10067719	1945766	C	T	2.20541e-05
5	rs11739683	1946697	G	A	-9.49588e-05
5	rs13183501	1948303	C	T	0.000409188
5	rs11746674	1948519	A	G	1.40095e-05
5	rs11743291	1948736	C	T	-1.80638e-05
5	rs6892790	1948878	C	T	3.24493e-05
5	rs972973	1949340	C	T	2.47857e-05
5	rs10064753	1949516	C	T	7.45951e-05
5	rs6888599	1950767	T	C	2.98201e-05
5	rs10055976	1953161	G	A	-7.3231e-05
5	rs13170991	1956884	A	G	0.000166164
5	rs4246751	1956973	A	C	-6.48777e-06
5	rs2200559	1957109	C	T	-5.58202e-05
5	rs4975773	1957393	T	C	-7.09458e-05
5	rs10053882	1959324	T	C	0.000133246
5	rs901505	1959810	A	G	-4.74218e-05
5	rs12654104	1962256	T	C	8.88543e-05
5	rs12654102	1962436	A	G	-1.8021e-05
5	rs12656386	1965996	T	C	0.000327988
5	rs16902181	1966852	C	T	0.000100107
5	rs1017923	1967265	A	G	-3.99242e-05
5	rs1023981	1967849	C	A	0.000123856
5	rs1123381	1975461	T	C	-7.33636e-06
5	rs4975778	1975699	T	C	3.26412e-05
5	rs1017924	1976187	A	G	8.44224e-05
5	rs1123391	1976478	T	C	2.89224e-05
5	rs1123390	1976500	A	G	8.32255e-05
5	rs13172746	1983710	C	T	9.08178e-06
5	rs1486938	1985845	T	C	-4.83035e-05
5	rs1601641	1987633	G	A	3.58259e-06
5	rs10038119	1992286	A	G	7.73531e-05
5	rs17611544	1993900	G	A	4.65472e-05
5	rs2101404	1996039	C	T	-1.9719e-05
5	rs1872775	1999840	C	T	1.12934e-05
5	rs4493711	2001784	G	A	-5.85841e-05
5	rs11749073	2003180	G	A	2.44247e-05
5	rs10474733	2004160	A	G	3.83345e-05
5	rs10474734	2004208	C	T	0.000117213
5	rs901508	2007007	C	T	8.94331e-07
5	rs746364	2007035	C	T	3.932e-05
5	rs901498	2008571	A	G	-2.8448e-06
5	rs7717285	2008973	T	C	4.95213e-05
5	rs4975790	2010376	C	T	-2.70403e-05
5	rs4975721	2011360	G	A	3.45812e-05
5	rs4975793	2011467	A	G	5.77695e-06
5	rs2220309	2014366	A	G	-4.51336e-05
5	rs4246754	2014776	A	C	-6.88326e-05
5	rs16902321	2015148	A	G	-2.46224e-05
5	rs4975794	2015330	C	T	2.43151e-07
5	rs17612453	2016422	T	C	-0.000239765
5	rs901500	2018630	T	C	1.7687e-05
5	rs4074914	2020274	C	T	2.55053e-05
5	rs10041900	2031071	A	C	-5.51749e-05
5	rs4975807	2032660	T	C	-6.80199e-05
5	rs4129455	2041665	G	A	5.9491e-05
5	rs13187176	2044935	G	T	-1.11561e-06
5	rs4975840	2047463	A	G	-4.80829e-05
5	rs9312975	2049047	G	A	-5.25681e-05
5	rs10065111	2050328	G	T	-3.90556e-06
5	rs4975838	2050483	T	C	-7.21212e-05
5	rs6555046	2056586	A	G	-0.000111578
5	rs4975727	2058143	A	G	-0.000106424
5	rs13163790	2058183	C	T	-3.77232e-05
5	rs4975834	2064566	T	G	-8.57417e-05
5	rs4975833	2064969	C	T	-0.000172942
5	rs4975830	2068750	A	G	-0.000311117
5	rs10475134	2075162	T	G	4.19149e-05
5	rs11133927	2077356	G	T	1.37843e-05
5	rs10866530	2077580	C	T	-1.23712e-05
5	rs4246755	2078006	T	G	-2.10717e-05
5	rs6869329	2085954	A	G	-0.000109921
5	rs7702195	2089221	T	C	-4.12279e-05
5	rs11748879	2091155	G	A	0.000199573
5	rs4568402	2097011	G	A	1.19389e-05
5	rs4299769	2097562	G	A	-7.80783e-05
5	rs13180333	2099667	A	G	-2.22395e-05
5	rs4975725	2103059	A	C	1.44676e-05
5	rs4975819	2103617	C	T	2.8719e-05
5	rs4975817	2103907	A	G	2.16756e-05
5	rs4129462	2106236	T	G	-2.1993e-05
5	rs6879627	2109901	T	C	4.53559e-06
5	rs13355078	2112319	C	T	-8.41104e-06
5	rs10040891	2113288	T	C	-1.85857e-05
5	rs11950809	2113672	C	A	7.5807e-05
5	rs4591793	2113784	T	C	6.24026e-05
5	rs6861664	2117402	A	G	-3.96118e-05
5	rs7446517	2117795	C	T	-2.33148e-06
5	rs12515017	2118443	T	C	2.05294e-05
5	rs12516950	2118933	G	A	5.87076e-05
5	rs6420035	2123313	C	T	-5.29506e-05
5	rs4075798	2123985	G	A	5.37257e-05
5	rs4075367	2125330	C	T	1.82488e-05
5	rs11952498	2125940	C	T	-2.05064e-05
5	rs4975724	2126882	T	C	-2.51662e-05
5	rs7445923	2129738	G	T	-9.28992e-06
5	rs11953155	2131784	C	T	1.33222e-06
5	rs6860349	2133412	G	A	4.26892e-05
5	rs10068854	2134888	C	T	-7.75673e-05
5	rs6555064	2136570	C	T	3.784e-05
5	rs7719723	2137758	T	G	1.54974e-05
5	rs11960538	2140755	T	C	-0.000122936
5	rs7722355	2143119	G	A	-0.000104497
5	rs6893579	2144662	G	A	-6.96411e-06
5	rs7448302	2149503	C	T	1.30685e-06
5	rs7735656	2150273	G	T	4.2055e-05
5	rs12519536	2157515	G	A	2.62301e-05
5	rs11133930	2158553	C	T	6.93146e-05
5	rs16903364	2159139	A	C	9.96085e-05
5	rs10056093	2159218	C	T	5.38869e-05
5	rs17583962	2159405	G	A	-2.19938e-05
5	rs10072352	2159490	G	A	-5.37138e-06
5	rs10076206	2164702	A	G	1.2678e-05
5	rs10076280	2164846	A	G	6.75626e-05
5	rs13171126	2166397	C	T	1.68126e-05
5	rs4591752	2167740	G	A	3.58482e-05
5	rs6890696	2169499	T	C	2.23442e-05
5	rs4866611	2169966	C	T	-1.77429e-05
5	rs16903499	2172064	C	T	-4.04124e-05
5	rs16903506	2172689	A	G	-1.30487e-05
5	rs6555067	2173056	T	C	-4.30761e-05
5	rs6878643	2174313	T	C	-8.2267e-06
5	rs4866475	2174621	A	G	-2.62335e-05
5	rs6555068	2175401	A	G	-1.75641e-05
5	rs13354588	2177029	C	A	0.000104534
5	rs12658255	2178060	C	A	2.99632e-05
5	rs10073915	2178140	C	T	-5.34155e-05
5	rs17584572	2179719	A	C	-6.33936e-05
5	rs10078052	2180108	C	T	-6.03198e-05
5	rs6555069	2182854	C	T	-0.000160472
5	rs4866652	2186956	A	G	-3.09526e-05
5	rs10462752	2190572	G	A	-5.02403e-05
5	rs13181974	2191339	C	T	-3.88289e-06
5	rs11133935	2191437	T	C	-6.2668e-05
5	rs6861416	2193482	C	T	-5.19133e-05
5	rs4866654	2194596	G	A	-9.26599e-05
5	rs16903612	2194769	C	A	1.24401e-05
5	rs16903629	2196941	T	C	1.86067e-05
5	rs13157950	2197203	T	C	5.51884e-06
5	rs2405802	2199605	A	C	1.10996e-05
5	rs12187097	2202172	G	A	3.3862e-06
5	rs2897241	2202185	A	G	1.82598e-05
5	rs1542430	2202971	C	T	-0.000180132
5	rs6555073	2204833	C	T	-0.00011308
5	rs12653402	2213762	C	A	9.69401e-05
5	rs4263504	2216296	T	C	4.36339e-05
5	rs1542429	2216680	A	G	-4.93295e-05
5	rs11741203	2218025	G	A	-2.23396e-05
5	rs4132556	2227567	C	T	-2.55738e-05
5	rs1458521	2229014	T	C	-2.78725e-05
5	rs1824291	2234095	A	G	8.4397e-05
5	rs2125394	2237301	T	C	2.19214e-05
5	rs1458516	2247093	T	C	-9.26152e-08
5	rs6878043	2251109	A	C	8.37588e-05
5	rs6882404	2251313	A	G	-2.42997e-05
5	rs2018533	2251369	A	G	1.05461e-05
5	rs2020430	2251386	A	G	2.61468e-05
5	rs11954767	2251847	G	A	-5.9574e-06
5	rs11952611	2252084	T	C	2.45053e-06
5	rs10061160	2252304	A	G	4.54318e-05
5	rs10068115	2252398	G	A	3.93045e-05
5	rs11739392	2252720	C	T	0.000100426
5	rs1458513	2254295	T	C	2.33052e-05
5	rs10475140	2256873	G	A	2.74872e-05
5	rs3889032	2259086	G	A	0.000241899
5	rs2004010	2259217	C	T	6.19643e-05
5	rs898057	2259512	G	A	0.000112982
5	rs6871126	2265478	C	T	3.71798e-05
5	rs6875273	2272248	G	A	-7.4225e-05
5	rs7732508	2275109	C	T	-0.000163764
5	rs464904	2275627	T	C	0.000129067
5	rs7702894	2276310	G	A	1.02212e-05
5	rs575414	2279208	T	C	-8.71808e-06
5	rs1870335	2279813	A	C	2.22926e-06
5	rs923048	2279866	G	A	2.63373e-05
5	rs547706	2280105	G	A	8.87866e-05
5	rs635969	2282348	T	C	8.21401e-06
5	rs2652154	2283105	C	T	7.90879e-05
5	rs554745	2286042	A	G	-1.69478e-05
5	rs2652148	2286126	A	G	-4.55662e-05
5	rs2609081	2286287	A	G	0.000139258
5	rs178421	2286472	A	G	3.5209e-05
5	rs4866449	2287730	C	A	7.11622e-06
5	rs6897849	2289420	A	G	-4.83226e-05
5	rs2652147	2291316	A	G	-2.07908e-05
5	rs4446462	2292741	G	A	-8.06165e-05
5	rs13173777	2294096	A	G	-5.449e-05
5	rs316578	2294533	G	A	1.45892e-05
5	rs316577	2294688	G	A	4.91549e-05
5	rs13187359	2295317	T	C	-0.000175966
5	rs13162776	2295426	G	A	0.000137356
5	rs6898118	2296824	A	G	-0.000147114
5	rs882496	2301089	A	G	-5.43484e-05
5	rs316574	2304811	G	T	-6.07812e-05
5	rs316573	2305235	T	C	-6.77894e-05
5	rs7718226	2305490	A	G	-5.08945e-05
5	rs11744201	2306160	G	A	-2.57924e-05
5	rs7700773	2307523	A	G	1.03003e-05
5	rs316566	2308239	G	T	-2.03196e-06
5	rs160725	2309193	T	C	1.24802e-05
5	rs2652146	2310072	G	A	-0.000151499
5	rs433901	2310633	C	T	-9.46764e-05
5	rs625928	2310904	T	C	1.6562e-05
5	rs457602	2311343	A	G	0.000100892
5	rs316582	2315086	A	G	9.92187e-05
5	rs316584	2317367	G	A	-6.6647e-05
5	rs7445525	2317424	G	A	1.65842e-05
5	rs13167058	2319639	T	G	1.5969e-05
5	rs12189181	2319964	C	A	-1.97592e-06
5	rs117622	2320003	C	A	7.6555e-06
5	rs12187541	2320033	G	T	-4.91663e-05
5	rs12189341	2320313	C	T	2.57144e-05
5	rs316589	2320349	C	T	2.45553e-05
5	rs1032112	2320472	A	G	-1.19024e-07
5	rs6876226	2321033	A	G	0.000316791
5	rs320597	2323282	T	C	0.000113952
5	rs458382	2329018	C	T	1.12984e-05
5	rs458131	2329410	G	T	7.03726e-05
5	rs2628164	2330370	A	G	8.35968e-05
5	rs898061	2330979	T	C	-1.78041e-06
5	rs13160269	2331046	T	C	1.43459e-05
5	rs454878	2331345	C	T	-5.09747e-05
5	rs469308	2331872	A	G	-4.77828e-05
5	rs16867991	2333103	A	G	0.000156159
5	rs467939	2333303	A	G	-5.86496e-05
5	rs2641217	2333982	T	C	0.000851358
5	rs17586674	2335581	A	G	-7.49233e-05
5	rs1545899	2336643	C	T	-1.49685e-05
5	rs2628163	2336685	T	C	-1.86016e-05
5	rs13169221	2337193	C	T	-3.59255e-05
5	rs13168356	2337312	T	G	-3.45299e-05
5	rs13182644	2337339	C	T	1.03366e-05
5	rs92833	2338908	C	T	-1.4385e-05
5	rs462498	2339273	G	A	-8.96665e-05
5	rs462894	2341949	G	T	1.16686e-05
5	rs468752	2342314	T	C	-1.40925e-05
5	rs468976	2346621	A	G	-1.48012e-06
5	rs467723	2352620	A	G	0.000187133
5	rs10036054	2352730	C	T	-4.70558e-05
5	rs458029	2353620	T	C	-3.00702e-05
5	rs2641216	2353801	C	T	-1.89595e-05
5	rs461425	2354731	A	G	1.22586e-05
5	rs458006	2355587	C	A	2.17341e-05
5	rs2641215	2355878	G	T	0.000731419
5	rs6555100	2358381	A	G	2.8863e-05
5	rs7733952	2358493	T	G	3.43252e-05
5	rs465527	2359450	G	A	0.000217728
5	rs10056812	2360093	C	T	0.000141801
5	rs2628159	2360451	C	T	-6.518e-06
5	rs2628160	2361180	G	T	6.83887e-05
5	rs316598	2364626	T	C	0.000175948
5	rs10075222	2365222	A	G	0.000378196
5	rs6869394	2366237	G	A	0.000199778
5	rs10071449	2367274	T	C	9.15871e-05
5	rs506844	2368076	G	A	-8.61091e-06
5	rs16868578	2370276	A	G	2.02418e-05
5	rs11949031	2370336	G	A	7.07894e-05
5	rs10036992	2371873	G	A	4.80024e-05
5	rs10036994	2371942	G	A	3.27619e-05
5	rs613064	2372241	T	C	1.02348e-05
5	rs7715102	2374305	T	C	6.31529e-06
5	rs16899405	2376332	A	G	5.92045e-05
5	rs460433	2380892	A	G	8.23782e-05
5	rs459889	2381211	G	T	-3.66159e-06
5	rs457979	2382270	G	A	2.55262e-05
5	rs458479	2382979	G	A	-4.50113e-06
5	rs462203	2383722	T	C	3.36946e-05
5	rs931283	2387550	T	C	9.21779e-06
5	rs6870608	2389072	C	T	0.000101942
5	rs465614	2390234	C	T	-4.36746e-05
5	rs160730	2392831	G	A	-5.58889e-05
5	rs316599	2394854	T	C	6.18122e-05
5	rs6871313	2397617	A	G	6.6416e-06
5	rs6875774	2397644	T	C	-0.000129619
5	rs650640	2398630	A	C	-5.85165e-05
5	rs468085	2399225	A	G	7.60564e-06
5	rs468781	2399339	G	A	-5.75079e-05
5	rs624376	2400149	T	C	-5.10021e-05
5	rs464716	2400280	C	T	-9.34478e-05
5	rs10059366	2403444	G	A	6.75661e-05
5	rs10052956	2404085	A	G	-7.98598e-06
5	rs16869145	2404959	A	G	3.52131e-05
5	rs160729	2406499	T	C	4.3964e-05
5	rs12652046	2407842	T	C	4.24865e-05
5	rs11952610	2409851	G	A	2.53579e-05
5	rs4866482	2409988	T	C	-1.80468e-05
5	rs4866643	2410248	G	A	-2.16671e-05
5	rs4866483	2410332	G	A	-4.79598e-05
5	rs313587	2412858	C	T	-2.10506e-05
5	rs17648791	2417417	G	A	-4.24364e-05
5	rs4866484	2418025	A	G	1.0873e-05
5	rs10462757	2420984	G	A	-5.21912e-06
5	rs315910	2422325	C	T	2.03726e-06
5	rs182621	2428814	T	C	-0.000152827
5	rs1039096	2433691	G	A	2.94642e-05
5	rs9312994	2435489	T	C	-8.2384e-05
5	rs17842856	2440876	T	C	-2.21684e-06
5	rs6875672	2447447	C	T	-1.47056e-05
5	rs10060375	2461998	C	T	4.33779e-05
5	rs11746384	2462271	A	G	6.71402e-06
5	rs12655007	2462358	C	A	-7.09355e-06
5	rs6877519	2463858	A	G	-1.85476e-05
5	rs315918	2466584	C	T	-1.33104e-05
5	rs924134	2468375	C	A	-8.6064e-05
5	rs6880842	2469415	A	G	-0.000593272
5	rs9312995	2470082	C	T	-1.58834e-05
5	rs3104228	2474274	T	C	8.76826e-06
5	rs10075636	2479446	C	T	-1.22642e-05
5	rs16869822	2479515	A	G	-1.19223e-05
5	rs3112426	2481088	A	C	-1.22063e-05
5	rs3112425	2482295	C	A	-9.05817e-05
5	rs3112424	2482544	T	C	-4.09232e-05
5	rs16869827	2491676	T	C	6.36965e-06
5	rs1873954	2492890	C	T	1.90452e-05
5	rs1873955	2492920	G	A	-2.75412e-06
5	rs2453814	2493280	A	C	1.55321e-05
5	rs895658	2494273	C	T	-3.17294e-06
5	rs10475158	2495251	G	A	-4.52756e-06
5	rs462722	2497484	A	G	9.79853e-05
5	rs3112415	2505743	T	C	-0.00012915
5	rs3099592	2510027	A	G	-2.57893e-05
5	rs12189278	2510576	C	T	4.18777e-06
5	rs10039326	2513346	A	G	2.02412e-05
5	rs3099590	2513387	A	G	-0.000179782
5	rs10462760	2514880	T	C	-0.000413698
5	rs3112410	2515875	G	A	7.02922e-06
5	rs17651154	2516620	A	G	-5.61143e-05
5	rs378257	2518738	C	T	6.81116e-05
5	rs7720355	2518949	C	T	4.73315e-05
5	rs377825	2519363	C	A	3.02462e-05
5	rs16869867	2522212	C	T	-0.000322516
5	rs374683	2522431	C	T	1.98751e-05
5	rs419628	2523602	T	C	-2.17275e-05
5	rs16869878	2523761	C	T	3.64884e-05
5	rs453357	2523854	G	A	-4.91376e-05
5	rs432951	2524280	G	A	-6.26081e-05
5	rs13153795	2525656	A	G	-0.000133072
5	rs1868040	2529712	T	C	1.48828e-05
5	rs11133951	2530352	C	T	-0.000260785
5	rs17598228	2530794	G	A	4.7902e-05
5	rs6895153	2533586	C	T	-9.72474e-05
5	rs6875477	2533617	A	G	5.47121e-05
5	rs11744790	2534962	C	T	-2.39262e-05
5	rs11133954	2534985	A	G	-6.29593e-05
5	rs11748913	2535215	T	C	1.0931e-05
5	rs12517190	2538080	C	T	9.37269e-05
5	rs16869906	2539161	G	A	5.6052e-05
5	rs6879053	2539286	A	G	-6.17558e-05
5	rs323689	2543192	T	C	-0.000162451
5	rs7702425	2549211	A	G	-9.421e-05
5	rs6885850	2549852	C	T	2.3788e-05
5	rs16869936	2551254	C	T	-8.27856e-05
5	rs7703380	2552627	C	A	-2.3888e-05
5	rs6888228	2553159	T	C	-2.7122e-05
5	rs1466053	2555346	G	A	-8.10899e-05
5	rs10475169	2555514	A	C	-8.80882e-05
5	rs10072717	2555969	G	T	-0.000115037
5	rs1466054	2556337	A	G	-7.184e-05
5	rs10060876	2558690	A	G	-4.47026e-05
5	rs7712395	2559538	C	T	-3.02144e-05
5	rs1002647	2560537	A	G	1.37607e-05
5	rs998700	2562663	A	G	0.00018051
5	rs16869997	2563748	C	T	-0.000104697
5	rs323700	2564243	C	T	5.52018e-05
5	rs445296	2565830	T	G	-4.65004e-05
5	rs424339	2567168	T	C	-2.35029e-05
5	rs437485	2569156	C	T	2.03544e-05
5	rs16870028	2569711	G	T	-3.42264e-05
5	rs323707	2571422	A	G	-3.71295e-05
5	rs10054104	2571945	G	T	-2.12817e-05
5	rs323709	2572163	T	G	-6.17269e-06
5	rs1159055	2572654	G	A	-9.43099e-06
5	rs323712	2574273	C	T	-6.77208e-06
5	rs404016	2575174	T	C	-2.06192e-05
5	rs380259	2575392	T	C	-1.17395e-05
5	rs10866539	2577035	G	A	-7.07621e-06
5	rs16870061	2578112	C	T	-0.000137896
5	rs403500	2578373	G	A	-1.66435e-05
5	rs446451	2578553	G	A	0.000126981
5	rs446723	2579136	C	T	-5.25983e-05
5	rs6555116	2579350	G	A	-3.25284e-05
5	rs416939	2579462	A	G	1.31428e-06
5	rs435098	2580144	A	C	2.32356e-06
5	rs1609462	2580500	T	C	9.35113e-06
5	rs376205	2582828	C	T	0.000282241
5	rs7705916	2586224	T	C	-6.06146e-05
5	rs225752	2588264	T	C	5.31257e-06
5	rs323684	2588687	T	C	-5.56739e-05
5	rs11960394	2596334	T	C	2.34527e-05
5	rs483643	2597161	A	G	9.66541e-05
5	rs569244	2599639	T	C	8.7752e-06
5	rs367866	2601281	C	T	9.93523e-06
5	rs390560	2601689	G	A	0.000194388
5	rs10512678	2604903	T	C	9.08199e-05
5	rs407360	2608294	C	T	1.26234e-05
5	rs434930	2610744	A	G	5.88613e-05
5	rs10512677	2611996	A	G	-2.55705e-05
5	rs708903	2612611	G	A	0.00011825
5	rs2004187	2612747	A	C	-1.38639e-05
5	rs2937764	2614896	G	A	6.06774e-05
5	rs2937765	2615245	A	G	-7.97663e-06
5	rs2937767	2615632	T	G	4.9435e-05
5	rs2441942	2616477	T	C	6.84642e-05
5	rs12187389	2616585	C	A	-0.0001107
5	rs11742219	2617235	C	T	-4.4574e-05
5	rs17659675	2617846	G	A	-7.15245e-05
5	rs2922062	2618844	G	A	-3.37106e-05
5	rs2441947	2619669	C	T	-2.38891e-05
5	rs2012181	2621684	G	A	-1.55778e-05
5	rs1875539	2622585	A	G	-0.000250513
5	rs6555117	2635891	A	G	-0.000108339
5	rs323670	2636030	A	G	-0.000106493
5	rs323672	2637827	C	T	1.11209e-06
5	rs2405037	2640007	C	T	-6.44598e-05
5	rs323653	2640466	G	A	-6.70879e-05
5	rs323654	2640771	C	A	-4.33391e-05
5	rs12651965	2640814	G	A	-0.00013294
5	rs905230	2641522	G	A	1.23697e-05
5	rs905229	2641600	C	T	4.97513e-05
5	rs323658	2645159	C	A	5.91276e-07
5	rs323660	2645414	C	T	-0.000132758
5	rs17608672	2645565	C	T	-2.9408e-05
5	rs323662	2646646	A	G	-2.62273e-05
5	rs323663	2647043	C	A	-8.07952e-06
5	rs12186830	2647306	G	A	-2.81921e-07
5	rs13156187	2648516	T	C	-0.000689441
5	rs1393235	2649046	A	G	-0.00011553
5	rs9313010	2652235	T	C	-0.000285442
5	rs6859765	2652947	G	A	-4.41105e-05
5	rs7705712	2653554	G	A	-0.000429496
5	rs10475173	2654417	C	T	1.27981e-05
5	rs7713186	2655116	C	T	-8.28973e-05
5	rs12518480	2655990	A	G	-4.12896e-05
5	rs11133957	2657283	C	T	-5.43172e-06
5	rs7737867	2657572	C	T	-9.26392e-06
5	rs10078654	2672893	A	G	-2.96844e-05
5	rs10054312	2674526	T	C	2.61601e-05
5	rs7721778	2676993	T	G	-0.000184696
5	rs7704762	2679511	A	G	1.51784e-05
5	rs28463021	2682637	A	G	-8.53098e-05
5	rs13170001	2685550	C	T	-0.000104176
5	rs2935620	2685567	G	A	-3.37392e-05
5	rs2935621	2685812	C	T	4.32781e-06
5	rs924218	2686712	G	A	-3.97144e-05
5	rs2962615	2689899	C	A	1.17299e-05
5	rs2962614	2690240	C	T	1.05012e-05
5	rs10071208	2690668	G	A	2.76726e-05
5	rs11741556	2691615	C	A	1.1269e-05
5	rs2962611	2691682	A	G	-6.26314e-05
5	rs2962610	2692076	A	G	2.03621e-05
5	rs2962609	2692430	G	A	8.19835e-05
5	rs11748873	2692841	G	T	3.64887e-05
5	rs2935630	2693095	G	A	0.000202455
5	rs2962607	2693603	G	A	8.85384e-06
5	rs10079562	2694637	G	T	3.6773e-06
5	rs10067129	2695436	C	T	-9.87606e-06
5	rs2962602	2696218	C	T	-2.4735e-05
5	rs4866662	2696580	C	T	-4.92475e-05
5	rs16870313	2696644	C	T	2.86782e-05
5	rs1106115	2700155	A	G	3.25492e-06
5	rs1106116	2700323	C	T	2.64856e-05
5	rs11133959	2701674	T	C	1.94215e-05
5	rs904126	2704259	G	A	-5.21724e-05
5	rs16870339	2705170	T	C	-0.000912522
5	rs10474751	2706414	C	A	-0.000323975
5	rs958582	2709807	T	C	4.77584e-05
5	rs2962587	2709971	A	G	0.000427501
5	rs2935637	2710144	C	T	4.02872e-05
5	rs2935644	2716034	T	G	3.22881e-05
5	rs6862975	2716280	A	G	-7.93599e-05
5	rs2962580	2716573	G	A	-7.83723e-06
5	rs2935598	2719356	T	C	-1.18657e-05
5	rs2935627	2720569	A	G	1.429e-05
5	rs1566163	2725382	T	C	-7.30319e-05
5	rs1546198	2725974	C	T	5.00232e-05
5	rs2935616	2726397	A	C	-7.53833e-06
5	rs2047382	2731890	C	T	-3.17145e-05
5	rs6555122	2732282	A	G	-2.65267e-05
5	rs1039160	2734972	A	G	4.52279e-05
5	rs4866666	2737525	T	C	-1.37782e-05
5	rs924213	2737700	T	C	2.18798e-05
5	rs4866667	2755932	C	T	9.23366e-06
5	rs1353630	2757940	A	C	-2.92158e-05
5	rs2291809	2758489	T	G	2.30316e-05
5	rs2047384	2764763	C	T	1.51421e-05
5	rs6555129	2765442	G	A	-0.000117679
5	rs6867840	2767183	G	A	9.89028e-06
5	rs6883371	2767357	C	T	-0.00024704
5	rs2935622	2767527	A	C	-0.000150707
5	rs2935623	2767556	A	G	0.00020004
5	rs12655998	2770351	C	T	-9.00608e-06
5	rs12521967	2770692	T	G	-5.55336e-05
5	rs7712012	2772332	C	T	1.15534e-05
5	rs13355853	2774101	G	A	3.35442e-05
5	rs1497467	2775090	G	A	2.25761e-05
5	rs12522364	2775566	C	T	1.38067e-07
5	rs7733720	2777178	G	A	-0.000134111
5	rs7709328	2777311	G	A	-0.000272492
5	rs2068829	2778782	C	T	-9.48978e-05
5	rs12518244	2782365	G	T	-6.48636e-05
5	rs4866498	2782587	T	C	7.0209e-06
5	rs1024052	2782715	G	A	8.49473e-05
5	rs1024051	2783458	G	A	-3.43748e-06
5	rs11952868	2783714	T	C	-0.000452424
5	rs6864829	2783869	C	T	-5.46617e-05
5	rs6870714	2785072	C	T	1.19912e-06
5	rs12332237	2787993	A	G	0.000138647
5	rs7702905	2788906	G	A	-0.000244847
5	rs7727905	2789155	T	G	2.73225e-05
5	rs6867209	2789702	G	A	4.21993e-06
5	rs1908976	2789932	T	C	-5.87017e-05
5	rs1908975	2790075	G	A	1.41566e-05
5	rs1908974	2790321	T	G	-0.000177732
5	rs10075644	2795458	T	G	-2.43996e-05
5	rs16870453	2795776	C	T	-0.00016748
5	rs10053398	2796973	G	T	6.29979e-05
5	rs11959104	2798478	G	A	5.01312e-05
5	rs7729458	2799100	C	A	2.05858e-05
5	rs16870476	2801757	T	C	2.15563e-05
5	rs10512672	2802065	C	A	8.31555e-06
5	rs4866501	2806621	C	T	-0.000101357
5	rs16870500	2808881	A	G	-1.20514e-05
5	rs10043028	2809055	C	A	-5.16739e-05
5	rs904117	2809713	A	G	3.15214e-05
5	rs4866679	2811135	T	G	0.000185133
5	rs6878883	2812230	T	G	5.5883e-05
5	rs4866504	2814881	T	C	3.56815e-05
5	rs1122217	2815488	A	G	1.24488e-05
5	rs13154311	2815854	T	C	1.93131e-06
5	rs1476289	2816253	T	C	8.45862e-06
5	rs16870525	2816986	C	T	-0.000575773
5	rs1540707	2817770	G	A	-4.0924e-05
5	rs1540708	2818217	C	T	-5.2239e-05
5	rs7714315	2818295	C	T	3.1703e-05
5	rs13170951	2822959	A	G	-5.09262e-05
5	rs10038374	2823353	A	G	5.72373e-06
5	rs4866681	2825749	C	T	5.12022e-05
5	rs10038356	2829191	A	G	3.46138e-05
5	rs1018089	2831070	T	G	-1.65392e-05
5	rs6862810	2831521	T	C	-4.29962e-05
5	rs13163086	2833623	A	C	-0.000137473
5	rs1353631	2834856	T	C	2.19039e-05
5	rs13178497	2838420	G	A	0.000136865
5	rs11133962	2838930	A	G	5.782e-05
5	rs4866685	2841474	A	G	-3.28372e-05
5	rs12054687	2841709	G	A	-2.06511e-05
5	rs6890790	2842243	T	C	3.45541e-05
5	rs7711768	2843156	C	T	-4.87811e-06
5	rs10866544	2843679	T	G	3.52626e-05
5	rs7442964	2843763	T	C	-3.47303e-06
5	rs370010	2847693	T	G	1.82015e-05
5	rs7714432	2855727	C	A	-2.99738e-05
5	rs2934543	2856417	C	T	0.000248194
5	rs959750	2856710	C	T	-1.95026e-05
5	rs963872	2857542	G	A	-2.14788e-05
5	rs16870583	2861216	T	C	-1.88263e-05
5	rs6881327	2865604	A	G	-8.7269e-05
5	rs10044519	2866892	A	G	-2.5293e-05
5	rs2172651	2867012	A	G	1.6993e-06
5	rs1024029	2869505	T	C	3.30554e-05
5	rs2974629	2869686	T	C	0.000307049
5	rs4866692	2872990	C	T	-7.48168e-05
5	rs12520786	2891419	G	A	-6.59697e-06
5	rs12654325	2892699	C	T	-1.15729e-05
5	rs6555146	2893943	A	G	-0.00020804
5	rs10075665	2896740	A	G	-6.81188e-06
5	rs11745728	2897087	C	T	-1.51574e-05
5	rs16874895	2897116	C	T	-1.0211e-05
5	rs7731319	2897236	T	C	-3.27005e-06
5	rs7723317	2900563	T	C	1.09989e-05
5	rs2974656	2901360	C	A	1.48551e-05
5	rs2974657	2901649	C	A	0.000138259
5	rs2974647	2902689	G	A	-4.99453e-06
5	rs1389595	2902855	C	T	-4.17211e-05
5	rs2860294	2902999	A	G	0.000104088
5	rs923898	2903307	G	A	8.60507e-05
5	rs1565808	2908616	G	A	-4.22067e-05
5	rs17673214	2908851	G	A	3.92524e-05
5	rs2934555	2910083	G	A	7.09042e-05
5	rs17627501	2912375	C	T	4.75077e-05
5	rs903244	2915301	C	A	-0.000155379
5	rs2974690	2917143	T	C	-3.15187e-05
5	rs9313016	2919588	G	T	0.00010506
5	rs10061701	2922114	G	A	-1.40375e-05
5	rs13185688	2922427	G	A	3.47547e-05
5	rs16874371	2923441	T	C	3.08397e-05
5	rs11738897	2929499	C	T	1.64075e-05
5	rs10475186	2929714	A	G	1.37193e-05
5	rs13183111	2930485	A	G	2.86814e-05
5	rs7712614	2933362	T	C	7.42175e-06
5	rs2404802	2934319	A	C	0.000193269
5	rs6893757	2934666	C	T	3.14905e-05
5	rs1304797	2937114	T	C	8.69826e-05
5	rs2974686	2939706	A	G	-0.000200651
5	rs2934519	2940406	T	G	2.53987e-05
5	rs2974682	2940968	T	C	-2.59501e-05
5	rs4454060	2941346	A	G	2.75757e-05
5	rs2974670	2945048	T	C	-2.64116e-05
5	rs1389585	2945834	T	C	-7.63934e-05
5	rs2934527	2947498	T	C	3.67055e-05
5	rs2934528	2947877	T	G	-4.46326e-05
5	rs1389590	2948668	C	T	-1.38878e-05
5	rs7737453	2949174	T	C	1.42068e-05
5	rs12152896	2949226	G	A	-9.38471e-06
5	rs11133966	2950010	G	A	5.52062e-05
5	rs6893622	2955932	A	G	0.000137032
5	rs1353184	2958650	G	T	-0.000372052
5	rs2974658	2960267	G	T	-5.28574e-05
5	rs1494066	2970320	A	G	4.47258e-05
5	rs10454923	2972851	T	G	-5.03666e-05
5	rs6888766	2981865	G	A	5.82795e-07
5	rs10070337	2993617	T	C	6.97061e-05
5	rs10075407	2993645	G	A	0.000178275
5	rs13180128	2994052	C	T	-4.81948e-06
5	rs4351154	2997174	T	C	9.94125e-06
5	rs6871461	2999174	T	G	-1.65737e-05
5	rs6555163	2999232	T	C	-2.74733e-05
5	rs7712222	2999518	A	C	-5.95991e-05
5	rs10072629	3001216	A	C	6.26245e-06
5	rs2961796	3009195	C	T	0.000148286
5	rs2961793	3010613	C	T	3.51262e-05
5	rs2922992	3011663	C	T	0.000127409
5	rs2961790	3012518	A	C	2.76237e-05
5	rs2922991	3012553	C	T	0.000401277
5	rs2961787	3013033	T	C	2.34955e-05
5	rs2927533	3013960	T	C	1.03326e-05
5	rs1318843	3015208	C	T	4.70912e-05
5	rs10057618	3017208	C	T	-7.93951e-05
5	rs4540181	3018002	A	G	-2.06704e-05
5	rs2084547	3018524	C	T	-4.39957e-05
5	rs12514812	3018992	C	T	-2.71778e-05
5	rs2404567	3025452	G	A	-3.36155e-07
5	rs2404566	3025556	G	A	1.6631e-05
5	rs6555167	3026285	G	A	-4.58053e-05
5	rs7734994	3026870	A	G	-1.61691e-06
5	rs6889602	3027746	G	A	-1.41124e-05
5	rs4866516	3032625	C	T	-0.000212773
5	rs4866517	3032656	C	T	-1.38429e-05
5	rs11133976	3042790	G	A	-3.94457e-05
5	rs1037291	3044895	C	T	-0.00021697
5	rs10068728	3045983	T	G	-0.000208126
5	rs1353261	3046425	T	C	-9.49749e-05
5	rs4866712	3049129	G	A	7.45161e-06
5	rs13167386	3049987	G	A	-6.85191e-05
5	rs16870933	3050455	G	A	2.64518e-05
5	rs10043525	3050876	G	A	1.11796e-05
5	rs16870972	3054500	C	T	2.02858e-05
5	rs16870983	3057851	G	A	0.00139723
5	rs7706611	3060489	G	A	5.14537e-05
5	rs13184105	3060604	T	G	0.000117311
5	rs6555171	3060697	A	C	1.77035e-05
5	rs160874	3061140	T	C	-2.21422e-05
5	rs160873	3061349	A	G	0.000138985
5	rs178328	3063438	T	C	-5.08493e-05
5	rs2167088	3063465	C	T	7.12457e-06
5	rs160885	3063903	T	G	-4.7224e-05
5	rs160884	3064150	A	G	0.000109314
5	rs7728601	3064862	G	A	1.46078e-05
5	rs160882	3065101	G	T	4.36639e-05
5	rs13154954	3066713	C	T	4.66039e-05
5	rs456566	3069426	T	C	-4.72056e-05
5	rs10062909	3070501	G	A	4.99343e-05
5	rs2197926	3071990	T	C	2.95459e-05
5	rs13157765	3072852	G	A	-1.89479e-05
5	rs12516977	3073104	A	G	4.51546e-05
5	rs464660	3073779	T	C	8.96673e-06
5	rs461578	3074339	G	T	-6.67495e-05
5	rs464050	3074414	C	T	4.50016e-06
5	rs1551055	3076420	G	A	8.78664e-05
5	rs10475190	3076720	G	A	-1.27749e-05
5	rs10475191	3076956	T	G	2.88455e-06
5	rs457045	3077546	C	A	-8.67926e-05
5	rs465025	3078063	A	G	-7.15691e-05
5	rs455570	3078985	G	A	2.50993e-05
5	rs464918	3079057	C	T	-1.56147e-05
5	rs455462	3079233	G	A	6.71925e-05
5	rs16871030	3079891	A	G	-1.64322e-05
5	rs462543	3079953	G	T	6.14e-06
5	rs13172975	3080654	C	T	-3.18058e-06
5	rs160876	3082643	C	T	-2.2199e-05
5	rs6879233	3084205	A	G	-4.56526e-07
5	rs2442700	3088781	T	C	-3.66781e-05
5	rs2442698	3089029	C	A	2.81374e-05
5	rs187326	3090015	C	T	1.0365e-05
5	rs318657	3090659	T	C	-9.76484e-06
5	rs6873793	3092192	C	T	9.63248e-05
5	rs4866525	3093455	G	A	0.000268996
5	rs12109259	3095124	G	A	8.18881e-05
5	rs13187652	3095939	C	T	7.87029e-06
5	rs16871067	3097191	T	C	4.01656e-05
5	rs13169343	3097468	C	T	1.1181e-05
5	rs160888	3100475	T	G	3.55839e-05
5	rs316998	3104201	G	A	1.03118e-05
5	rs4866716	3105242	A	C	9.5969e-05
5	rs160578	3106944	A	G	0.000165701
5	rs160577	3107008	G	A	7.97769e-05
5	rs160570	3115715	G	A	3.23033e-05
5	rs160569	3116230	T	G	8.9251e-05
5	rs1389879	3118894	T	C	7.93035e-05
5	rs160909	3119423	G	A	2.36079e-07
5	rs16871117	3121728	C	T	4.69146e-05
5	rs160774	3121797	A	G	-4.83835e-06
5	rs1441531	3121987	C	T	1.31763e-05
5	rs12657742	3123775	A	G	-6.62771e-05
5	rs467856	3128169	C	T	8.66598e-07
5	rs314011	3128216	C	T	2.77049e-05
5	rs10043332	3128346	T	C	-3.34277e-05
5	rs10045318	3128522	G	A	-3.26758e-05
5	rs467964	3128613	A	G	9.1343e-06
5	rs452421	3128929	T	C	0.000103091
5	rs467544	3130281	G	A	1.06475e-05
5	rs469334	3130679	G	A	-7.49542e-05
5	rs17622567	3130757	T	G	-7.07084e-05
5	rs903397	3131064	G	A	3.57995e-05
5	rs469427	3131271	G	T	-3.01153e-06
5	rs17622688	3132458	A	G	-7.02134e-05
5	rs469508	3132559	C	T	-3.09691e-05
5	rs468921	3132668	C	A	-1.36671e-05
5	rs469402	3132692	A	G	-2.6872e-06
5	rs468334	3133471	C	T	-7.48099e-05
5	rs160891	3134466	A	G	7.063e-07
5	rs7726783	3134719	G	A	0.000261215
5	rs160890	3134879	C	T	1.34138e-05
5	rs167587	3138553	G	A	4.0567e-05
5	rs316996	3138651	C	A	-0.000136991
5	rs597099	3139158	C	T	2.79608e-05
5	rs467326	3140979	C	T	9.09993e-05
5	rs455646	3141005	T	G	-7.19295e-05
5	rs467648	3142161	C	T	-0.000111417
5	rs6888911	3142828	T	C	7.01437e-05
5	rs160903	3143209	C	T	2.62436e-05
5	rs1038046	3145652	C	T	1.23549e-05
5	rs181860	3146907	C	T	-6.00833e-05
5	rs463758	3148532	T	G	1.40736e-05
5	rs10069129	3151352	T	C	0.000125065
5	rs10866550	3151471	G	A	0.000379779
5	rs1215411	3151931	A	G	-1.06311e-05
5	rs166137	3152802	C	A	-2.09952e-05
5	rs468828	3152858	C	T	2.89975e-05
5	rs160560	3153253	A	G	-1.13455e-05
5	rs1144847	3154166	C	A	4.70125e-05
5	rs457099	3156312	G	A	-2.90989e-05
5	rs461401	3156508	C	T	2.68602e-06
5	rs665795	3158987	A	G	-1.10079e-05
5	rs639371	3159049	T	C	-2.27394e-05
5	rs467873	3159357	A	C	1.20852e-05
5	rs251817	3160085	C	T	-6.92663e-05
5	rs666410	3160404	A	G	2.02713e-05
5	rs2583456	3160735	A	G	-9.14827e-06
5	rs1661110	3161133	C	T	3.53973e-06
5	rs1691132	3161324	A	G	-1.46131e-05
5	rs1661104	3163011	T	C	-3.74087e-05
5	rs11740370	3165158	T	G	-0.000222426
5	rs1661091	3168780	C	T	-3.09174e-05
5	rs9313036	3170573	C	T	5.76892e-05
5	rs1215656	3170720	G	T	-5.47712e-05
5	rs9313037	3170817	G	A	-2.81878e-06
5	rs1215658	3170878	T	C	0.000111436
5	rs1215659	3170905	C	A	-9.7831e-06
5	rs1215660	3171174	G	T	-8.72654e-06
5	rs4866531	3175283	A	C	-2.22326e-05
5	rs6861203	3175819	A	G	-0.00018651
5	rs1151905	3178147	C	T	-7.49148e-05
5	rs16871355	3178779	T	C	7.38461e-06
5	rs369283	3179620	T	C	1.02383e-05
5	rs408996	3180566	T	G	-9.46494e-06
5	rs1215664	3180770	C	T	-6.83341e-06
5	rs251828	3185711	G	T	-9.03615e-05
5	rs251830	3187567	A	G	2.54076e-06
5	rs392439	3190290	G	A	2.58658e-05
5	rs431905	3192848	G	A	0.000191817
5	rs427727	3193401	A	G	-1.01629e-05
5	rs251806	3195912	C	T	-8.6897e-06
5	rs1215692	3197407	G	A	3.40631e-06
5	rs9986296	3199319	C	T	-1.6953e-05
5	rs875852	3200876	A	G	-4.11651e-06
5	rs875853	3200928	G	A	-2.3156e-05
5	rs401195	3201049	G	A	9.83867e-05
5	rs433274	3203444	T	C	4.42861e-05
5	rs10474761	3204386	A	C	-0.000144585
5	rs1310088	3205018	T	C	-7.34553e-06
5	rs396670	3205765	C	T	8.27435e-06
5	rs1691035	3206536	T	C	4.80109e-05
5	rs1215666	3209477	C	T	-1.78553e-05
5	rs1215667	3209668	T	C	1.25993e-05
5	rs1661066	3210098	T	C	-7.01506e-05
5	rs408445	3210176	T	G	2.31046e-05
5	rs396319	3211052	A	G	1.89584e-05
5	rs421093	3211391	T	C	-6.51162e-05
5	rs443673	3212963	T	G	-1.16451e-05
5	rs41452446	3213108	C	T	7.45222e-05
5	rs1691086	3215231	G	A	4.40032e-05
5	rs6555181	3215661	C	A	-7.17555e-05
5	rs420828	3216236	A	G	7.18017e-05
5	rs1609446	3220349	C	A	5.25306e-06
5	rs1215679	3222580	A	G	-1.49916e-05
5	rs1215683	3222867	A	G	5.29544e-06
5	rs1215687	3223420	G	A	1.98798e-05
5	rs2099821	3223744	G	A	-0.000209812
5	rs13172099	3223894	T	C	-0.000141751
5	rs12658153	3224850	A	G	2.06318e-05
5	rs4866534	3225962	C	T	-7.35126e-06
5	rs407190	3226865	A	G	-1.94925e-05
5	rs6876947	3228264	T	C	5.44959e-05
5	rs9313040	3228885	A	G	5.08699e-05
5	rs251810	3232706	G	T	-2.25414e-05
5	rs251813	3234437	G	A	0.000145676
5	rs251816	3235696	T	C	-2.73337e-05
5	rs6892726	3235797	C	T	-1.11325e-05
5	rs16871472	3236101	G	A	1.79045e-05
5	rs16871474	3236906	C	T	0.000234261
5	rs415144	3237433	A	G	8.87723e-05
5	rs17632698	3237858	T	G	-0.000213869
5	rs7717593	3238376	G	A	2.37108e-05
5	rs6878021	3238584	G	A	5.83021e-05
5	rs1874173	3238671	A	G	6.81852e-05
5	rs412356	3238964	C	T	-1.70317e-05
5	rs409949	3239123	T	C	-0.000124531
5	rs7444147	3243988	C	T	-0.000164856
5	rs1691018	3244550	G	A	-4.16885e-05
5	rs427867	3245702	A	G	-3.914e-05
5	rs1691016	3246919	G	T	1.08652e-05
5	rs1661056	3247241	G	A	7.64327e-05
5	rs13165026	3249967	C	T	4.93411e-05
5	rs1441541	3250352	T	C	-6.08351e-05
5	rs2453371	3251092	T	G	-1.4885e-05
5	rs1494678	3253177	A	G	3.13051e-05
5	rs1441540	3253428	T	C	8.17606e-06
5	rs903405	3254137	T	C	-3.86265e-05
5	rs16871518	3254413	C	T	9.54019e-06
5	rs10074919	3254748	T	C	4.26949e-05
5	rs1441538	3261025	A	C	-0.000270586
5	rs1441537	3261155	T	C	-7.7262e-05
5	rs1441534	3265689	C	T	-3.82058e-05
5	rs1441533	3265846	G	A	-0.000178944
5	rs10038264	3266396	T	C	-2.58544e-05
5	rs10057581	3266760	A	C	-3.58607e-05
5	rs13176914	3269658	C	T	-5.6652e-05
5	rs10063962	3271982	G	T	-3.79296e-05
5	rs13160109	3274084	G	A	7.15646e-05
5	rs13163753	3279283	C	T	-4.82275e-06
5	rs10041745	3281517	T	C	-5.67601e-06
5	rs4866542	3282671	C	T	-1.9059e-05
5	rs4546389	3285526	T	C	-5.72919e-05
5	rs4866544	3286292	C	T	2.65219e-05
5	rs4242087	3286564	T	C	1.49908e-05
5	rs4866546	3286623	C	T	-1.30405e-05
5	rs4476727	3287958	A	G	-7.72058e-05
5	rs4484443	3288004	G	A	-2.50036e-05
5	rs4292451	3288041	T	C	7.69503e-05
5	rs4866550	3308312	T	C	4.00904e-05
5	rs12716141	3309299	T	C	-1.64561e-05
5	rs7716659	3310539	C	A	-4.17615e-06
5	rs4333317	3312610	C	A	4.45684e-05
5	rs11742618	3312648	C	T	-3.41215e-06
5	rs10866553	3313928	T	C	-1.93332e-06
5	rs7733820	3314121	C	T	-1.56572e-05
5	rs4866552	3314598	G	A	3.42007e-05
5	rs11749787	3316991	A	G	-1.52116e-05
5	rs6896919	3317260	T	C	1.46333e-05
5	rs9313047	3318642	C	T	-1.86458e-06
5	rs12188329	3320132	G	A	-2.74981e-05
5	rs7445446	3320906	C	T	-3.0282e-05
5	rs12188982	3322370	G	A	7.15144e-05
5	rs9313049	3329373	T	C	3.25271e-05
5	rs7716883	3329508	A	G	-6.42174e-06
5	rs6861409	3331005	G	A	0.000192044
5	rs9313050	3331039	G	T	3.84958e-05
5	rs10076266	3331680	A	C	2.21048e-05
5	rs13171721	3333684	C	T	1.40298e-06
5	rs7718013	3333760	G	A	5.28266e-05
5	rs12716143	3334585	A	G	-1.58657e-05
5	rs10059858	3335235	G	A	-5.46136e-05
5	rs7711130	3335397	A	G	9.62082e-07
5	rs10037437	3336053	T	C	-7.68042e-07
5	rs12716144	3336382	T	G	-0.000101435
5	rs12691271	3336522	A	G	2.71694e-06
5	rs12691273	3336578	A	G	-1.6304e-05
5	rs11750513	3336804	C	T	-1.02254e-05
5	rs10058682	3336870	T	C	-2.19124e-05
5	rs7721657	3337194	T	G	2.19092e-05
5	rs12515754	3345843	C	T	8.14301e-06
5	rs7723053	3347725	T	C	-2.72066e-05
5	rs4866555	3348418	G	A	-1.65999e-05
5	rs6864026	3348613	C	T	-3.92017e-05
5	rs6869583	3349583	C	T	-2.64963e-05
5	rs4866556	3350414	T	G	-5.8467e-06
5	rs10070439	3353213	T	C	-8.49847e-06
5	rs4521479	3356538	T	C	-2.31429e-05
5	rs4558998	3357715	C	T	-2.40469e-05
5	rs2396930	3386868	A	G	2.28894e-06
5	rs2396933	3386916	T	C	-2.90047e-05
5	rs1983048	3388500	C	T	1.0738e-05
5	rs6881435	3389796	T	C	7.40246e-06
5	rs924610	3393547	C	T	-4.35333e-05
5	rs32713	3394894	C	T	-2.12221e-05
5	rs16871677	3395061	C	T	-1.91016e-05
5	rs32712	3395518	C	T	-3.4177e-06
5	rs32710	3396743	C	A	-0.000258725
5	rs6869954	3397467	G	T	-1.47438e-05
5	rs32709	3398197	G	A	-5.84814e-05
5	rs4866443	3400160	C	A	2.59722e-05
5	rs442498	3404883	A	G	-1.61306e-05
5	rs402272	3411611	A	C	-0.000219573
5	rs7703631	3415311	C	T	1.75913e-05
5	rs6555203	3415406	C	A	-2.27437e-05
5	rs103722	3417235	G	A	-0.000221413
5	rs2652468	3417515	C	T	-0.000212543
5	rs418502	3419110	A	G	-0.00063012
5	rs376855	3421142	A	G	-1.02041e-05
5	rs414134	3423000	C	T	-1.95677e-05
5	rs365294	3423838	T	C	-0.000241932
5	rs17683976	3428925	T	C	4.24099e-05
5	rs42742	3428965	T	C	-9.76886e-05
5	rs11742901	3429107	C	T	5.03968e-05
5	rs32681	3429491	G	A	-5.56677e-05
5	rs413597	3431307	C	T	-9.20127e-05
5	rs251444	3435141	T	C	1.92787e-05
5	rs10512699	3437548	A	G	4.52376e-05
5	rs863794	3445667	A	G	6.5934e-05
5	rs415467	3449329	T	C	-6.7512e-05
5	rs378155	3449613	G	A	-5.29004e-06
5	rs28235	3451196	C	T	-6.88973e-05
5	rs876023	3452780	A	G	2.21237e-05
5	rs7727026	3456153	T	C	-8.2968e-05
5	rs32732	3456763	G	A	2.34975e-05
5	rs16871851	3459715	C	T	1.77415e-05
5	rs32736	3462896	T	G	-6.46862e-05
5	rs41093	3463135	C	T	-3.05676e-05
5	rs396398	3465678	C	A	2.93939e-05
5	rs1501839	3476035	C	T	-7.91617e-05
5	rs12189029	3485634	T	C	2.55461e-05
5	rs4866570	3485987	G	T	4.86317e-05
5	rs882887	3487450	T	C	8.20047e-05
5	rs16871902	3488462	G	A	3.59553e-06
5	rs2455373	3491404	G	A	-0.000129737
5	rs10454926	3496636	G	A	5.45087e-05
5	rs12522892	3502198	C	T	-9.65158e-06
5	rs4866578	3503178	C	T	-4.15657e-05
5	rs12187386	3503876	A	G	-7.34303e-06
5	rs32751	3507332	A	G	-4.95924e-06
5	rs17635181	3508541	A	C	-3.8718e-05
5	rs1664726	3509338	G	T	-1.45685e-05
5	rs698147	3513485	A	G	-0.000112166
5	rs39620	3515183	C	T	-0.000121722
5	rs710992	3518216	G	A	-1.84373e-05
5	rs828544	3520064	T	G	-9.66687e-05
5	rs710989	3523131	C	T	5.26114e-06
5	rs17686706	3524694	C	A	-3.9382e-05
5	rs11957094	3524832	A	G	-0.000194201
5	rs11750169	3525145	G	A	-0.000128178
5	rs710987	3525440	A	G	-5.39494e-05
5	rs752653	3527764	C	T	-3.08036e-05
5	rs698144	3528233	A	G	-6.32785e-05
5	rs763716	3529185	G	A	-6.14981e-05
5	rs710986	3529660	T	C	-5.42151e-05
5	rs710984	3530294	A	G	-3.26644e-05
5	rs2115350	3533532	C	A	-7.78234e-05
5	rs710974	3538373	G	A	-3.1261e-05
5	rs11739878	3541289	A	G	1.91829e-05
5	rs1117574	3548746	T	G	5.75125e-06
5	rs1651468	3552145	C	A	-0.000214084
5	rs1428741	3552597	C	A	-6.34736e-05
5	rs1664740	3555933	C	T	-9.97085e-05
5	rs1664738	3556260	C	T	-0.000161491
5	rs1445871	3557671	C	T	-0.00036993
5	rs17687915	3559242	T	C	-0.00021142
5	rs2434808	3559579	C	A	-0.000121633
5	rs1428739	3559973	C	T	-1.04868e-05
5	rs2591649	3562484	T	C	-0.000446711
5	rs828311	3566024	T	C	-0.000299993
5	rs828306	3568720	G	A	-0.000137356
5	rs2195412	3569556	C	T	-0.000107405
5	rs17637167	3570088	G	A	-0.000105146
5	rs6867471	3574564	C	T	-7.3647e-05
5	rs4866585	3574619	T	G	2.87517e-05
5	rs12517827	3575370	A	G	6.79561e-06
5	rs11746591	3575637	G	A	-0.000102872
5	rs10067415	3579516	G	T	-1.86888e-05
5	rs828316	3580400	A	G	-0.000206046
5	rs10042985	3581760	G	A	-3.76247e-05
5	rs860439	3584368	C	A	5.11089e-05
5	rs1562241	3588438	C	T	0.000101398
5	rs844153	3589890	C	T	1.5811e-05
5	rs710998	3591916	T	C	2.89938e-05
5	rs3811854	3594705	T	G	1.40622e-05
5	rs861185	3599320	A	G	1.461e-05
5	rs6555208	3617040	T	C	-1.62453e-05
5	rs2305116	3618014	A	G	-2.07699e-05
5	rs7380187	3618765	T	C	-4.83479e-05
5	rs1445862	3622257	T	C	-4.91503e-06
5	rs7703450	3622957	A	G	-0.000133841
5	rs4866587	3624590	T	C	3.50348e-05
5	rs7380789	3624721	C	T	-0.00011768
5	rs11741322	3627781	C	T	-5.64369e-05
5	rs12516914	3629141	C	T	5.63208e-05
5	rs10475228	3636755	T	C	2.94844e-05
5	rs2166363	3641988	A	C	7.05632e-05
5	rs2166362	3642021	C	T	7.75439e-05
5	rs6875589	3642851	A	C	1.91903e-05
5	rs10058687	3643957	A	G	3.76961e-05
5	rs12655073	3644729	T	C	0.000126674
5	rs13166812	3647806	A	C	-9.19528e-05
5	rs6878772	3648303	A	G	1.11346e-05
5	rs2166367	3651491	C	A	-1.12842e-05
5	rs11741579	3652840	C	T	-4.98294e-05
5	rs4866595	3662460	T	C	-5.08389e-06
5	rs6867973	3670636	T	C	0.000260303
5	rs6883836	3670973	C	T	7.0268e-06
5	rs1502644	3671006	C	A	0.00023016
5	rs6869010	3671214	T	C	6.641e-05
5	rs17695233	3671754	G	A	-0.000186971
5	rs7711236	3675933	G	T	-3.62892e-05
5	rs871879	3677182	G	A	-2.37643e-05
5	rs6892937	3684777	C	A	5.23661e-05
5	rs7728616	3687018	T	C	-1.79011e-05
5	rs4866462	3687568	C	A	0.000114895
5	rs4866602	3689363	T	C	0.000135013
5	rs4866463	3689516	G	T	9.68457e-05
5	rs4866604	3695920	A	G	9.01346e-05
5	rs1502641	3699935	T	C	-7.1445e-05
5	rs11134011	3702207	A	G	9.01991e-05
5	rs1039460	3703076	A	C	3.20641e-05
5	rs954767	3706050	A	C	2.43015e-05
5	rs954768	3706197	G	T	6.88956e-07
5	rs12515768	3706897	C	T	-4.14112e-05
5	rs10062024	3710645	A	G	-5.11653e-05
5	rs2134400	3717009	A	C	-5.32301e-05
5	rs1604563	3718709	T	C	-4.08286e-05
5	rs10040425	3727332	A	C	-1.7412e-05
5	rs13174381	3728440	G	A	-5.29474e-06
5	rs17640262	3731492	A	C	9.05741e-05
5	rs4866614	3731998	G	A	-2.20133e-05
5	rs955077	3734172	T	C	1.58288e-05
5	rs6885306	3737730	A	C	3.07194e-05
5	rs2398625	3741566	C	T	9.52356e-06
5	rs4866470	3742035	C	T	1.49654e-05
5	rs13188410	3743335	G	A	-1.35675e-05
5	rs16872373	3743669	G	T	-2.27122e-05
5	rs1502638	3749205	G	T	9.582e-07
5	rs9791123	3754134	G	T	-0.000150379
5	rs905350	3760907	C	T	3.5711e-05
5	rs11134016	3762356	C	T	6.36227e-05
5	rs11750498	3763450	T	G	-6.52955e-05
5	rs13436137	3765085	G	A	0.000285701
5	rs17652463	3771078	G	A	1.46961e-05
5	rs1039462	3771121	G	A	-2.1647e-05
5	rs17698073	3772867	T	C	-8.48935e-05
5	rs13356024	3773462	A	G	5.15466e-06
5	rs13156175	3774574	G	A	1.92095e-05
5	rs905348	3775007	C	T	-6.2657e-06
5	rs6882956	3779591	A	G	-3.4001e-07
5	rs1566689	3781181	T	C	1.06785e-07
5	rs2963803	3781191	A	G	-0.000165474
5	rs10059788	3783340	C	A	-0.000110163
5	rs13177139	3783643	C	T	-5.88158e-05
5	rs13176101	3783751	G	T	-0.000121273
5	rs2963799	3790765	T	G	3.13021e-05
5	rs7726033	3792631	A	G	-0.000200408
5	rs10462777	3794274	C	T	-2.47729e-05
5	rs11948295	3800097	T	C	-0.000106785
5	rs10060475	3801906	G	A	4.24959e-05
5	rs12659399	3802888	C	T	5.68697e-05
5	rs2967834	3803398	C	A	-9.84893e-06
5	rs2967839	3805412	T	C	-6.02887e-06
5	rs11134019	3806758	G	T	-3.69292e-05
5	rs2938060	3808807	T	C	3.96473e-05
5	rs2963797	3809488	A	G	-6.66721e-06
5	rs11741748	3809622	A	G	-9.1065e-05
5	rs2967840	3809717	A	G	1.77909e-05
5	rs6877407	3812331	G	A	4.62816e-05
5	rs1502639	3814415	G	A	-9.91592e-05
5	rs12517436	3814700	C	T	3.89225e-05
5	rs7729252	3815015	G	A	-1.11716e-05
5	rs2134403	3815679	G	T	1.21611e-05
5	rs17698545	3815995	T	C	8.45531e-06
5	rs17698599	3816314	T	C	-0.000188094
5	rs7726612	3820646	A	C	2.58711e-05
5	rs13165701	3821992	C	T	-0.000582524
5	rs12657754	3822893	G	A	-6.15373e-05
5	rs13180945	3824532	C	T	-1.84013e-05
5	rs7711086	3825152	A	G	-1.358e-05
5	rs12521994	3833240	A	G	-1.37448e-05
5	rs11750441	3834405	A	G	4.49818e-05
5	rs2963794	3834603	T	C	3.09989e-05
5	rs2398648	3835686	A	G	5.221e-05
5	rs13165874	3839670	G	T	-5.10187e-05
5	rs2860410	3840278	A	G	1.21473e-05
5	rs2967821	3846180	T	C	-0.000101745
5	rs2963789	3850165	G	A	1.21105e-05
5	rs2963788	3850437	G	A	8.13088e-06
5	rs6878958	3861258	T	C	2.31248e-05
5	rs16872456	3862889	A	G	1.57921e-05
5	rs17653429	3865308	A	G	-7.32121e-05
5	rs2895167	3865417	A	G	1.07137e-05
5	rs2967828	3868958	C	T	-0.000215395
5	rs11134021	3872501	A	G	-5.65158e-06
5	rs626092	3873741	A	G	0.000129985
5	rs694500	3873915	T	C	0.000146374
5	rs628334	3874286	C	T	3.80419e-05
5	rs478794	3879123	G	T	-2.67183e-05
5	rs6885015	3879417	T	C	0.000282494
5	rs623918	3888310	A	G	1.7498e-05
5	rs594459	3890330	G	T	-6.25397e-05
5	rs550167	3891796	G	T	5.96795e-05
5	rs1400791	3902505	A	G	-2.9326e-05
5	rs16872524	3903304	T	C	-0.000269035
5	rs6886339	3904292	T	C	-2.40005e-05
5	rs10512703	3905671	A	G	-0.00044133
5	rs11956711	3925083	T	C	4.52076e-06
5	rs11957451	3925434	T	C	-0.000476417
5	rs11958394	3926567	T	C	-0.00018466
5	rs505800	3927833	G	A	-3.97122e-05
5	rs2932330	3931045	A	G	-1.81286e-05
5	rs659757	3935638	C	T	-1.8772e-06
5	rs620703	3944907	G	A	-1.9894e-05
5	rs89528	3954583	T	C	-4.78189e-06
5	rs595316	3959107	T	C	-1.44406e-05
5	rs10462779	3962234	C	T	-5.00143e-05
5	rs6897591	3969857	T	C	6.89195e-05
5	rs687595	3976564	A	C	-7.44443e-05
5	rs13171027	3978902	T	C	1.93674e-05
5	rs10041162	3980473	G	T	-3.11889e-05
5	rs4597974	3983117	G	T	1.64839e-05
5	rs1027319	3985247	C	T	-9.49775e-05
5	rs1496439	3987211	G	A	-5.66164e-05
5	rs1496440	3987574	C	T	-7.45349e-05
5	rs12187878	3992147	C	T	1.62161e-05
5	rs1493468	3993132	C	T	-4.27762e-05
5	rs680810	3993746	A	G	-7.23522e-05
5	rs1873222	3994277	C	T	5.84066e-06
5	rs7724210	3996425	C	T	4.12665e-06
5	rs685772	3996889	G	A	-7.30972e-06
5	rs11748824	3997830	T	C	-4.42563e-06
5	rs7713287	4000215	C	A	1.82589e-05
5	rs749905	4001782	A	G	6.55181e-05
5	rs4449537	4002250	A	C	-0.000109416
5	rs7719802	4003891	T	C	-1.05409e-05
5	rs10078693	4003908	C	T	6.59649e-05
5	rs7733065	4003939	G	A	9.66687e-06
5	rs1873928	4007030	T	C	5.14729e-05
5	rs3943033	4012303	T	C	-0.000171938
5	rs645402	4013641	C	T	1.45446e-05
5	rs540937	4014659	G	A	4.95292e-05
5	rs937219	4018881	T	C	-3.25244e-06
5	rs903085	4018972	T	C	-3.12912e-05
5	rs491716	4019946	T	C	-6.30909e-05
5	rs11738089	4020601	G	A	-3.45247e-05
5	rs545066	4024072	T	C	-6.40953e-05
5	rs484410	4025754	A	G	-2.17731e-05
5	rs2459732	4027324	C	T	1.10641e-05
5	rs2452877	4027756	A	G	1.49146e-05
5	rs492724	4031526	G	A	-2.38983e-05
5	rs576855	4038271	T	C	4.80548e-05
5	rs580641	4041154	A	G	-4.90961e-05
5	rs825723	4042760	G	T	-0.00012132
5	rs16872714	4048841	T	C	5.57377e-05
5	rs4702376	4051117	C	T	-3.43345e-05
5	rs1703290	4062706	G	A	6.21063e-06
5	rs11134030	4065252	T	C	1.09912e-06
5	rs1187468	4065697	G	A	-2.01244e-05
5	rs17662489	4068808	C	T	-7.65771e-06
5	rs1187463	4069585	A	C	-3.82469e-06
5	rs1187461	4070232	A	G	3.26457e-05
5	rs1187460	4071067	A	G	-7.8671e-05
5	rs2047074	4080229	T	C	6.04904e-05
5	rs2398655	4085030	A	G	-1.20561e-05
5	rs1493470	4100989	G	A	4.3934e-05
5	rs1187482	4101370	T	C	1.50188e-05
5	rs1187483	4101569	C	T	-8.52591e-05
5	rs1187491	4105915	G	T	0.000118557
5	rs2452883	4106399	T	G	-7.41532e-05
5	rs2047075	4109621	C	T	-1.86696e-05
5	rs10866562	4110205	G	A	-3.78768e-05
5	rs16900132	4113354	A	G	8.48932e-05
5	rs2174980	4114741	C	T	9.63151e-05
5	rs7724101	4115134	C	T	-0.000120987
5	rs11134032	4117568	T	C	-0.000106391
5	rs1911912	4123457	C	A	-6.5484e-06
5	rs6898453	4124220	A	G	-0.000165246
5	rs1911914	4126106	A	C	-0.000179098
5	rs1911915	4126274	G	A	-5.1368e-05
5	rs1911916	4126734	T	C	-0.000123915
5	rs6879638	4129686	G	A	-0.000232159
5	rs1911917	4132366	T	C	-1.7441e-05
5	rs6860112	4136154	T	C	-0.000205184
5	rs17665119	4137654	T	C	-5.63263e-05
5	rs10074469	4142989	G	A	-1.56365e-05
5	rs10066977	4147668	A	G	-0.000116453
5	rs10078218	4157482	T	G	-0.000113013
5	rs10076711	4157570	A	G	-0.000100109
5	rs16872879	4162340	C	T	0.00503361
5	rs7734004	4205074	G	T	-2.69772e-05
5	rs12522730	4226713	C	T	-2.95106e-05
5	rs7706780	4227497	G	T	-5.2678e-08
5	rs7723568	4230268	C	A	6.52238e-05
5	rs17723822	4243226	T	G	-7.62776e-05
5	rs12519713	4243292	A	G	4.44386e-05
5	rs17723858	4244114	C	T	-5.02819e-05
5	rs265180	4244462	T	C	6.32535e-05
5	rs3105127	4248397	G	A	-9.99059e-05
5	rs263737	4250053	C	T	-3.13578e-05
5	rs13162077	4252565	C	T	-6.7823e-07
5	rs263733	4256547	T	C	5.66706e-06
5	rs263734	4256610	G	A	1.29785e-05
5	rs11739066	4257463	G	T	1.22481e-05
5	rs382639	4260673	T	C	4.58647e-05
5	rs460279	4263115	T	G	3.8412e-05
5	rs417513	4263533	A	G	-1.1148e-05
5	rs459528	4264533	A	G	8.87831e-05
5	rs458537	4266325	G	A	3.48632e-05
5	rs465560	4268276	A	G	7.33586e-05
5	rs463691	4269779	A	G	5.43175e-05
5	rs456741	4277513	G	A	2.88183e-06
5	rs463750	4277711	T	C	-1.8538e-05
5	rs462922	4277958	T	C	-3.25362e-05
5	rs456859	4278385	A	G	2.99356e-05
5	rs11134041	4281425	A	G	3.93258e-05
5	rs11134042	4281622	G	A	-6.67241e-05
5	rs255675	4281719	T	C	-2.37749e-05
5	rs12659526	4282851	T	C	-3.4508e-05
5	rs11134043	4285241	A	G	-7.76763e-05
5	rs12110273	4288545	T	C	1.17469e-05
5	rs11738790	4290132	T	C	7.65633e-06
5	rs6890880	4292211	C	T	2.32247e-05
5	rs1039603	4292616	T	C	2.57466e-05
5	rs11742174	4293345	T	G	4.12014e-05
5	rs16873198	4295050	G	A	5.24923e-07
5	rs6871994	4295430	C	A	-9.18675e-05
5	rs6555271	4295539	G	A	-1.08222e-05
5	rs7716544	4296367	G	A	-3.03324e-05
5	rs7731506	4297423	G	A	2.63872e-05
5	rs7733527	4297952	C	T	-1.51086e-05
5	rs1393106	4303898	C	T	-2.41405e-05
5	rs2895517	4305028	C	T	5.58969e-05
5	rs11134044	4305161	A	G	-5.16391e-05
5	rs11134045	4305172	G	A	-7.74904e-06
5	rs1501737	4307636	C	T	4.69852e-05
5	rs261133	4316307	T	C	1.09266e-05
5	rs11749633	4316470	C	T	9.91095e-05
5	rs155279	4321335	C	T	-0.00011637
5	rs155353	4325295	C	T	-2.64475e-05
5	rs261189	4325585	G	A	-3.40432e-05
5	rs261187	4325739	A	G	0.000390384
5	rs261182	4326793	A	G	0.000651921
5	rs261179	4327853	C	T	7.9432e-05
5	rs261171	4333172	T	C	-5.19369e-05
5	rs261167	4339321	A	G	8.95782e-05
5	rs261166	4340429	G	A	8.73492e-05
5	rs261165	4340479	A	G	9.50946e-05
5	rs155355	4341772	T	G	9.79806e-05
5	rs261163	4341950	T	G	0.000113064
5	rs261162	4343501	G	A	8.31253e-05
5	rs261160	4343866	C	A	0.000138154
5	rs261159	4343987	C	T	3.53217e-05
5	rs12656332	4346663	C	T	-2.07358e-05
5	rs261152	4348614	A	G	7.10202e-05
5	rs261150	4352277	A	G	2.26224e-05
5	rs11745620	4358037	C	T	1.37608e-05
5	rs261139	4360537	T	C	0.00012969
5	rs261137	4361120	C	T	7.44308e-05
5	rs261119	4365468	G	A	-7.98572e-05
5	rs261124	4368462	A	G	-8.24043e-05
5	rs1909986	4369247	A	G	-1.31778e-05
5	rs261125	4369887	G	T	8.99518e-05
5	rs13189489	4375959	C	T	1.33524e-05
5	rs4701855	4380725	A	C	-1.5722e-05
5	rs1080648	4390768	G	A	-3.74118e-05
5	rs12716158	4391653	T	C	2.64489e-05
5	rs13166821	4392396	A	C	-4.6208e-07
5	rs13157248	4394696	G	A	-8.64504e-05
5	rs13188994	4396924	A	C	-2.36891e-05
5	rs17739449	4416640	C	T	-1.73579e-06
5	rs10061519	4416973	G	A	5.58508e-05
5	rs10040412	4417602	A	G	9.81838e-06
5	rs10044501	4419552	G	A	-3.01175e-05
5	rs13181135	4419912	C	T	-4.81103e-05
5	rs13186177	4420716	C	T	-1.68185e-05
5	rs2242438	4421495	G	A	9.29883e-05
5	rs1433265	4474589	C	T	-0.000334147
5	rs12659657	4476090	G	A	3.87591e-05
5	rs6860429	4482235	C	T	0.000138976
5	rs6863111	4485808	A	G	-0.000113246
5	rs10462794	4488245	C	T	-9.11466e-05
5	rs10462795	4488309	G	A	-0.000711296
5	rs10043704	4491133	C	T	2.14057e-05
5	rs6885641	4491273	C	T	-4.07834e-05
5	rs12516470	4493944	T	C	0.000112259
5	rs1562825	4510983	C	T	0.000166738
5	rs1450827	4511087	A	C	0.000205752
5	rs896133	4511589	G	A	-0.000326548
5	rs1450822	4520856	G	A	3.5983e-05
5	rs1376240	4523776	G	A	3.68208e-06
5	rs16873568	4523850	C	T	6.27221e-05
5	rs6555299	4534191	A	G	-3.09487e-05
5	rs6555300	4534213	A	G	-8.55608e-06
5	rs3943533	4542749	C	A	-2.7545e-05
5	rs1864216	4577968	A	G	6.51189e-06
5	rs1864217	4578107	C	T	2.80971e-05
5	rs16873639	4578875	T	C	8.63933e-06
5	rs293067	4599400	C	T	6.12096e-06
5	rs293105	4633275	A	G	-6.83198e-06
5	rs868647	4649252	G	A	-7.85181e-05
5	rs6874821	4650276	T	C	-4.30338e-06
5	rs16873742	4651632	T	G	1.86783e-05
5	rs1366642	4654214	T	C	8.69467e-06
5	rs17692869	4654629	A	C	1.3927e-05
5	rs1346575	4657945	T	G	-1.57313e-05
5	rs1346576	4658086	C	T	3.90166e-05
5	rs4702893	4658662	T	C	8.7241e-06
5	rs11750583	4659885	T	C	-0.000115778
5	rs3928432	4659940	C	T	-2.90909e-05
5	rs2115525	4660902	A	G	-3.28908e-05
5	rs12513900	4661512	A	C	-5.24449e-05
5	rs891192	4662270	A	G	-0.000125802
5	rs7447371	4662323	G	A	1.43649e-05
5	rs4702895	4663347	C	T	-1.00941e-05
5	rs2162995	4664704	C	T	-5.05229e-05
5	rs4370242	4665670	A	G	-3.35974e-05
5	rs2895497	4665724	T	C	3.92445e-05
5	rs4451025	4668214	T	C	5.86594e-05
5	rs4407602	4668289	G	A	4.93996e-05
5	rs7724465	4670864	A	G	-1.89894e-05
5	rs6555306	4671383	T	C	8.26967e-05
5	rs6555308	4671598	C	T	8.23436e-05
5	rs6869159	4672255	G	A	7.36071e-05
5	rs4329003	4672615	A	C	1.51573e-05
5	rs7716432	4675355	T	C	-4.66455e-06
5	rs7718402	4678287	C	T	3.34006e-05
5	rs4235620	4679559	G	A	7.85527e-05
5	rs4563594	4680691	T	C	-2.21297e-05
5	rs6859034	4687942	G	A	6.30886e-05
5	rs12152866	4689968	G	A	1.95124e-05
[truncated: 54,176 more rows]

## Sheet: Chr6
CHR	SNV	Position1	Eff. Allele2	Ref. allele3	PRSGW_ASN4
6	rs9392298	203878	C	T	-0.000143362
6	rs9392299	203909	A	G	-1.75581e-05
6	rs9405486	204072	G	T	-4.46783e-05
6	rs9502959	206599	C	T	1.7801e-05
6	rs17133789	209462	T	G	-0.000107196
6	rs7756332	211941	A	G	-6.58106e-05
6	rs6596836	213426	T	C	-2.19422e-05
6	rs7771527	213782	T	C	2.58071e-06
6	rs11970426	215423	G	A	8.29736e-05
6	rs7741853	217334	C	T	2.92039e-05
6	rs6932895	220549	C	T	-3.15816e-05
6	rs2143738	223039	T	C	-0.000606543
6	rs11964365	223584	C	A	9.56237e-06
6	rs727056	225044	C	T	-0.000499248
6	rs2235872	226015	A	C	-0.00108957
6	rs742768	227920	A	G	-6.92295e-05
6	rs17133744	229169	G	A	-3.95435e-05
6	rs12210260	229191	C	A	-1.26393e-06
6	rs4959609	230007	C	A	-1.57911e-05
6	rs12212523	233750	T	C	-0.000135147
6	rs9328070	234871	T	C	-2.65448e-06
6	rs4959611	237215	A	G	-9.7284e-05
6	rs13196509	242049	T	G	3.31756e-05
6	rs12197235	252772	C	T	-5.54468e-05
6	rs6922303	253861	T	C	-4.80854e-05
6	rs6921918	254283	A	G	-6.6613e-05
6	rs9503555	389319	T	C	8.14253e-06
6	rs1775589	397290	T	C	6.61431e-05
6	rs2666970	398242	C	T	5.18229e-05
6	rs2671422	398775	G	A	-5.57668e-06
6	rs2292383	402087	T	C	1.12712e-06
6	rs3778607	403799	A	G	-7.264e-06
6	rs2001508	404632	A	C	7.3676e-06
6	rs17825664	405873	T	C	1.65652e-05
6	rs3800262	405900	A	G	-4.723e-05
6	rs1050975	408012	G	A	1.36127e-05
6	rs1050976	408079	C	T	-1.58711e-05
6	rs7768807	408246	T	C	1.53112e-05
6	rs9391997	409119	A	G	4.49843e-05
6	rs1877175	410493	A	G	9.72636e-05
6	rs872071	411064	A	G	5.60589e-05
6	rs6906608	411554	C	A	6.11294e-05
6	rs11242865	411954	C	T	-2.83249e-05
6	rs11757491	412236	G	A	8.75502e-06
6	rs7757906	412741	A	G	-2.14084e-05
6	rs9378805	417727	A	C	1.0317e-06
6	rs9378374	422408	C	T	-1.85585e-05
6	rs6916402	425573	C	T	-0.000103234
6	rs7748534	427152	G	T	-0.00030449
6	rs1473602	428722	A	G	3.51338e-05
6	rs9502066	428983	G	T	1.44491e-05
6	rs950286	429457	G	A	7.71097e-05
6	rs9405666	431891	C	T	-2.00509e-05
6	rs11756284	432573	C	T	5.80339e-05
6	rs2048698	433962	C	T	-1.10083e-06
6	rs7454545	434348	C	T	4.86648e-05
6	rs9328192	434364	A	G	-2.85953e-05
6	rs4256472	434915	G	A	-3.45942e-05
6	rs872468	439985	A	G	2.72729e-05
6	rs6920655	441883	T	C	-2.50074e-05
6	rs4959880	442206	G	A	2.23708e-05
6	rs7749710	442410	C	T	1.06863e-05
6	rs9405675	444600	G	A	-1.4819e-05
6	rs9392537	448953	G	A	1.73035e-05
6	rs9405681	449358	T	C	-8.215e-08
6	rs4311550	451925	C	T	-4.20311e-05
6	rs908026	455419	T	C	-2.63281e-06
6	rs11242897	456749	T	C	6.58349e-06
6	rs4959270	457748	C	A	-2.50772e-05
6	rs11242899	460302	G	A	-7.72464e-05
6	rs2316795	460732	G	T	5.15957e-06
6	rs1113387	460901	T	C	1.32008e-05
6	rs12661290	462341	C	T	1.00431e-05
6	rs908024	463753	C	T	2.29374e-05
6	rs908023	464093	C	T	-3.9883e-05
6	rs868094	464426	T	C	-2.21925e-05
6	rs1540771	466033	C	T	-6.88798e-06
6	rs13205238	468597	A	G	0.000114589
6	rs9378846	471640	G	A	0.000199311
6	rs4959928	472807	G	T	2.99673e-05
6	rs6597037	473248	A	G	-1.42582e-05
6	rs9503977	475154	C	T	1.44258e-06
6	rs4959273	475810	A	G	0.000107328
6	rs11242909	477065	C	T	0.00012885
6	rs9504016	480107	A	G	-6.98308e-06
6	rs9392573	480628	A	G	-9.05549e-07
6	rs9392574	480753	T	C	4.22167e-05
6	rs10900954	483817	G	A	1.17138e-05
6	rs974455	485078	G	A	3.6572e-05
6	rs6597054	485620	C	T	0.000252335
6	rs12952	486193	G	A	0.000288656
6	rs17134028	489484	G	A	-0.000335476
6	rs950039	493976	G	A	6.25949e-05
6	rs6597061	495636	G	A	-3.33817e-05
6	rs9405242	496555	A	G	3.70079e-05
6	rs12206548	506231	G	A	-4.09685e-05
6	rs9392615	511080	A	G	1.78625e-05
6	rs7761186	512951	T	C	-6.26851e-05
6	rs7752833	513015	C	T	2.78748e-05
6	rs7760561	513175	A	G	-1.16714e-05
6	rs13192740	514991	C	T	-7.46831e-05
6	rs2493013	516350	A	C	-5.92542e-05
6	rs9504180	518059	C	T	5.00912e-05
6	rs9392056	518078	G	A	-3.3004e-05
6	rs2473475	526744	G	A	-1.86888e-05
6	rs6903640	528568	T	C	5.35202e-06
6	rs9504229	529104	C	T	-0.000577028
6	rs2473479	530459	T	C	-1.61189e-05
6	rs6938671	530476	G	T	-1.78787e-05
6	rs2493036	531112	G	A	-5.03571e-07
6	rs17810516	532776	T	C	6.80237e-05
6	rs2493037	533866	G	A	3.12695e-05
6	rs2493040	535839	G	A	4.61611e-05
6	rs6923301	540016	G	A	4.57219e-05
6	rs6918152	542159	A	G	1.31061e-05
6	rs2493046	543134	G	A	0.000167029
6	rs2473490	549364	G	A	0.00046589
6	rs2476847	549390	C	T	0.000524382
6	rs761099	550629	G	A	-2.99848e-05
6	rs2476846	551352	C	T	9.52866e-05
6	rs2064302	556106	G	A	3.28203e-05
6	rs2245544	556655	C	T	-1.45402e-05
6	rs3799303	559101	C	T	-2.74288e-06
6	rs3757114	559576	A	C	5.4745e-05
6	rs3765438	563210	G	A	-1.60452e-05
6	rs9378934	563482	C	T	-1.53419e-05
6	rs2277095	564145	A	G	3.23447e-05
6	rs2277096	564515	G	T	-0.000193652
6	rs9378419	568603	T	C	0.000111383
6	rs846167	570556	C	T	-2.70838e-05
6	rs3799305	571136	G	A	-1.40041e-06
6	rs3799307	571463	T	C	9.49391e-05
6	rs2281252	572330	A	G	4.31798e-05
6	rs2073009	572480	G	A	-9.25686e-06
6	rs11758772	574810	T	C	-2.45674e-05
6	rs708038	576902	T	C	8.80507e-05
6	rs9504361	577820	A	G	-0.00036428
6	rs1150824	580362	C	T	-3.08471e-05
6	rs12111382	582037	C	T	0.000108684
6	rs1193735	585266	C	T	3.10133e-06
6	rs3757120	586348	G	A	0.000479823
6	rs6940427	591765	A	G	-2.83315e-05
6	rs3823127	593841	T	C	-1.48574e-06
6	rs3799311	594407	G	A	2.14184e-05
6	rs3799313	594650	G	A	-0.000129617
6	rs4960091	597744	G	A	-8.22913e-05
6	rs4960092	597871	G	A	-0.00010786
6	rs7748249	600359	C	T	-2.44242e-05
6	rs17755831	603377	G	A	2.67731e-05
6	rs1631515	603752	G	A	-0.000101116
6	rs1747593	604158	G	T	-4.56484e-05
6	rs1747592	604537	T	C	9.72946e-05
6	rs6911258	605003	T	C	9.41362e-06
6	rs3863219	605217	A	G	7.95501e-05
6	rs4960096	606568	C	A	2.09357e-05
6	rs9405841	607342	A	G	7.02926e-07
6	rs1737556	610088	C	T	-2.90369e-05
6	rs2013853	610542	G	T	-9.52157e-06
6	rs3757122	611030	T	C	0.00016796
6	rs1122256	611969	A	C	3.74862e-05
6	rs3757125	613005	G	A	-4.20255e-05
6	rs12530461	614353	C	A	0.000102317
6	rs1747586	614375	T	G	-5.64549e-05
6	rs6939459	617668	C	T	-0.000193114
6	rs1150855	619293	C	T	3.21147e-05
6	rs3736722	619585	A	G	5.33973e-05
6	rs1150856	619600	A	C	-9.83365e-06
6	rs1150858	622885	C	T	6.06909e-05
6	rs4959352	624922	C	A	-2.95748e-05
6	rs9405865	625268	C	A	2.00277e-05
6	rs2294668	625549	C	T	8.98265e-06
6	rs2294670	625835	A	C	-1.10394e-05
6	rs3817905	626397	C	T	0.000134571
6	rs1150861	629108	T	C	-3.69279e-05
6	rs17135998	630587	A	G	0.000155559
6	rs1737539	641162	C	A	-6.34178e-06
6	rs9392728	644199	G	A	-2.03154e-05
6	rs1612811	650071	C	T	8.4765e-06
6	rs9502388	654482	G	A	4.20993e-05
6	rs1211554	656143	C	A	-0.000149246
6	rs17136239	656343	T	C	0.000143744
6	rs1766848	656555	G	T	-7.77066e-05
6	rs9328342	657729	G	T	0.000116677
6	rs1747579	665448	A	G	-5.91848e-05
6	rs7454457	668627	A	C	7.82438e-06
6	rs1970338	669506	A	C	-7.68504e-05
6	rs6901557	669951	A	C	1.69019e-06
6	rs12333170	672798	T	G	-1.15109e-05
6	rs11243065	675218	T	C	4.14801e-05
6	rs1890361	680678	T	C	-9.577e-06
6	rs4959379	682543	A	G	-0.000109754
6	rs2039713	687753	G	T	-5.08586e-05
6	rs4960196	694022	T	C	-0.000141228
6	rs4959381	696058	A	G	-9.85673e-06
6	rs11243090	697137	A	G	-0.000102596
6	rs1890366	697754	G	A	0.000182814
6	rs2804731	702398	T	C	-1.0269e-05
6	rs1890364	708461	T	G	6.25913e-05
6	rs2804736	709555	T	C	-1.05562e-06
6	rs11968829	709765	G	A	1.19804e-05
6	rs9328385	728418	G	A	-0.00101992
6	rs9504916	728997	T	C	-0.000441939
6	rs7758338	730114	T	C	-0.000316765
6	rs11752565	730701	G	T	1.93504e-05
6	rs10498650	732369	G	A	-0.00044082
6	rs17137319	732846	G	A	-0.000138483
6	rs4959408	733136	A	G	-3.94464e-05
6	rs4959409	733257	T	C	-0.000370969
6	rs1933652	741043	T	C	5.68045e-05
6	rs2788234	742311	G	A	-0.000187961
6	rs1538325	743995	A	C	-3.45159e-05
6	rs2788236	744573	C	T	2.33438e-05
6	rs2788237	744998	A	G	-3.81884e-05
6	rs2788245	753246	C	T	2.24985e-05
6	rs9392857	764818	G	A	-5.9983e-05
6	rs2804765	767471	A	G	1.83498e-05
6	rs12203293	767710	C	T	3.04863e-05
6	rs13211623	770769	C	T	8.52205e-05
6	rs9502559	771389	G	A	4.88709e-05
6	rs13199591	779944	T	C	-1.73065e-05
6	rs13219492	780441	G	A	3.62464e-05
6	rs17239807	784680	C	T	0.000151593
6	rs9328416	787587	C	T	1.96212e-05
6	rs12198560	787703	T	G	0.000351662
6	rs9328417	788169	T	C	-7.28289e-05
6	rs4960302	788882	A	G	0.000753169
6	rs12197967	789572	C	T	-4.14921e-05
6	rs9392880	790296	C	T	-6.50225e-05
6	rs9505192	792983	A	G	-1.2271e-05
6	rs9505193	793060	C	A	6.91555e-06
6	rs6597267	795414	G	A	9.28661e-05
6	rs7751939	796416	C	A	6.94604e-05
6	rs2317217	796484	A	C	3.76412e-05
6	rs10223528	798331	G	A	7.09022e-05
6	rs7752216	800299	A	C	-8.76767e-05
6	rs7768872	802938	T	G	-0.000228512
6	rs9405338	803882	C	T	-3.33837e-05
6	rs2317219	805770	A	G	-0.000100576
6	rs9505233	812136	A	G	-0.000506033
6	rs4360172	812922	C	T	-1.36714e-05
6	rs7762199	828201	C	T	-6.24061e-05
6	rs9379132	828403	G	A	-7.10109e-06
6	rs4959456	829223	G	A	-0.000100389
6	rs7757643	831356	A	G	-0.000104297
6	rs2317222	833579	A	G	-1.58154e-05
6	rs7770224	840475	C	T	0.000171122
6	rs1932635	855877	C	T	-0.000136748
6	rs1932636	855962	G	A	9.76339e-05
6	rs1932637	856224	G	A	4.59561e-05
6	rs17139761	856766	T	C	6.76223e-05
6	rs9378515	858212	A	G	5.70025e-05
6	rs9405366	858296	A	C	-2.38377e-06
6	rs1572438	858970	C	T	3.89403e-05
6	rs3799325	859115	A	G	1.44964e-05
6	rs9378518	861084	A	G	-3.67239e-05
6	rs9379167	866372	C	T	1.71664e-05
6	rs17140186	866857	T	C	-4.90556e-06
6	rs11753072	866963	G	A	-5.73119e-05
6	rs12204928	867007	A	G	2.67772e-05
6	rs9406099	867030	T	C	-4.99375e-05
6	rs884126	870244	A	G	1.65007e-05
6	rs11754896	870776	A	G	-9.54025e-05
6	rs10498652	875493	G	A	-5.13658e-05
6	rs9505394	877124	C	T	-4.53369e-05
6	rs9505395	877138	C	T	-0.000120325
6	rs12660734	879615	T	C	-0.000114134
6	rs9379179	879853	G	T	2.83253e-05
6	rs7768444	880234	C	A	2.96702e-05
6	rs6916756	880467	G	A	7.00029e-05
6	rs2068054	880737	G	A	4.91696e-05
6	rs12207278	883074	G	A	0.000277968
6	rs9328462	887802	T	C	-6.77343e-06
6	rs4960397	887977	A	G	6.86476e-06
6	rs12210966	890831	G	A	3.42838e-05
6	rs7745858	891148	G	A	-2.22103e-05
6	rs7760887	891191	C	T	8.48748e-08
6	rs2756318	891210	A	G	3.0991e-05
6	rs9379189	892309	T	C	4.55772e-05
6	rs7742171	893848	A	G	1.16085e-05
6	rs2784965	895246	T	C	-1.7929e-05
6	rs9406137	896838	A	G	-0.000152333
6	rs2784968	903764	A	G	-1.26471e-05
6	rs2784969	903831	C	A	-5.01097e-05
6	rs2756313	904145	T	C	-1.43199e-05
6	rs2756312	904307	A	G	-6.56539e-05
6	rs4997129	911832	C	T	-5.83018e-05
6	rs6923128	914394	A	G	-7.67492e-05
6	rs1414776	915591	T	C	7.35669e-06
6	rs1414774	915684	T	C	5.01991e-05
6	rs1414773	915792	G	A	-7.68171e-05
6	rs9379231	917223	A	G	-2.17426e-05
6	rs9505509	919223	G	A	-4.17421e-05
6	rs2145915	921899	T	C	-1.25688e-05
6	rs7752019	929946	G	A	3.70232e-05
6	rs12202545	930792	T	G	-2.20487e-05
6	rs12200073	931640	C	A	8.89673e-06
6	rs12207324	935031	C	T	5.20384e-05
6	rs1764109	938900	G	A	9.19276e-06
6	rs6930711	939642	T	G	-4.54373e-06
6	rs9505552	942941	C	T	-3.3793e-06
6	rs17141671	944907	G	A	-8.93602e-05
6	rs1161901	946665	C	T	0.000109343
6	rs11752902	948181	C	T	3.07286e-05
6	rs1336302	951385	C	T	3.19722e-05
6	rs9328514	951816	G	T	-1.07261e-05
6	rs10458234	952265	C	T	0.000137191
6	rs4960474	953852	T	G	1.39578e-05
6	rs723106	955559	C	T	3.97458e-05
6	rs2784952	955986	A	C	9.43461e-06
6	rs6925446	958905	C	T	0.000156672
6	rs4615440	963496	A	G	-2.44676e-05
6	rs9505651	971454	T	G	-6.56075e-05
6	rs11755910	972155	A	G	-0.00123936
6	rs2025122	972898	G	A	-0.000196971
6	rs2784956	979803	C	T	-0.000171462
6	rs6597398	980237	A	G	-2.80546e-06
6	rs11243307	981976	A	G	-0.000529975
6	rs1161898	982165	C	T	4.00972e-05
6	rs2095580	984646	T	C	-0.000176094
6	rs4304212	990621	C	T	7.0222e-05
6	rs7738087	994790	C	T	6.68748e-05
6	rs7753372	997118	C	T	4.05761e-05
6	rs845869	998062	T	C	0.0001245
6	rs7357076	1004455	T	C	-0.000185626
6	rs1474709	1007410	C	A	-0.000248511
6	rs11970370	1008488	A	C	-1.40432e-05
6	rs845896	1008959	G	A	-0.000131674
6	rs10793858	1016984	G	A	6.57766e-05
6	rs845890	1017009	A	C	-0.000181334
6	rs1737688	1028561	A	G	-0.000126178
6	rs1764123	1028789	G	T	-0.000178866
6	rs6934943	1034050	A	G	3.65362e-05
6	rs12209241	1034203	T	C	-0.00029894
6	rs1033484	1035144	A	G	-5.79752e-05
6	rs4304213	1038795	A	G	-5.24122e-05
6	rs11243308	1040621	C	T	2.57098e-05
6	rs9393100	1041861	T	C	6.4734e-05
6	rs7758265	1044794	A	C	6.56586e-05
6	rs240675	1045539	A	G	-2.85041e-05
6	rs240677	1045925	T	C	2.47499e-05
6	rs6925338	1049017	G	A	-3.55484e-05
6	rs1331481	1049348	C	T	-2.59351e-05
6	rs6597402	1049358	T	C	0.000112907
6	rs6899610	1050172	G	A	-6.14636e-06
6	rs6930909	1050448	T	C	-1.04263e-05
6	rs4960488	1053665	T	C	-4.63006e-05
6	rs11966212	1056155	T	C	-7.89023e-06
6	rs9505668	1056196	A	G	1.90684e-05
6	rs9393101	1056944	G	A	-0.000101686
6	rs6917581	1057990	C	T	8.52072e-06
6	rs2143396	1063883	C	T	-1.5826e-05
6	rs9502804	1068400	G	A	-0.000118469
6	rs6921642	1068681	C	T	0.000180553
6	rs7751300	1072718	C	T	8.83705e-05
6	rs7771995	1076197	C	T	-1.2697e-05
6	rs2073019	1078564	T	G	-2.2969e-05
6	rs2073018	1078887	C	T	-3.84938e-05
6	rs6596781	1079216	G	A	3.28986e-05
6	rs7750356	1080098	T	C	-2.25034e-05
6	rs7747742	1080950	A	C	-2.65939e-05
6	rs9328033	1087946	A	G	1.02768e-05
6	rs7756730	1088885	T	C	2.12312e-05
6	rs7770094	1088964	G	A	-4.5876e-05
6	rs6596783	1090056	C	A	2.23458e-05
6	rs6911992	1092761	T	C	4.9757e-05
6	rs6912722	1093354	A	G	-0.000161569
6	rs1008874	1095855	A	C	-1.93998e-05
6	rs17143040	1097124	C	T	6.58963e-05
6	rs7745182	1099806	A	G	1.12761e-05
6	rs9378593	1100506	G	A	8.6806e-05
6	rs9378594	1100624	A	G	1.31527e-05
6	rs2050158	1100777	A	G	-1.31874e-05
6	rs9391900	1101893	C	T	6.35747e-05
6	rs7749569	1102488	G	A	-1.13336e-05
6	rs6596785	1102777	A	G	2.25917e-05
6	rs6596786	1103242	G	A	-3.99557e-05
6	rs9405128	1104305	G	A	0.000142934
6	rs6923932	1104356	G	A	7.01067e-05
6	rs7738538	1107689	G	A	-0.000580222
6	rs2235706	1108451	G	T	2.10809e-05
6	rs7762716	1113338	A	G	-1.67996e-05
6	rs9378276	1115338	G	A	-8.22387e-06
6	rs1997773	1115897	T	C	-4.26392e-06
6	rs6926322	1122544	G	A	-0.000123255
6	rs7754106	1123382	T	C	-6.02651e-06
6	rs7750178	1123488	A	G	-3.51425e-05
6	rs6902071	1125057	C	T	1.54109e-06
6	rs9502832	1127989	C	T	7.79911e-06
6	rs742520	1130389	A	G	-0.000174997
6	rs11242667	1133527	T	C	-2.02315e-05
6	rs240685	1137160	A	C	-1.0459e-05
6	rs6904644	1138071	G	T	-3.48388e-06
6	rs1331489	1139117	C	T	6.95757e-05
6	rs1967436	1142589	C	T	-8.60788e-07
6	rs9502839	1144109	T	C	1.75058e-05
6	rs12215602	1145265	G	A	-3.07402e-05
6	rs3817936	1146443	G	A	-1.43184e-07
6	rs1571827	1148405	C	T	-3.2128e-06
6	rs1331487	1149483	G	A	1.04238e-05
6	rs7454978	1149700	C	A	-1.88264e-05
6	rs2225473	1154770	G	A	0.000116964
6	rs2210370	1154945	A	C	-2.65976e-05
6	rs1576662	1157946	A	G	-5.92745e-05
6	rs736498	1165801	C	T	0.000109514
6	rs1161761	1167422	C	T	-2.03815e-05
6	rs6940618	1167680	T	C	-2.98324e-05
6	rs6940789	1167794	T	C	-1.9064e-05
6	rs349100	1168149	G	A	6.53365e-05
6	rs9405444	1169047	G	A	-8.77627e-05
6	rs349099	1176994	T	G	-9.33309e-06
6	rs6932005	1178561	T	C	1.79922e-05
6	rs164263	1183957	C	T	3.07645e-05
6	rs9378280	1189589	G	A	2.83448e-05
6	rs12525258	1189622	G	A	-1.93272e-05
6	rs4959523	1193415	A	G	-0.000105425
6	rs238016	1193467	T	G	-5.25351e-05
6	rs238017	1193921	C	T	-2.18601e-05
6	rs238018	1193988	G	T	-5.53212e-05
6	rs191555	1194666	C	T	-5.27398e-05
6	rs10484953	1197381	A	G	-4.46173e-05
6	rs459255	1197569	G	A	3.23499e-06
6	rs460780	1199694	G	A	7.3078e-07
6	rs464778	1200023	G	A	-1.39574e-05
6	rs115705	1200451	T	C	1.81829e-05
6	rs1013185	1200746	T	C	-0.000105824
6	rs11242672	1203927	C	T	0.000186572
6	rs463641	1206818	G	A	9.60918e-05
6	rs458399	1209774	A	G	2.87637e-05
6	rs465582	1214290	A	G	-1.52331e-05
6	rs369656	1214888	C	T	3.37241e-06
6	rs456849	1216236	T	G	4.7008e-05
6	rs459162	1216376	G	A	-1.94498e-05
6	rs4959528	1216398	A	G	9.12222e-06
6	rs127091	1216526	C	T	-6.64506e-05
6	rs4959530	1216636	A	G	-8.1233e-06
6	rs463264	1216740	C	T	-2.65058e-05
6	rs440263	1217120	G	A	-1.42873e-05
6	rs448915	1217308	T	C	-7.0819e-05
6	rs444018	1217500	G	A	-5.07638e-05
6	rs9501701	1217829	C	T	-0.000174503
6	rs9391913	1218604	G	A	5.60819e-06
6	rs1738076	1219171	T	C	3.41123e-05
6	rs238031	1221088	T	G	-6.17632e-05
6	rs171126	1221215	T	C	1.13178e-05
6	rs9378283	1221578	A	G	-1.17696e-05
6	rs238035	1222588	C	T	6.45222e-05
6	rs238036	1222733	G	A	-1.61629e-05
6	rs238038	1223093	T	C	-4.93884e-05
6	rs238039	1223167	G	A	-0.000178406
6	rs4060844	1223250	C	T	9.04053e-05
6	rs238041	1223567	C	T	3.86248e-06
6	rs1543374	1223956	G	A	-9.94652e-07
6	rs238044	1225105	G	A	-3.7276e-05
6	rs9405450	1226045	C	T	-1.22281e-05
6	rs761339	1227633	C	T	9.99189e-05
6	rs238048	1228644	A	G	5.82519e-05
6	rs238050	1231807	T	C	-4.34603e-05
6	rs429667	1232021	C	A	-6.81198e-06
6	rs238051	1232766	C	T	-0.000110018
6	rs12174024	1254489	G	A	1.90095e-05
6	rs12176547	1254509	A	C	0.000126432
6	rs6917479	1254860	A	C	6.72274e-05
6	rs2008503	1256449	C	T	-1.14166e-05
6	rs12660794	1256797	A	G	-0.000865663
6	rs2496305	1261007	G	A	-2.52071e-05
6	rs2438065	1261805	C	T	-4.48914e-05
6	rs2459602	1264403	G	A	-1.96251e-05
6	rs2496281	1270046	C	A	-5.43198e-05
6	rs12191625	1270673	T	C	-4.06877e-05
6	rs2496284	1271965	T	C	-1.30643e-05
6	rs2496290	1274435	A	G	-9.20557e-05
6	rs2496291	1274536	A	G	-1.33183e-06
6	rs2496293	1274759	C	T	1.33833e-06
6	rs2496295	1275205	T	C	-8.5999e-05
6	rs2496296	1275620	G	A	-6.64229e-05
6	rs2252693	1277151	T	G	1.06888e-05
6	rs2496301	1277197	G	A	-0.000302222
6	rs2252680	1277350	T	C	-9.10874e-06
6	rs2438083	1277371	A	G	3.01148e-05
6	rs977674	1277702	A	G	5.97075e-06
6	rs977673	1277715	T	C	-0.000200507
6	rs17259747	1282532	G	A	-5.40486e-05
6	rs1550198	1284697	G	A	3.04847e-05
6	rs12209110	1289462	C	T	-3.60817e-05
6	rs1437288	1289926	T	G	5.19776e-05
6	rs12206649	1293365	C	T	9.53513e-05
6	rs6596805	1295151	G	A	-4.95209e-06
6	rs9391920	1295625	T	C	-4.45054e-05
6	rs1347656	1298174	T	C	-5.36421e-05
6	rs6925983	1301766	A	G	-3.96144e-05
6	rs4959539	1302607	T	C	-2.16499e-06
6	rs11242674	1307846	A	G	-2.81721e-05
6	rs1437283	1312756	G	A	-2.301e-05
6	rs9392273	1315309	T	C	9.55707e-05
6	rs2006798	1316451	G	A	7.59907e-06
6	rs11242675	1318878	C	T	5.4508e-05
6	rs6932429	1318902	C	T	-5.97521e-05
6	rs11242676	1319005	C	T	0.000383746
6	rs6596807	1322033	G	A	1.1926e-05
6	rs4959544	1325906	A	G	-6.57481e-05
6	rs1036502	1328998	T	C	-4.30664e-05
6	rs7739076	1334355	A	G	2.32387e-05
6	rs7739254	1334448	A	G	4.51354e-05
6	rs9689020	1335969	T	C	-2.47658e-05
6	rs7750826	1336867	A	G	6.5359e-06
6	rs7773435	1337034	C	T	7.74025e-06
6	rs11242679	1337311	G	A	-2.6671e-05
6	rs11966550	1337981	T	C	-5.26604e-05
6	rs9378290	1338170	G	A	-6.33967e-05
6	rs9502893	1340189	C	T	-5.29977e-05
6	rs9378611	1340202	T	C	9.79435e-06
6	rs9405136	1348230	G	T	-2.00025e-05
6	rs9392279	1349828	A	C	-1.8284e-05
6	rs938721	1351928	A	G	1.23741e-05
6	rs7759626	1359690	C	T	3.98788e-05
6	rs1737766	1361844	T	C	4.97261e-05
6	rs9405468	1361900	G	A	-2.66813e-05
6	rs10498654	1374277	C	T	3.10362e-05
6	rs6899796	1374892	A	G	-1.65325e-05
6	rs9405137	1385259	G	A	7.30593e-06
6	rs2293783	1395043	T	C	-0.000279168
6	rs12190177	1395919	A	C	-0.000127182
6	rs7743992	1402243	G	A	-6.20357e-05
6	rs746095	1404628	A	G	-0.000143865
6	rs731394	1405284	T	C	0.000107393
6	rs1711953	1406885	G	A	1.49283e-05
6	rs9501718	1407099	C	T	2.82974e-05
6	rs9328051	1408267	G	A	-9.17695e-05
6	rs17133898	1408465	G	A	-3.68751e-05
6	rs11753773	1408677	C	T	0.000300447
6	rs4959131	1409959	C	T	-9.82249e-05
6	rs9378623	1412674	A	G	-1.26364e-05
6	rs9378292	1413734	G	A	-3.26496e-05
6	rs1711957	1414584	C	T	-1.19981e-05
6	rs7742720	1414685	G	A	-3.69811e-06
6	rs12665337	1415811	G	A	7.5552e-05
6	rs1711959	1416849	C	T	-2.72381e-05
6	rs6596819	1418887	G	A	-5.07645e-05
6	rs9378628	1439918	C	T	-1.56443e-06
6	rs9378629	1440457	T	C	-4.02742e-05
6	rs7741690	1440689	A	G	-0.000170186
6	rs9405475	1441282	T	C	-7.109e-06
6	rs2493158	1441494	C	T	5.27611e-05
6	rs10458124	1443099	G	A	-0.000103007
6	rs7774941	1443391	G	A	-8.16688e-06
6	rs9328052	1443760	C	T	2.31952e-05
6	rs9328053	1444295	T	C	-3.95574e-05
6	rs1922938	1446047	A	G	-1.97443e-05
6	rs2745636	1449121	G	T	1.29129e-05
6	rs2816242	1450211	A	G	3.7356e-05
6	rs12213362	1450581	G	T	-0.000150244
6	rs932408	1451437	C	T	-6.24949e-07
6	rs932410	1451582	G	T	0.000101517
6	rs9405481	1452004	T	C	0.000148993
6	rs2816251	1454334	G	A	-5.32739e-05
6	rs2816252	1454972	T	C	-3.80263e-05
6	rs1474721	1455570	A	G	-1.18338e-06
6	rs7762577	1463779	C	T	-0.000440245
6	rs17133981	1464671	C	T	4.05267e-05
6	rs2816272	1464679	C	T	8.77767e-06
6	rs2745625	1465746	G	A	5.34607e-06
6	rs17203091	1471170	C	T	-5.05317e-05
6	rs13193901	1475580	G	A	1.73004e-05
6	rs4435987	1477709	T	C	1.09178e-05
6	rs4959135	1479304	G	A	-0.000289307
6	rs6927891	1479768	A	G	3.28985e-05
6	rs17262881	1480280	A	G	4.18855e-05
6	rs9378296	1482077	T	C	2.5502e-05
6	rs4434508	1486425	C	T	-0.000110441
6	rs4273731	1486871	A	G	-4.8436e-05
6	rs6934822	1489920	C	T	-9.70829e-05
6	rs9502950	1490104	G	T	-5.75154e-05
6	rs6907529	1490250	C	T	-2.16343e-05
6	rs6906804	1490582	G	A	-1.14036e-05
6	rs4131572	1490941	A	G	-1.10266e-05
6	rs12663495	1493695	C	T	-2.98139e-05
6	rs9378631	1494934	G	A	-4.25812e-06
6	rs11752453	1494957	G	A	2.99719e-05
6	rs4959565	1495309	A	C	0.000109002
6	rs9392297	1495398	C	T	-1.61393e-05
6	rs4146690	1495954	C	T	0.000103162
6	rs10900908	1497523	T	C	7.33882e-05
6	rs9405484	1498457	G	T	-7.6357e-06
6	rs12660207	1500565	T	C	1.11693e-05
6	rs4959566	1500918	G	T	-2.40436e-05
6	rs13211750	1502398	C	T	5.10895e-05
6	rs17263154	1503481	G	A	-2.76992e-05
6	rs10900909	1504122	C	T	-0.000171437
6	rs4355648	1505889	G	A	8.37417e-06
6	rs9405488	1506156	G	A	-1.6651e-05
6	rs7763653	1506180	G	A	4.08409e-05
6	rs9392301	1509347	G	A	-5.47898e-05
6	rs17263384	1513073	C	A	-5.27645e-06
6	rs9328058	1514799	C	T	-3.72143e-05
6	rs3935776	1515374	A	C	-7.37055e-05
6	rs9328059	1523076	C	T	1.52848e-05
6	rs13204932	1525830	C	T	-2.91209e-05
6	rs11242703	1528282	G	A	1.67379e-06
6	rs2569865	1529787	G	A	-4.15084e-05
6	rs2816283	1529872	T	C	-5.69192e-06
6	rs6935712	1530835	G	A	1.22716e-05
6	rs6935896	1530918	G	A	9.40564e-05
6	rs6937266	1530985	C	T	0.000202973
6	rs6925228	1531024	T	C	7.56703e-05
6	rs4959569	1533447	T	C	-3.97199e-05
6	rs11242704	1535998	A	G	4.22204e-05
6	rs2816286	1536896	C	T	-8.99536e-06
6	rs2816287	1537144	T	C	-2.30598e-05
6	rs2816291	1538122	T	G	-4.75761e-06
6	rs2569829	1539528	C	T	1.69796e-05
6	rs9378298	1540308	C	T	-6.71886e-05
6	rs2251176	1544743	G	T	2.23169e-05
6	rs2317965	1545513	A	G	-7.09277e-05
6	rs2569835	1546896	G	A	-6.54054e-05
6	rs2745567	1546922	C	A	-9.50469e-05
6	rs2493160	1547019	T	C	-8.03106e-06
6	rs2317966	1550886	G	A	1.31618e-05
6	rs2745603	1552705	C	T	5.17954e-05
6	rs9392305	1556738	T	G	-9.61862e-06
6	rs9501738	1556792	C	A	-2.57194e-06
6	rs1535011	1558449	A	G	-6.56354e-05
6	rs9501740	1565528	A	G	-3.33942e-05
6	rs2745571	1568870	G	A	1.39606e-05
6	rs9502971	1571160	T	C	5.19709e-05
6	rs2338	1573613	G	A	-7.84985e-06
6	rs6921795	1575384	C	T	9.44203e-06
6	rs2569839	1578770	T	C	0.000123547
6	rs9378638	1579190	C	T	-8.4436e-06
6	rs2816221	1580604	T	C	-9.76669e-05
6	rs7772118	1583600	G	A	-9.92948e-06
6	rs2816226	1584384	C	A	-0.000201011
6	rs2745575	1584451	A	G	1.83586e-05
6	rs4959580	1584974	T	C	0.000178928
6	rs2816227	1585160	T	C	0.00011803
6	rs742554	1589002	T	C	4.97919e-05
6	rs12663576	1590288	A	G	4.05421e-05
6	rs2281272	1590396	C	T	5.05724e-05
6	rs2076513	1591011	G	T	9.7489e-07
6	rs2569824	1593646	T	G	3.39302e-05
6	rs4591901	1593851	A	G	-4.20162e-05
6	rs2249437	1595216	T	C	-4.7142e-05
6	rs2745580	1598157	T	C	-3.04598e-05
6	rs2235715	1598942	C	T	-2.39918e-05
6	rs2745593	1603402	G	A	3.59377e-05
6	rs2745596	1606031	T	G	-7.57605e-05
6	rs2235718	1607603	C	T	-1.82694e-05
6	rs9405496	1608631	A	C	-5.19494e-05
6	rs2745599	1613686	A	G	-0.000106258
6	rs9378640	1631215	T	C	-5.08411e-05
6	rs9405142	1632299	A	G	1.6317e-05
6	rs742556	1633682	T	C	-9.88047e-05
6	rs2569859	1634601	A	C	-3.02854e-05
6	rs2569860	1635082	G	T	4.01058e-05
6	rs2745614	1637150	C	A	1.27315e-05
6	rs2745615	1637260	C	T	-0.000616388
6	rs1810496	1640211	T	C	4.69189e-06
6	rs2569862	1640551	A	G	-0.000102625
6	rs9501747	1645553	C	T	-2.54019e-05
6	rs12527698	1648955	C	T	-0.000118818
6	rs2569842	1649032	C	T	0.000108789
6	rs2569844	1649347	G	T	1.11912e-05
6	rs2569846	1649876	T	C	2.19674e-05
6	rs4323354	1658450	T	C	-7.84672e-06
6	rs2814827	1660002	T	G	1.51592e-06
6	rs17134132	1661058	C	A	-1.59911e-05
6	rs4959586	1661504	G	A	-2.10576e-05
6	rs2814807	1661570	C	T	3.96008e-05
6	rs2569879	1663565	A	C	9.0672e-05
6	rs7759035	1663631	C	A	-1.37029e-06
6	rs2569885	1664675	T	C	0.000165753
6	rs9501751	1666963	G	A	-0.000104103
6	rs2246345	1670717	C	T	6.71462e-05
6	rs2814811	1670985	A	G	-1.82286e-05
6	rs1962132	1679526	A	G	2.41825e-05
6	rs1962432	1680806	C	T	-4.9127e-05
6	rs4060649	1681040	C	T	6.25552e-05
6	rs9766727	1682704	T	C	3.75263e-05
6	rs7756485	1683192	T	C	-2.76308e-05
6	rs7771005	1683287	C	T	-1.4348e-05
6	rs2814819	1683711	T	C	2.22906e-05
6	rs2317964	1683847	G	A	1.38963e-05
6	rs9405144	1684571	G	T	-1.92531e-05
6	rs12210324	1684656	G	A	9.51771e-05
6	rs12197376	1684816	C	T	8.90457e-05
6	rs9378304	1684981	A	G	0.000155593
6	rs2569854	1686068	T	G	4.38308e-05
6	rs4461777	1688391	G	A	-8.44319e-05
6	rs4357177	1688525	C	T	-9.2145e-05
6	rs6913557	1689363	T	G	1.01967e-05
6	rs11242715	1689999	G	A	2.10774e-05
6	rs9392322	1695439	G	A	-6.63905e-05
6	rs7755553	1696017	A	C	-8.01399e-06
6	rs1138803	1696457	A	G	0.000217932
6	rs11968464	1696841	C	T	-5.57466e-05
6	rs4538755	1698198	A	G	-2.46523e-05
6	rs9503009	1701839	C	T	-9.94736e-06
6	rs9328066	1702106	A	G	-3.75922e-06
6	rs9378305	1703290	C	T	4.64384e-06
6	rs9503011	1704150	C	T	-5.10426e-05
6	rs9405505	1705317	G	A	-2.02069e-05
6	rs9503012	1707254	C	T	-1.20991e-05
6	rs9503013	1707399	G	A	-0.000206827
6	rs9405506	1708871	T	C	-2.80929e-05
6	rs9392324	1709291	G	A	-1.99904e-05
6	rs12206258	1709703	T	C	-6.26189e-06
6	rs7765461	1712306	C	A	6.72385e-06
6	rs12203614	1713390	T	C	-5.22435e-06
6	rs761147	1716710	C	T	0.000119687
6	rs4959149	1721914	A	G	-1.88696e-05
6	rs9378310	1726162	G	A	-1.82916e-05
6	rs960295	1726623	C	T	1.02301e-05
6	rs7746815	1728931	G	A	1.50756e-05
6	rs3823261	1730212	T	C	-0.000108939
6	rs12189843	1735174	C	T	-7.59331e-06
6	rs3734739	1742794	A	G	1.75335e-06
6	rs3800034	1747464	T	G	3.1291e-05
6	rs1013303	1749928	T	C	-6.70331e-05
6	rs7740069	1757229	G	T	1.27404e-05
6	rs1040530	1758179	T	C	9.37982e-06
6	rs6596855	1759357	G	A	0.000128169
6	rs10484696	1759740	T	C	-4.49242e-05
6	rs3800036	1760556	G	A	0.000177276
6	rs3800042	1763561	C	T	0.000303771
6	rs3800043	1764324	C	T	-8.7002e-06
6	rs3800046	1766973	G	A	8.49958e-05
6	rs1040532	1772720	A	G	4.4614e-05
6	rs2318089	1775436	G	A	7.15146e-05
6	rs722585	1775863	G	A	0.000131801
6	rs7745811	1776376	T	C	0.000156564
6	rs3778523	1777764	T	C	2.08123e-05
6	rs689035	1781381	C	T	-1.79264e-05
6	rs3823271	1782040	C	T	2.84029e-05
6	rs3800064	1782147	T	C	3.32032e-05
6	rs2318108	1783495	A	G	-7.64293e-05
6	rs3800065	1783630	G	A	-9.50936e-05
6	rs6919059	1784096	A	G	-0.000194224
6	rs723063	1784852	A	G	-3.17026e-05
6	rs226444	1785918	A	G	-0.000121904
6	rs3800070	1786032	T	C	-9.04805e-05
6	rs226445	1786340	C	T	-1.956e-05
6	rs226447	1787862	A	G	-3.11551e-05
6	rs226453	1792798	C	T	-1.1681e-07
6	rs226454	1795549	T	C	-1.16897e-05
6	rs226455	1796604	T	C	-2.34059e-05
6	rs226456	1797160	A	G	7.96968e-05
6	rs3778526	1801390	T	C	8.51187e-05
6	rs226462	1807658	C	T	1.76015e-05
6	rs226463	1807959	T	C	-5.85991e-06
6	rs6596856	1825105	G	A	-2.64087e-05
6	rs7752683	1825234	T	C	-5.96985e-05
6	rs9391933	1825339	G	A	2.59755e-05
6	rs9328071	1825466	T	G	-2.03656e-05
6	rs9391934	1826798	A	G	1.35994e-05
6	rs9328072	1828165	T	C	1.13421e-05
6	rs3800091	1837828	T	C	-8.88181e-05
6	rs6912444	1842714	T	C	-0.000243299
6	rs3778539	1848148	A	G	5.63611e-06
6	rs6596857	1848388	A	G	2.56944e-05
6	rs9503031	1848467	A	C	-2.01071e-05
6	rs3800097	1856172	C	T	4.25689e-06
6	rs3800099	1856960	T	C	-5.3271e-05
6	rs3800101	1859130	G	A	3.69752e-05
6	rs3800105	1863854	C	T	-0.000266163
6	rs3800106	1863874	C	T	-1.07919e-05
6	rs6930647	1865468	C	T	0.000121001
6	rs2281760	1866526	A	C	-9.86584e-06
6	rs7776397	1867102	C	A	1.80638e-05
6	rs4142186	1869592	A	C	5.73883e-05
6	rs6596858	1871901	T	C	-0.000133942
6	rs9378661	1877958	A	G	3.51783e-05
6	rs3800119	1885972	C	T	-5.61422e-05
6	rs13197177	1890965	T	C	2.42154e-06
6	rs3778543	1891383	C	T	3.5815e-05
6	rs3823279	1896599	T	G	-2.14378e-05
6	rs3800122	1899671	T	C	3.95413e-05
6	rs1570533	1901247	T	C	1.61119e-05
6	rs1570534	1901495	C	T	1.42193e-05
6	rs4959160	1910716	C	T	0.000135315
6	rs3778555	1917689	G	A	-7.09254e-05
6	rs3800130	1918122	G	A	1.59063e-05
6	rs4463305	1918572	T	C	2.41524e-05
6	rs3800136	1921848	T	G	-6.32065e-05
6	rs11969985	1922907	G	A	0.000118433
6	rs9392346	1929255	A	G	3.42849e-05
6	rs17772897	1932678	A	C	2.90936e-05
6	rs912308	1935155	G	A	-7.30565e-06
6	rs3800143	1942538	T	C	6.58822e-05
6	rs3800144	1943154	T	G	7.81029e-05
6	rs11242726	1944939	G	A	8.24881e-06
6	rs2628438	1946510	G	A	3.96295e-05
6	rs2628440	1947530	C	A	5.15121e-05
6	rs3800148	1947819	C	T	3.28439e-06
6	rs2761233	1949101	T	C	-4.71035e-05
6	rs7759192	1954508	G	A	-2.015e-05
6	rs9378664	1955398	C	T	-6.37993e-05
6	rs3800150	1955764	A	G	1.87961e-05
6	rs2761239	1957861	G	A	5.10629e-05
6	rs2761244	1967240	T	C	3.23825e-05
6	rs1408002	1976501	T	C	1.21937e-05
6	rs1830733	1976723	A	G	5.57939e-06
6	rs1830734	1977443	T	C	-3.97117e-05
6	rs9503060	1986607	C	T	-3.90147e-05
6	rs6596866	1995508	G	A	5.72051e-05
6	rs4959620	1996943	G	A	-8.02669e-06
6	rs4959621	1997212	A	G	-4.41371e-05
6	rs9392351	2001355	A	G	2.03343e-05
6	rs4412249	2002051	G	A	6.7123e-06
6	rs4367413	2002196	T	G	0.000118213
6	rs7751738	2005682	C	A	2.03072e-05
6	rs11242729	2005974	C	T	5.17807e-06
6	rs6925298	2007687	G	A	1.80171e-05
6	rs2076916	2009649	A	G	2.65814e-05
6	rs6596867	2012739	A	C	8.12704e-05
6	rs12212324	2016679	G	A	0.000384446
6	rs9392353	2021708	G	A	2.83377e-05
6	rs9392354	2028237	A	G	7.1635e-05
6	rs9392356	2032259	C	T	0.000118868
6	rs4580917	2033840	A	G	0.000106707
6	rs11242732	2037175	C	T	7.97062e-06
6	rs6910252	2037632	T	G	1.42071e-05
6	rs11242733	2038374	C	T	2.95046e-05
6	rs9503076	2039027	G	A	0.000352887
6	rs9503077	2039044	T	C	6.65749e-05
6	rs12201717	2043480	T	G	1.40635e-05
6	rs4959630	2048584	C	T	9.28971e-05
6	rs9503080	2051869	T	C	-1.50813e-05
6	rs9405541	2052811	C	T	5.46321e-05
6	rs476594	2059110	T	C	-1.17816e-05
6	rs9378676	2064264	A	C	1.05685e-05
6	rs676015	2064648	T	C	-3.73846e-05
6	rs9405545	2071661	T	C	-0.000103964
6	rs12055694	2072157	G	A	0.00013021
6	rs17134651	2072578	T	C	-9.31767e-06
6	rs1004779	2093432	A	G	-1.57816e-05
6	rs2026446	2095234	T	C	-2.35756e-05
6	rs4959632	2105977	G	A	-0.000256634
6	rs10484948	2108585	A	G	0.000130948
6	rs9378323	2111091	C	T	2.18474e-05
6	rs3800156	2123744	A	G	-8.38354e-05
6	rs4140449	2129479	T	C	5.24509e-05
6	rs4959635	2129823	A	C	4.59771e-05
6	rs4959167	2145136	A	G	5.68018e-06
6	rs4959168	2145447	C	T	3.85904e-05
6	rs11965306	2148946	G	A	7.7385e-05
6	rs3800168	2149663	C	T	6.16179e-05
6	rs9503109	2151238	C	T	-1.30697e-05
6	rs932445	2167225	T	C	-1.90006e-05
6	rs444257	2176239	C	A	0.000123766
6	rs234917	2183521	A	G	8.22228e-05
6	rs234930	2188596	G	A	0.000164969
6	rs186828	2194471	T	C	8.83675e-05
6	rs12528102	2199634	T	C	9.60225e-06
6	rs6908269	2205806	G	A	6.36062e-05
6	rs9392372	2208360	A	G	-2.82781e-05
6	rs234915	2209577	T	G	0.000100171
6	rs234914	2209680	T	C	3.28332e-05
6	rs9378324	2209860	C	A	-6.23229e-06
6	rs3800185	2212169	A	C	4.45978e-06
6	rs3778566	2213785	T	C	3.88806e-05
6	rs12215717	2215067	A	G	4.36168e-05
6	rs12216224	2215826	A	G	-4.78518e-05
6	rs6903476	2222462	G	A	2.57184e-05
6	rs9392374	2223002	T	G	-0.000124908
6	rs3778568	2225680	C	T	-2.71825e-05
6	rs9405550	2230064	G	T	-2.84672e-05
6	rs2295009	2230645	A	C	5.17869e-06
6	rs9378688	2235633	G	A	6.72483e-05
6	rs2479015	2240607	T	C	-5.34814e-05
6	rs12665003	2240681	G	A	-0.000241881
6	rs3823287	2244721	T	G	-3.97619e-06
[truncated: 60,884 more rows]

## Sheet: Chr7
CHR	SNV	Position1	Eff. Allele2	Ref. allele3	PRSGW_ASN4
[truncated: 49,190 more rows]

[truncated: 15 more sheets: Chr8, Chr9, Chr10, Chr11, Chr12, Chr13, Chr14, Chr15, Chr16, Chr17, Chr18, Chr19, Chr20, Chr21, Chr22]
