# Supplementary material for: Polygenic risk scores for prediction of breast cancer risk in Asian populations
Source: Genet Med. Author manuscript; Available in PMC 2022 Mar 8. (PMC7612481; doi:10.1016/j.gim.2021.11.008)
Supplement: TableS4 [file EMS140660-supplement-TableS4.xlsx]

## Sheet: TableS4
Table S4. SNVs and beta coefficient SNVs used in the construction of PRSGW_EUR.
1Build 37 position
2Effect allele
3Reference allele
4Beta coefficient associated with overall breast cancer risk in European population output from PRS-CSx

## Sheet: Chr1
CHR	SNV	Position1	Eff. Allele2	Ref. allele3	PRSGW_EUR4
1	rs4475691	846808	C	T	8.71607e-05
1	rs7537756	854250	A	G	5.90099e-05
1	rs13302982	861808	A	G	0.000119919
1	rs4040604	863124	G	T	4.06451e-05
1	rs2340587	864938	G	A	-4.8926e-05
1	rs28576697	870645	T	C	2.46938e-05
1	rs1110052	873558	G	T	-1.71781e-05
1	rs2272756	882033	G	A	8.94726e-05
1	rs6694632	916834	G	A	3.64707e-06
1	rs2341354	918573	A	G	1.87077e-05
1	rs6665000	924898	C	A	6.92103e-05
1	rs2341362	927309	T	C	0.000194218
1	rs9777703	928836	C	T	0.000114749
1	rs1891910	932457	G	A	-8.24232e-06
1	rs2465136	990417	T	C	-5.81112e-05
1	rs7526076	998395	A	G	1.99857e-05
1	rs6689308	1029805	A	G	-0.000148325
1	rs6687776	1030565	C	T	-0.000150913
1	rs6678318	1030633	G	A	-2.39997e-05
1	rs6671356	1040026	T	C	1.47706e-05
1	rs6604968	1041700	A	G	-0.000197409
1	rs12726255	1049950	A	G	-0.000212299
1	rs4970409	1053452	G	A	4.58522e-05
1	rs11807848	1061166	T	C	-2.42297e-05
1	rs9442373	1062638	C	A	-8.36752e-06
1	rs11260542	1110019	A	G	1.47646e-05
1	rs12092254	1113121	G	A	-6.86025e-06
1	rs10907175	1130727	A	C	0.000102328
1	rs3819001	1138913	T	C	1.29014e-05
1	rs11466681	1141387	C	T	8.38882e-05
1	rs2887286	1156131	T	C	1.52073e-05
1	rs3813199	1158277	G	A	0.000127151
1	rs6671424	1160665	G	A	1.81445e-05
1	rs3766186	1162435	C	A	1.91807e-05
1	rs7515488	1163804	C	T	7.40922e-05
1	rs7528416	1171249	T	C	3.55498e-06
1	rs6697886	1173611	G	A	-3.74371e-06
1	rs2297864	1177630	A	G	6.72655e-05
1	rs12093154	1178925	G	A	4.80753e-05
1	rs7524470	1192515	A	G	2.57989e-05
1	rs11260570	1201640	T	C	8.18962e-06
1	rs6667923	1206343	C	A	6.54656e-05
1	rs3737722	1209636	A	G	-4.9762e-05
1	rs11260577	1210471	T	C	3.33411e-05
1	rs6689813	1210963	T	C	-1.30602e-05
1	rs6685064	1211292	C	T	-1.24919e-05
1	rs604618	1232319	G	A	-9.58486e-06
1	rs1739855	1233941	T	C	5.55812e-06
1	rs2477782	1237036	T	C	4.0167e-05
1	rs11260584	1239339	T	G	-0.000177537
1	rs1536168	1241529	A	G	4.56774e-05
1	rs12103	1247494	T	C	-3.39259e-06
1	rs12142199	1249187	G	A	6.11841e-06
1	rs34054191	1250957	G	A	1.81921e-07
1	rs4970432	1254136	G	A	-7.77279e-05
1	rs1810745	1257593	A	G	-8.49757e-06
1	rs3845293	1258246	A	C	1.50549e-05
1	rs3855955	1276077	G	A	-0.000108566
1	rs307380	1287127	G	A	-0.000169354
1	rs34389364	1295323	G	A	-0.000247533
1	rs34876581	1295403	T	C	1.77127e-05
1	rs2765023	1297065	C	T	4.27708e-05
1	rs2765021	1297422	C	T	-0.000104102
1	rs17160669	1305561	C	T	-1.22032e-05
1	rs2649589	1311716	G	A	-4.66765e-05
1	rs2649588	1314015	C	T	-0.000132835
1	rs2477777	1314172	C	T	-0.000172226
1	rs35242196	1333598	C	A	-3.46051e-06
1	rs1240707	1335302	C	T	0.000139485
1	rs1240708	1335790	A	G	1.14804e-05
1	rs1695824	1365570	A	C	-1.708e-05
1	rs873927	1366830	A	G	-3.4934e-05
1	rs6690515	1447325	G	A	1.46493e-05
1	rs6669795	1450947	A	C	6.26972e-05
1	rs9439462	1462766	C	T	3.7663e-05
1	rs12032637	1465382	A	G	0.000216126
1	rs6683520	1466828	C	T	1.13198e-05
1	rs1987191	1467485	T	C	-1.66915e-05
1	rs1571150	1474304	C	A	6.43417e-06
1	rs7290	1477244	T	C	-4.27328e-06
1	rs3766180	1478153	T	C	3.39954e-06
1	rs3766178	1478180	T	C	-6.14637e-05
1	rs7517401	1483010	G	A	1.375e-05
1	rs2031709	1485984	C	A	-0.000100478
1	rs1887284	1487059	G	A	0.000245561
1	rs7531530	1489670	C	T	-2.2966e-06
1	rs3820075	1490559	A	G	6.54129e-06
1	rs3766170	1497008	T	C	-9.04699e-06
1	rs3766169	1497201	A	C	-5.18905e-05
1	rs9439468	1499298	A	G	-8.59929e-07
1	rs6603791	1500941	A	G	1.42621e-05
1	rs6603793	1505255	C	T	4.87897e-05
1	rs6604983	1521595	A	G	0.000107354
1	rs28414855	1526270	G	T	-4.24929e-05
1	rs12748433	1559971	C	T	-2.84353e-05
1	rs28635343	1560103	C	T	2.28045e-05
1	rs28464684	1566160	T	C	0.000353295
1	rs6699975	1603434	G	T	-0.000171795
1	rs7407	1684472	C	T	1.1112e-05
1	rs876029	1695574	G	T	-9.61909e-05
1	rs5021859	1696659	A	G	3.06934e-05
1	rs7531583	1706160	A	G	-2.03162e-06
1	rs34238514	1706735	C	T	-5.45097e-06
1	rs12041925	1707740	T	G	-1.26303e-05
1	rs12044597	1708801	A	G	1.53828e-07
1	rs10907194	1712230	C	T	-1.06172e-05
1	rs7534617	1713869	T	G	-4.45866e-05
1	rs742359	1715011	C	A	-9.07527e-05
1	rs2272908	1721479	C	T	7.49717e-06
1	rs3737628	1722932	C	T	3.28615e-06
1	rs9660180	1723031	G	A	2.60063e-05
1	rs9970652	1725626	C	T	2.74931e-05
1	rs16825336	1745726	G	A	3.06616e-05
1	rs12742323	1746694	G	T	2.97995e-05
1	rs2180311	1748734	T	C	-2.84259e-06
1	rs4648726	1752955	C	T	-2.41525e-05
1	rs9786963	1759026	T	C	1.88447e-05
1	rs10907187	1759054	G	A	-2.2123e-05
1	rs9786942	1759213	A	G	3.06465e-05
1	rs7553640	1762014	T	C	-7.63946e-05
1	rs11589067	1763774	G	A	0.000125864
1	rs6603797	1765583	T	C	2.92943e-05
1	rs11260622	1775175	A	G	-0.000163317
1	rs4648727	1776269	C	A	-5.50926e-05
1	rs12126768	1778090	T	G	5.93192e-05
1	rs6692959	1779036	T	C	2.97283e-05
1	rs10907192	1793111	A	G	-4.88503e-05
1	rs7511905	1793786	A	C	-2.33999e-05
1	rs9660106	1797947	A	G	6.02281e-05
1	rs4648592	1801034	G	A	-3.41388e-05
1	rs35511469	1802649	G	T	2.36824e-05
1	rs3855951	1804302	C	T	-1.90248e-05
1	rs11260624	1809509	C	T	-9.29415e-05
1	rs7525092	1810090	C	T	-1.71482e-05
1	rs6603803	1812688	A	G	6.2392e-05
1	rs16824526	1818129	A	C	2.4412e-05
1	rs6603804	1819378	T	C	-6.89422e-05
1	rs6603805	1821625	G	A	3.40944e-05
1	rs6688000	1823922	A	G	3.13485e-05
1	rs745910	1829482	T	C	-1.52e-05
1	rs4648732	1837878	C	T	-4.52744e-05
1	rs2748988	1846357	G	A	1.86496e-05
1	rs2748987	1846582	A	G	2.76346e-05
1	rs2247560	1846765	G	A	2.89507e-05
1	rs28710181	1847531	C	T	7.64096e-05
1	rs2748986	1847856	G	T	5.76814e-05
1	rs2490548	1852134	A	G	-1.08812e-06
1	rs28508199	1852484	A	G	-3.79799e-05
1	rs2803349	1852772	C	T	4.16725e-05
1	rs1884454	1853288	G	T	3.79166e-05
1	rs2803348	1854109	A	G	1.91175e-06
1	rs2250833	1854321	A	G	9.60096e-05
1	rs28633659	1854546	C	T	5.93398e-05
1	rs752965	1856098	C	T	3.73605e-06
1	rs2748984	1859296	T	C	2.70001e-05
1	rs2803316	1865298	A	G	1.37358e-06
1	rs16824543	1871337	G	A	-0.000108086
1	rs2748981	1873453	G	A	5.52037e-07
1	rs12758705	1873625	G	A	-1.76773e-05
1	rs2803329	1874581	A	G	9.34993e-06
1	rs3820011	1888193	C	A	9.1279e-06
1	rs16824588	1900232	T	C	-1.44707e-05
1	rs4648745	1914265	T	C	-1.39505e-05
1	rs3795283	1916587	G	T	9.6199e-06
1	rs6656398	1941929	G	A	1.39256e-05
1	rs13303016	1946591	G	A	-1.284e-05
1	rs4481796	1948805	T	C	-1.35344e-06
1	rs28603108	1950621	G	A	2.20367e-05
1	rs3121819	1951827	A	G	-4.69412e-05
1	rs3128318	1952782	C	A	8.16626e-06
1	rs1878745	1991014	A	G	-2.17552e-05
1	rs2678939	2000592	C	A	1.69852e-06
1	rs6663158	2004098	G	A	-0.000154311
1	rs2254669	2006108	A	G	-1.52021e-05
1	rs16824697	2006127	G	A	-8.95511e-06
1	rs16824712	2007381	A	G	-4.15097e-05
1	rs16824749	2016802	T	C	-6.14282e-06
1	rs2803310	2017297	T	C	-2.47047e-05
1	rs2459994	2024064	C	T	-2.85494e-05
1	rs12755035	2026361	G	A	-1.48202e-05
1	rs3128326	2026403	T	C	-2.77562e-07
1	rs884080	2026749	A	G	-5.61259e-06
1	rs7513222	2027901	G	A	-5.09934e-05
1	rs2376802	2031342	T	C	-1.04014e-05
1	rs908742	2033256	G	A	5.07313e-05
1	rs10910029	2035379	A	G	-1.81915e-05
1	rs10910030	2035684	C	T	-3.92979e-05
1	rs10752741	2035799	G	A	-4.59816e-06
1	rs10797413	2036263	G	A	-8.59629e-06
1	rs12410859	2038732	C	T	4.8845e-06
1	rs4648805	2040763	G	A	3.52609e-05
1	rs4648807	2040898	T	C	2.32171e-05
1	rs4648808	2040936	T	C	2.87289e-05
1	rs11584491	2042543	A	G	-1.77263e-06
1	rs6603813	2043080	T	G	7.23918e-05
1	rs3128337	2045882	A	G	-4.18105e-05
1	rs3107145	2047547	G	A	-2.44867e-06
1	rs3107146	2047584	T	C	0.000108117
1	rs3107147	2048729	G	A	-2.86804e-05
1	rs3107151	2051513	T	G	-2.25713e-05
1	rs3128291	2058023	A	G	3.72304e-05
1	rs3107157	2061969	T	C	-0.000167121
1	rs3128296	2068906	G	T	-0.000111402
1	rs425277	2069172	C	T	4.00046e-06
1	rs3753242	2069681	C	T	2.93119e-05
1	rs3128297	2070100	C	T	7.94968e-05
1	rs424079	2071340	C	A	-0.000111006
1	rs12026349	2074104	G	T	3.74115e-05
1	rs427811	2075560	T	G	0.000226328
1	rs377283	2075570	T	C	1.51784e-05
1	rs385039	2077409	A	G	3.8381e-05
1	rs262672	2080813	G	T	4.41153e-06
1	rs3107126	2081642	C	A	3.62268e-06
1	rs262669	2082489	G	A	0.000119023
1	rs9442619	2082505	C	T	2.52732e-05
1	rs2257182	2082566	T	C	0.000183319
1	rs262663	2084598	T	C	7.24701e-05
1	rs262662	2085033	A	G	0.000105737
1	rs2459984	2086312	A	G	2.99208e-05
1	rs3123592	2087557	T	C	1.60513e-05
1	rs262657	2088577	G	A	4.92836e-05
1	rs262656	2088754	A	C	0.000131489
1	rs262654	2089526	G	A	0.000277022
1	rs262653	2090095	T	G	3.81737e-05
1	rs262651	2091397	A	G	0.000104066
1	rs3052	2096638	C	T	0.000302606
1	rs262641	2104981	A	G	0.000109894
1	rs3128309	2105878	G	A	-1.42295e-05
1	rs626479	2110260	G	A	8.2459e-05
1	rs2460001	2111030	T	C	2.03363e-05
1	rs262688	2113565	T	G	4.01499e-06
1	rs262687	2117155	G	A	1.3326e-05
1	rs3123595	2117558	C	T	-3.08406e-05
1	rs262685	2118339	A	G	5.33585e-05
1	rs2460002	2119833	A	G	1.70336e-05
1	rs2503701	2121118	C	T	1.46261e-05
1	rs7512482	2146966	T	C	2.75504e-05
1	rs262683	2155869	C	T	8.57405e-05
1	rs2460000	2156362	A	G	-1.11232e-05
1	rs262680	2167149	C	T	0.000296084
1	rs263526	2173504	T	C	-8.00086e-06
1	rs10910034	2176038	C	T	-5.61296e-06
1	rs1713712	2176161	C	T	1.13497e-05
1	rs260513	2180524	G	A	2.55302e-06
1	rs260512	2182470	G	A	1.77313e-05
1	rs16824948	2186220	C	T	0.000311628
1	rs12084736	2189580	C	T	-0.000110382
1	rs10797417	2192433	A	G	-1.25139e-05
1	rs7547453	2195117	C	T	0.000253438
1	rs11588312	2199057	C	T	-2.15872e-05
1	rs7553178	2204755	G	A	3.80508e-05
1	rs10910047	2211849	A	G	-7.91881e-06
1	rs2017143	2220649	C	T	2.62561e-05
1	rs903919	2222583	T	C	1.3859e-05
1	rs2132303	2223258	T	C	-4.0292e-05
1	rs884940	2223866	C	T	-7.0743e-05
1	rs12743493	2224836	G	A	-1.16922e-05
1	rs2643888	2229447	A	G	6.68069e-05
1	rs1496555	2234251	A	G	1.75283e-05
1	rs2843159	2235672	C	T	0.000158674
1	rs2643904	2236697	A	G	-3.34789e-05
1	rs2173049	2240006	T	C	1.92559e-05
1	rs2645065	2261222	C	A	-7.75075e-06
1	rs2843143	2269948	C	T	1.60019e-05
1	rs2645072	2280423	A	C	2.24258e-05
1	rs2055204	2280661	G	A	3.26549e-05
1	rs4648831	2283117	C	T	-2.42787e-05
1	rs2840528	2283896	A	G	5.92721e-06
1	rs2645082	2284003	T	C	1.43999e-05
1	rs3795272	2284195	T	C	7.90461e-07
1	rs12049067	2284486	C	T	4.81574e-06
1	rs2843129	2285414	G	A	-5.64997e-06
1	rs2840530	2285730	A	G	3.7235e-05
1	rs2840531	2286408	C	T	6.08553e-05
1	rs2645085	2287616	T	C	4.78533e-05
1	rs2645087	2288852	G	A	7.34045e-06
1	rs903914	2289321	G	A	8.34541e-06
1	rs2840542	2291680	T	C	4.59543e-05
1	rs2279703	2306695	C	T	-2.06219e-05
1	rs7519807	2306972	G	A	-4.81018e-05
1	rs12033324	2307481	C	A	-2.22538e-05
1	rs2843160	2309082	T	G	4.05259e-06
1	rs903901	2310193	G	A	0.000295166
1	rs3736330	2327075	C	T	-4.49527e-05
1	rs2840532	2327815	C	T	7.33098e-06
1	rs2645081	2328714	A	G	6.05429e-05
1	rs3001344	2329808	A	G	9.51434e-05
1	rs3001336	2333031	G	A	1.71164e-05
1	rs1129333	2335676	A	G	3.71004e-05
1	rs1129332	2336210	C	T	2.32181e-05
1	rs2494427	2338569	T	C	2.93933e-05
1	rs2494428	2339074	C	T	6.00229e-05
1	rs10910070	2350912	G	A	-6.75974e-05
1	rs11577147	2351096	A	G	-9.1186e-05
1	rs12731309	2352146	C	T	7.48415e-06
1	rs10910071	2353085	A	G	-1.80369e-05
1	rs35799953	2353869	G	T	-1.35113e-05
1	rs4531246	2362020	G	T	6.63641e-05
1	rs2494641	2362827	C	T	-1.09699e-06
1	rs4233033	2368232	T	C	-6.30003e-06
1	rs6659405	2373089	G	T	6.72276e-05
1	rs11581548	2379248	G	A	4.44293e-06
1	rs10910078	2390588	T	C	-1.53387e-05
1	rs1998760	2397136	C	T	0.000101805
1	rs1998759	2397174	G	A	1.22344e-05
1	rs12049628	2409276	A	G	-6.84397e-06
1	rs10797428	2411451	A	G	-2.58133e-05
1	rs4648639	2416357	G	A	-3.18917e-05
1	rs4648640	2417958	G	A	2.28604e-05
1	rs2477702	2424894	T	C	7.47193e-05
1	rs2477707	2431057	C	T	1.01569e-05
1	rs1107685	2439191	A	G	-2.96627e-06
1	rs2236397	2442953	C	A	-5.69991e-06
1	rs2247308	2445406	A	G	-2.8575e-05
1	rs2236395	2446880	A	G	1.99435e-05
1	rs2246732	2450394	A	G	8.18168e-06
1	rs2494636	2452357	G	A	-1.49495e-05
1	rs3122923	2455500	A	C	-3.98197e-05
1	rs10910097	2521430	C	T	1.19227e-05
1	rs867436	2523723	C	T	0.000157898
1	rs3748816	2526746	A	G	-9.30689e-06
1	rs2260976	2527678	A	G	-5.6978e-05
1	rs2843401	2528133	T	C	-3.36546e-06
1	rs2843402	2528682	T	C	6.87633e-07
1	rs2764845	2528999	G	T	-1.30143e-05
1	rs2843403	2529097	T	C	-3.90454e-05
1	rs2764841	2529360	G	A	-0.00011249
1	rs2843404	2530558	T	C	-2.40546e-05
1	rs2985855	2531372	A	C	-0.000100707
1	rs2985857	2532624	C	T	1.25495e-05
1	rs6424092	2532899	C	A	-2.49785e-05
1	rs10910099	2533552	A	C	3.96622e-07
1	rs10797437	2539006	T	C	-1.17157e-05
1	rs4445406	2539400	T	C	-2.37742e-06
1	rs10797440	2541269	A	G	3.8624e-05
1	rs10752748	2544640	G	A	1.48956e-05
1	rs6684865	2546229	G	A	0.000102177
1	rs12117343	2551785	C	T	-5.2637e-06
1	rs11590198	2551900	G	A	-2.69467e-05
1	rs3890745	2553624	T	C	4.55828e-05
1	rs4474198	2553758	C	T	-1.06225e-05
1	rs6698817	2564183	T	C	-0.000143021
1	rs4648499	2699649	A	C	2.07025e-05
1	rs4648390	2700372	C	T	-3.94627e-05
1	rs4648356	2709164	C	A	0.000195705
1	rs2377041	2713327	C	T	1.64095e-05
1	rs4648360	2723345	C	T	-3.05928e-05
1	rs10909880	2727804	C	T	3.0979e-05
1	rs4648481	2749716	G	T	-1.36088e-05
1	rs6680471	2754512	C	T	1.61629e-05
1	rs4648384	2756621	C	A	-9.14639e-06
1	rs12049543	2761375	C	A	1.14694e-05
1	rs1456460	2761863	G	T	-2.03841e-06
1	rs12409348	2779043	T	C	1.62638e-06
1	rs1563469	2786145	G	A	-8.18762e-05
1	rs897615	2787093	C	T	-3.69133e-06
1	rs10910019	2789108	T	C	-4.05019e-05
1	rs10797342	2797856	C	T	-5.74401e-05
1	rs3100865	2806107	T	G	3.60657e-05
1	rs1456465	2811814	G	A	-3.94966e-05
1	rs1456466	2811988	T	C	4.44458e-05
1	rs2842910	2817421	T	C	0.000109837
1	rs12035436	2823459	G	T	3.01997e-05
1	rs880725	2824989	A	G	1.87708e-05
1	rs880724	2825154	C	T	-1.22575e-05
1	rs897631	2825367	T	C	2.90375e-05
1	rs897632	2826163	G	A	2.24682e-05
1	rs1869970	2829551	A	G	-1.76944e-06
1	rs1869971	2833160	C	T	-1.72907e-05
1	rs1563468	2833743	T	C	2.31815e-05
1	rs4648432	2839757	A	C	1.12293e-05
1	rs9782915	2841880	A	G	-2.21404e-05
1	rs2045331	2842270	G	A	2.48047e-06
1	rs2045332	2842319	G	A	-3.93785e-05
1	rs2606411	2847488	T	C	5.08043e-06
1	rs12403214	2849190	T	G	2.57008e-06
1	rs4648441	2850181	G	T	9.15909e-06
1	rs1869972	2851238	G	A	-2.48911e-05
1	rs1473386	2852206	T	C	-4.63084e-06
1	rs10797368	2852707	C	T	9.58154e-05
1	rs16823228	2853759	A	G	-8.92149e-06
1	rs2842909	2859724	C	T	-4.28948e-05
1	rs2925499	2860931	C	T	-1.95809e-05
1	rs2606414	2867148	C	T	1.05869e-05
1	rs2842933	2867961	G	A	-3.89402e-05
1	rs2842906	2869913	G	A	-3.73603e-06
1	rs2485944	2883858	C	T	-3.25927e-05
1	rs2485945	2883932	T	C	9.57196e-05
1	rs12044030	2889577	C	T	-9.74071e-06
1	rs6681741	2898960	C	T	-9.33884e-05
1	rs1572657	2902128	C	T	-3.49047e-05
1	rs10909852	2905605	T	C	-7.23465e-05
1	rs10909855	2908388	C	T	-4.60535e-05
1	rs12022429	2919942	G	A	-1.07427e-05
1	rs2027262	2926379	T	C	-2.35213e-05
1	rs2027264	2926555	G	A	-8.95845e-05
1	rs7534897	2928421	C	T	3.88953e-05
1	rs6691208	2931327	C	A	-5.18508e-06
1	rs4576609	2938265	C	T	-5.67958e-05
1	rs3795263	2938989	G	A	5.51143e-05
1	rs7412983	2943183	A	C	-1.78714e-05
1	rs2142569	2944527	G	A	-8.6805e-05
1	rs12039548	2947909	T	C	-0.000127611
1	rs12034573	2948020	G	A	-2.985e-05
1	rs34408665	2950067	T	C	-1.13329e-05
1	rs6661908	2950334	G	A	-4.90997e-05
1	rs10489589	2951244	T	C	-9.86412e-05
1	rs10489588	2951834	G	A	-0.000225351
1	rs9661525	2952840	T	G	-4.42486e-07
1	rs2993510	2956666	T	C	-1.48461e-05
1	rs12409277	2957600	T	C	7.91931e-06
1	rs6692292	2959610	T	C	-4.39503e-05
1	rs717795	2970464	T	C	-0.000560543
1	rs2993480	2973322	C	T	-0.000105402
1	rs1125017	2974742	A	C	-8.56171e-06
1	rs2376821	2974852	T	C	-3.00823e-06
1	rs760567	3000465	A	G	-3.41195e-05
1	rs6695131	3000924	T	C	7.89821e-05
1	rs2981881	3004357	T	C	2.13435e-05
1	rs926246	3006131	T	C	3.78154e-05
1	rs926244	3006283	A	G	-3.28994e-05
1	rs2817168	3013690	A	G	2.23209e-05
1	rs2993493	3020246	C	A	-3.69125e-05
1	rs1890336	3024265	A	C	2.95666e-05
1	rs4648453	3025712	G	T	2.53841e-06
1	rs12135664	3026100	C	T	-0.000118349
1	rs2993502	3027341	C	T	5.47938e-05
1	rs6690373	3035227	A	G	-5.12222e-05
1	rs2817178	3047252	T	C	1.27209e-05
1	rs7538096	3057661	T	C	7.68594e-05
1	rs2817185	3062361	A	G	-1.47923e-06
1	rs731031	3072692	T	C	1.2135e-05
1	rs2651902	3074306	C	T	-1.46449e-05
1	rs2742673	3080019	G	T	-1.40233e-05
1	rs1798246	3080855	A	C	-0.000104526
1	rs2651899	3083712	T	C	-0.000123528
1	rs2651935	3086496	C	T	-7.82098e-06
1	rs2651936	3088742	C	T	1.98732e-05
1	rs12733843	3097073	G	A	4.50735e-05
1	rs2817134	3098715	T	C	5.198e-06
1	rs2651929	3101353	T	C	2.01774e-05
1	rs2651927	3101762	A	C	-5.47504e-06
1	rs12135062	3103312	G	T	1.50215e-05
1	rs4233024	3103826	C	T	8.87626e-06
1	rs10752733	3104630	A	G	9.96614e-06
1	rs2817138	3105276	T	G	-2.59493e-05
1	rs6685614	3108517	G	A	-2.73744e-06
1	rs7539775	3109151	G	A	-1.08337e-05
1	rs10797383	3112417	T	C	-8.1573e-07
1	rs10909895	3113680	T	C	-9.88362e-05
1	rs10909901	3131235	C	T	-3.99327e-05
1	rs2651906	3135175	C	T	-1.48094e-05
1	rs2651898	3136858	A	G	6.04882e-05
1	rs2651895	3138111	G	T	-3.46399e-05
1	rs2817148	3138136	A	G	3.17958e-05
1	rs2651891	3139916	G	A	9.9148e-07
1	rs11804075	3140247	G	A	-1.4416e-05
1	rs16823551	3141616	G	A	-0.000146303
1	rs1553288	3144745	C	T	-1.61067e-05
1	rs2253344	3145621	C	T	-0.000385885
1	rs6424069	3147030	T	C	5.01992e-06
1	rs10797384	3147825	A	G	1.52052e-05
1	rs17398063	3172702	G	A	4.19085e-05
1	rs3002686	3178111	C	A	4.47331e-05
1	rs2455107	3180158	T	G	-1.56013e-05
1	rs2455102	3180633	A	G	2.28614e-06
1	rs2455099	3181415	G	A	-1.21421e-05
1	rs2455119	3184855	G	T	9.68753e-05
1	rs2455125	3189006	G	A	-1.52111e-05
1	rs2455130	3191738	A	G	1.15139e-05
1	rs12760258	3191909	G	A	1.73183e-05
1	rs2500297	3208042	C	T	0.000112142
1	rs4648468	3210950	A	G	-7.15742e-05
1	rs4648377	3211458	A	C	-3.28658e-05
1	rs2500289	3212946	A	G	5.30122e-06
1	rs2455144	3214732	A	G	-6.05071e-06
1	rs2455135	3219901	A	G	-5.93579e-05
1	rs6670328	3219950	A	G	-5.0957e-05
1	rs4145901	3223955	A	G	-1.59976e-05
1	rs12086132	3225757	T	G	6.52981e-07
1	rs2500278	3225940	C	T	-1.68333e-05
1	rs2483260	3227188	A	G	2.89124e-05
1	rs12409345	3228915	T	C	1.02047e-05
1	rs12741836	3230477	T	C	2.26811e-06
1	rs2500277	3233631	T	C	2.29528e-05
1	rs10909930	3243017	G	T	3.93129e-05
1	rs2483274	3248098	A	G	-5.83998e-06
1	rs2483275	3249242	C	T	-2.92976e-05
1	rs1110307	3251159	T	C	4.00658e-05
1	rs4648478	3252007	C	T	1.38318e-05
1	rs2483278	3252104	C	T	-2.40128e-05
1	rs2483279	3252169	A	G	-0.000184817
1	rs7516150	3253889	C	T	3.48516e-05
1	rs7552331	3253941	G	A	0.000158342
1	rs4494089	3254356	C	T	-2.5501e-05
1	rs2483280	3255539	G	A	-8.94012e-06
1	rs1999527	3256108	C	A	0.000535725
1	rs2255212	3257059	G	A	-0.000108598
1	rs882430	3259113	G	A	-1.18885e-05
1	rs2483286	3259369	A	G	-3.88451e-05
1	rs2483289	3264190	A	C	5.67165e-05
1	rs4648485	3283528	G	A	0.000314145
1	rs4648486	3285150	C	T	4.88739e-05
1	rs4648487	3285304	T	C	4.69137e-05
1	rs6424073	3285628	G	A	5.83931e-05
1	rs2493310	3294422	A	G	1.18045e-05
1	rs10492939	3302871	G	A	1.78589e-05
1	rs17399998	3305016	C	T	-3.66512e-06
1	rs2493278	3307746	T	C	4.66261e-06
1	rs2493268	3308498	T	C	4.96791e-06
1	rs871822	3312914	T	G	3.57649e-06
1	rs17822581	3314596	A	G	-2.1922e-05
1	rs7542793	3315818	G	A	2.79717e-05
1	rs10909940	3316756	G	A	5.3493e-05
1	rs6424074	3317780	A	G	1.10145e-05
1	rs11578011	3318532	T	C	1.9808e-05
1	rs5024246	3318714	G	A	-2.21571e-05
1	rs2483225	3325037	T	C	-1.88767e-05
1	rs2483239	3344215	A	G	6.877e-05
1	rs2493264	3353949	A	G	0.00010901
1	rs2493263	3354615	T	C	1.93984e-05
1	rs2483250	3356405	A	C	3.95171e-05
1	rs867814	3362256	C	T	6.5223e-06
1	rs2096102	3366493	C	A	4.79627e-05
1	rs4648501	3368131	G	A	-7.65613e-05
1	rs2487670	3368143	G	A	3.14957e-05
1	rs12745860	3374360	C	T	-6.69182e-06
1	rs2487681	3377343	T	C	3.09309e-05
1	rs2487680	3377442	T	C	-1.39497e-05
1	rs2493255	3379385	A	C	-2.54813e-05
1	rs3806164	3380057	G	A	7.4628e-07
1	rs2493254	3380557	C	T	8.03501e-05
1	rs12562167	3381698	G	A	9.29665e-05
1	rs2185639	3389727	C	T	-7.00292e-05
1	rs12124163	3393037	G	T	1.99313e-06
1	rs10909948	3394250	C	T	-2.15599e-05
1	rs10797395	3395039	G	A	-5.98443e-05
1	rs2493314	3400294	G	T	4.6173e-05
1	rs6669870	3421586	C	T	-6.43139e-05
1	rs11585362	3428608	G	A	1.14202e-05
1	rs12093117	3441264	G	A	3.11085e-05
1	rs4648392	3446813	G	A	0.000152507
1	rs12119711	3451005	C	T	1.98786e-05
1	rs9628616	3473345	C	T	4.47791e-05
1	rs2821060	3477902	C	T	3.56869e-05
1	rs10909969	3480149	C	T	0.000129275
1	rs2821059	3482334	C	T	4.01294e-05
1	rs947354	3487126	C	T	1.23036e-05
1	rs10909974	3499067	C	T	-6.06778e-05
1	rs12139206	3504073	T	C	-2.05002e-05
1	rs10909979	3506087	C	T	8.47723e-05
1	rs2794320	3506497	A	G	-1.29389e-06
1	rs4648527	3507861	G	A	2.16755e-05
1	rs6697749	3510633	C	A	4.35567e-05
1	rs2794327	3512341	C	T	-8.69039e-06
1	rs2821025	3512516	T	C	9.66713e-05
1	rs2995006	3514361	A	G	-4.79372e-07
1	rs2821017	3520871	G	A	4.706e-05
1	rs35701577	3522561	T	C	-2.46464e-05
1	rs4364818	3538501	C	T	-6.2175e-05
1	rs10909989	3539082	A	G	-9.96657e-06
1	rs10909990	3539481	A	G	-1.12502e-05
1	rs4648537	3540374	C	T	0.000244964
1	rs4648538	3543493	C	T	0.000241408
1	rs4276857	3544346	T	C	-8.93576e-06
1	rs16823926	3544868	C	T	6.13979e-07
1	rs1128474	3545612	A	G	0.000290693
1	rs3818330	3555428	G	T	0.000217357
1	rs3765689	3559482	A	G	-0.000309006
1	rs12408890	3561008	C	T	-0.000666931
1	rs10910003	3575929	G	A	2.41835e-05
1	rs2224718	3576060	T	C	-1.51842e-06
1	rs10910004	3576197	T	C	1.29934e-05
1	rs10737193	3576547	T	C	3.1256e-06
1	rs4648545	3577321	A	G	-3.91514e-05
1	rs3765692	3584771	T	C	-9.00906e-06
1	rs7523732	3585041	T	C	-6.3368e-05
1	rs732901	3586250	C	T	-6.68711e-05
1	rs6657895	3586700	G	A	2.91981e-05
1	rs3765695	3587377	C	A	-0.000139968
1	rs3765696	3587505	T	C	-8.40296e-05
1	rs3765702	3592187	C	T	1.11362e-05
1	rs3765703	3592436	T	G	-4.02128e-05
1	rs3765705	3597017	G	A	3.64477e-05
1	rs3765716	3601940	G	A	-1.50688e-05
1	rs1885872	3605097	G	A	-0.00016125
1	rs3765731	3611892	G	A	-2.19521e-06
1	rs3765736	3616601	C	T	0.000158807
1	rs3765753	3622306	T	G	3.00009e-05
1	rs6424089	3628663	A	G	-2.73946e-05
1	rs3765761	3630476	C	T	-0.000272923
1	rs3753211	3632608	T	C	-1.87653e-06
1	rs3819967	3633380	C	T	5.14582e-05
1	rs747827	3636347	A	C	2.6978e-05
1	rs12731705	3637459	C	T	-2.4275e-05
1	rs10910017	3644085	G	A	7.0218e-05
1	rs12095248	3645052	A	G	4.55074e-07
1	rs1745813	3647962	T	C	8.99557e-06
1	rs6695978	3648345	G	A	8.24411e-05
1	rs4648553	3648879	G	A	4.88494e-05
1	rs1181868	3651126	G	T	-4.32381e-05
1	rs1181867	3651318	A	G	-8.76933e-05
1	rs1181865	3653426	T	C	-5.98643e-06
1	rs12117836	3657759	G	A	-6.48102e-05
1	rs2298222	3659657	G	A	-1.66365e-05
1	rs2298223	3659742	C	T	2.87739e-05
1	rs3737589	3662845	A	G	-1.66601e-05
1	rs12120656	3665867	G	T	-5.4922e-05
1	rs4648554	3668004	T	C	-0.000112477
1	rs12128253	3668753	A	C	-6.17806e-05
1	rs10797410	3669201	A	G	-0.000117945
1	rs1181876	3681681	A	G	3.04307e-07
1	rs1181874	3682070	C	A	1.79172e-05
1	rs1181871	3684321	A	G	1.30906e-06
1	rs2275837	3686318	G	A	-0.000145741
1	rs1175551	3688645	T	C	1.18692e-05
1	rs2275819	3689408	G	A	-4.33859e-05
1	rs1175549	3691727	A	C	-2.51271e-05
1	rs2799182	3696000	T	C	7.44218e-06
1	rs3737593	3696536	A	G	4.32227e-05
1	rs8379	3696890	A	C	1.8439e-05
1	rs11547615	3697663	C	T	1.07114e-05
1	rs12563491	3700216	C	T	-8.52662e-06
1	rs2298227	3701663	T	C	8.81469e-05
1	rs12728911	3709412	T	C	2.18571e-05
1	rs7513053	3709487	A	G	-4.38762e-06
1	rs6667255	3711689	T	C	-4.37354e-06
1	rs12403561	3717404	G	A	-0.000151584
1	rs7535775	3719057	G	A	-1.07688e-05
1	rs2154068	3720965	A	G	-1.63024e-05
1	rs10752721	3726326	C	T	1.27159e-05
1	rs6695834	3730435	T	C	4.57531e-06
1	rs34060840	3731657	C	T	2.0418e-05
1	rs6702935	3732707	T	C	-4.28271e-05
1	rs6703035	3732782	T	C	-3.00587e-05
1	rs9424303	3736319	A	G	9.87537e-06
1	rs2027548	3739512	G	A	-1.97877e-05
1	rs12759497	3742257	C	T	5.0921e-05
1	rs4648344	3743132	T	C	1.48531e-05
1	rs6663840	3743319	G	A	-8.63305e-06
1	rs6688969	3743391	C	T	-7.60044e-05
1	rs9424310	3744084	G	A	2.49561e-07
1	rs7545274	3744261	C	A	-6.34612e-05
1	rs2275831	3745924	G	A	-4.06006e-05
1	rs2275830	3746254	T	C	0.000136644
1	rs17403773	3746710	C	T	2.82872e-05
1	rs6424058	3747580	C	T	-4.81925e-06
1	rs7535133	3748513	G	T	5.56404e-06
1	rs1891941	3755675	T	C	3.61755e-05
1	rs2298225	3756074	C	A	6.2027e-05
1	rs1539649	3756120	A	G	2.50195e-06
1	rs2298224	3756155	T	C	0.000155089
1	rs7535887	3756493	T	C	0.000263715
1	rs2275822	3761479	C	T	-1.31144e-05
1	rs7538067	3761772	C	T	5.27056e-05
1	rs10492942	3764216	C	T	-1.30591e-07
1	rs4648347	3765755	T	C	2.17814e-05
1	rs16824230	3766240	A	G	2.51648e-05
1	rs6683156	3766441	C	T	2.23858e-05
1	rs6657021	3769231	A	G	-6.05122e-06
1	rs4507956	3769262	C	T	0.000187086
1	rs10909804	3770929	C	T	-0.000111087
1	rs4564078	3772359	C	T	6.93443e-05
1	rs4648426	3773089	T	C	1.12498e-05
1	rs12726906	3774312	T	C	1.92057e-05
1	rs7367066	3803755	T	C	-3.09309e-05
1	rs7530189	3805098	C	T	-1.76854e-05
1	rs10797351	3806335	G	T	-9.21821e-05
1	rs10909819	3806358	T	C	1.19565e-05
1	rs4131373	3807388	G	A	7.35888e-05
1	rs11807227	3809423	G	A	0.000231689
1	rs12085743	3811790	G	T	-4.72871e-06
1	rs12082157	3811810	T	C	2.29568e-05
1	rs10909825	3817260	C	T	0.000155505
1	rs12097125	3817605	C	T	1.4106e-05
1	rs11589102	3821782	G	A	-0.000344238
1	rs10909830	3822703	C	T	-5.27558e-06
1	rs35383955	3825525	C	T	-2.52855e-05
1	rs11583257	4004250	C	T	2.55467e-06
1	rs7548668	4006060	T	C	5.92027e-05
1	rs7519349	4007008	A	G	9.79007e-06
1	rs10737395	4007558	C	A	7.01429e-05
1	rs10799181	4009071	T	C	6.91374e-05
1	rs4654482	4010743	A	G	-8.11277e-05
1	rs7522140	4017137	C	T	-7.51903e-06
1	rs10915469	4022465	T	C	-4.54752e-05
1	rs6693909	4027590	T	C	3.82803e-05
1	rs4654521	4028282	C	T	2.21443e-05
1	rs12031557	4034097	A	G	-4.62721e-05
1	rs10753378	4036195	T	C	-2.86681e-05
1	rs4654428	4039145	A	C	8.44039e-05
1	rs12758410	4039440	C	T	0.000293017
1	rs11587314	4039833	C	T	2.97362e-06
1	rs11587331	4039896	C	T	4.1385e-05
1	rs4654525	4040155	C	T	2.70859e-05
1	rs10799231	4043516	A	G	-2.51964e-05
1	rs4128222	4066781	C	A	1.02861e-05
1	rs6675979	4068052	G	A	4.99603e-06
1	rs4654604	4078090	T	C	-1.11771e-05
1	rs4129100	4078448	G	A	-7.0281e-06
1	rs4323679	4080764	C	T	9.71555e-06
1	rs17404600	4081525	C	T	7.28527e-06
1	rs10799261	4082367	T	C	-3.82974e-05
1	rs12023925	4083031	T	C	8.74305e-06
1	rs7418256	4084304	T	G	-5.75082e-05
1	rs12036953	4104757	A	G	-3.33263e-05
1	rs3856168	4116604	T	C	-4.39681e-05
1	rs12745618	4119578	C	A	-3.599e-05
1	rs9792946	4119662	G	A	-2.26873e-05
1	rs7514530	4120311	C	T	3.84224e-06
1	rs4233258	4120898	T	C	-8.12484e-06
1	rs10915373	4121105	A	G	-7.24269e-05
1	rs7524800	4121584	A	G	-1.36473e-05
1	rs10799180	4122464	T	C	-1.68758e-05
1	rs7537141	4131249	A	G	1.38652e-05
1	rs3936238	4131726	A	G	-3.4345e-06
1	rs9628650	4132126	G	T	-1.89102e-05
1	rs4351611	4157842	C	T	1.23543e-05
1	rs10915428	4158955	G	T	-0.000238554
1	rs12073797	4165198	G	A	-5.89655e-05
1	rs10399650	4166004	A	C	-7.20157e-06
1	rs10915430	4167285	T	C	6.68943e-06
1	rs12077262	4170048	C	T	-3.50868e-05
1	rs7548756	4170249	A	C	1.60783e-05
1	rs6702575	4171343	T	C	-2.76117e-05
1	rs10492944	4171786	C	T	-1.03266e-05
1	rs10915434	4174116	T	C	1.12352e-05
1	rs12040805	4180842	C	T	-2.63121e-05
1	rs10915437	4183006	A	G	-0.000184655
1	rs10753368	4185126	A	G	5.41304e-06
1	rs4654487	4187952	T	C	-2.78061e-05
1	rs4282783	4190685	T	G	-0.000136035
1	rs12409803	4193426	G	A	-4.08045e-05
1	rs4131507	4194712	T	C	-0.000229993
1	rs6702633	4197035	G	A	-1.33206e-05
1	rs4408122	4197418	C	T	-2.35092e-05
1	rs10915445	4197642	G	A	-2.46553e-05
1	rs4654490	4198701	T	C	-0.000310036
1	rs16840831	4200169	G	A	-7.6607e-05
1	rs16840838	4201349	G	A	1.91606e-05
1	rs4654492	4201815	C	T	-4.01708e-05
1	rs7542208	4202818	A	G	-6.67679e-06
1	rs9426471	4206210	T	C	9.92742e-06
1	rs9426494	4206288	C	T	2.35565e-05
1	rs6683453	4210402	G	A	3.13197e-05
1	rs9426473	4210455	G	A	1.96826e-05
1	rs12062122	4214031	C	T	-3.3407e-05
1	rs41434152	4214828	G	A	9.10851e-05
1	rs9988443	4216165	G	A	3.00484e-06
1	rs4609397	4216862	C	T	-3.17223e-07
1	rs4589076	4217088	T	C	9.59792e-05
1	rs7549636	4220301	G	A	-1.90153e-05
1	rs12123330	4227464	C	T	2.6606e-05
1	rs10915459	4230463	T	C	-1.59473e-05
1	rs6688343	4231757	T	C	-2.99107e-06
1	rs6695203	4233810	T	C	-5.67234e-05
1	rs4233262	4236982	C	T	-2.33132e-05
1	rs12030172	4237984	G	T	9.85855e-06
1	rs4654418	4239028	G	A	4.15252e-05
1	rs4233264	4240178	T	C	1.01261e-05
1	rs35837871	4248463	C	T	2.78041e-05
1	rs11808641	4250933	A	G	3.0596e-06
1	rs6667065	4260418	G	A	-3.95e-05
1	rs4654510	4263063	G	T	0.00022659
1	rs10158783	4263519	G	A	8.21945e-06
1	rs4654511	4263983	A	G	-1.65128e-05
1	rs4654512	4263997	A	G	-1.8121e-06
1	rs6426402	4269491	G	T	-1.76183e-05
1	rs12022636	4271526	C	A	-3.83018e-05
1	rs10753372	4273842	T	C	7.348e-05
1	rs10915476	4275291	G	A	1.25629e-05
1	rs10915478	4276903	T	C	-0.000107468
1	rs6657617	4280170	C	T	-1.06886e-05
1	rs4592237	4280630	G	A	6.91093e-06
1	rs10799216	4281160	G	A	1.07747e-05
1	rs4654424	4281458	A	G	-3.35964e-05
1	rs4233265	4281810	T	C	8.75598e-05
1	rs11579829	4282786	C	T	4.22924e-05
1	rs2132177	4283315	C	A	-2.73619e-05
1	rs903540	4284659	T	C	-6.68481e-06
1	rs7528938	4284919	C	T	2.31538e-05
1	rs1874266	4288552	A	G	-8.37389e-05
1	rs7541544	4291842	T	C	-1.56047e-05
1	rs7517989	4299727	G	T	-1.97988e-05
1	rs6426408	4300806	C	T	-2.74537e-05
1	rs12082705	4312148	T	G	-5.04703e-05
1	rs1908490	4312205	C	T	-1.27148e-05
1	rs966321	4315204	G	T	-2.34764e-05
1	rs16841037	4316544	C	A	-6.5284e-05
1	rs964715	4316784	T	C	-3.92801e-05
1	rs1495250	4317251	T	C	-4.24729e-05
1	rs10799220	4323102	C	T	1.63436e-05
1	rs2411738	4326368	G	A	-5.52898e-06
1	rs2101576	4327635	C	T	3.08549e-05
1	rs10915493	4327864	G	A	-2.53899e-05
1	rs10915494	4328476	C	T	-3.18544e-05
1	rs10799221	4328766	A	G	8.54354e-06
1	rs6677984	4330287	A	G	-9.51593e-06
1	rs4654426	4331783	A	G	-5.42656e-06
1	rs903541	4335893	A	G	-1.58017e-05
1	rs12059199	4340877	A	G	5.30118e-05
1	rs17407901	4341517	C	T	1.19787e-05
1	rs1390136	4341843	C	T	1.49857e-05
1	rs1495244	4342604	G	A	-3.74776e-05
1	rs17408082	4343735	C	A	-1.58448e-05
1	rs16838560	4351888	T	C	2.54641e-06
1	rs16838561	4352710	T	C	-7.83747e-05
1	rs693734	4364226	C	T	3.23356e-05
1	rs1106307	4364472	A	G	2.77964e-06
1	rs2132176	4364564	A	G	8.41194e-07
1	rs351619	4368819	G	A	-1.47962e-06
1	rs351617	4368951	C	T	3.10709e-05
1	rs1495239	4370074	C	T	6.9766e-05
1	rs351615	4370385	G	A	-9.89849e-06
1	rs12073612	4370489	G	A	-5.65415e-06
1	rs351614	4371863	C	T	-1.45752e-05
1	rs12132314	4371949	C	T	-4.98875e-06
1	rs1495237	4372049	C	T	-2.32881e-05
1	rs716214	4372470	A	G	-6.36661e-06
1	rs171260	4373172	A	C	6.54271e-05
1	rs10915509	4375859	A	C	-4.82403e-05
1	rs3912751	4376816	C	T	-5.86308e-05
1	rs3912752	4377032	C	T	-6.73859e-05
1	rs12408012	4379687	A	G	3.3686e-05
1	rs12408318	4379727	T	C	5.98341e-05
1	rs351605	4382789	T	C	-7.17183e-06
1	rs351606	4384056	C	T	-6.70321e-05
1	rs351608	4384773	T	G	-4.72746e-05
1	rs351609	4384859	T	C	-3.29854e-05
1	rs351610	4385179	T	C	-0.000263313
1	rs641473	4388885	T	C	-5.11314e-05
1	rs639739	4389262	G	A	8.99995e-05
1	rs501284	4390211	C	T	-7.09075e-05
1	rs501334	4390230	G	A	-4.11677e-05
1	rs625079	4390289	T	C	-6.10172e-06
1	rs12117178	4395235	A	G	-4.09311e-05
1	rs684965	4397528	A	G	4.2617e-05
1	rs589585	4398015	T	C	-5.92938e-06
1	rs590925	4398328	G	A	-4.72805e-05
1	rs592386	4398696	C	T	2.40562e-05
1	rs498795	4398996	C	T	2.98185e-06
1	rs11587563	4401450	G	A	-3.91468e-07
1	rs488256	4401563	G	A	-9.05908e-05
1	rs590537	4402852	A	G	-0.00014983
1	rs565452	4402901	T	C	-0.000118715
1	rs16838750	4404344	C	T	1.55007e-05
1	rs11589129	4404414	G	T	-5.70492e-05
1	rs10799228	4405998	G	A	1.09709e-05
1	rs523634	4407985	A	G	-0.000107627
1	rs12139755	4408075	G	T	-7.74846e-06
1	rs585160	4408306	C	T	-1.53153e-05
1	rs600933	4409496	T	C	4.73649e-06
1	rs480106	4411851	T	C	1.96231e-06
1	rs598894	4414086	G	A	-0.000196278
1	rs527351	4414154	G	A	-1.63555e-05
1	rs596133	4414716	C	A	-2.40763e-05
1	rs585281	4414824	G	A	-2.29836e-05
1	rs1531328	4418164	G	A	8.0531e-06
1	rs349394	4419454	C	T	3.31162e-05
1	rs349393	4419820	A	C	-5.96146e-06
1	rs12025694	4420509	C	T	-8.67965e-06
1	rs16838800	4422230	A	G	0.000181951
1	rs349390	4423896	T	C	1.26081e-05
1	rs16838813	4424145	G	A	3.74977e-05
1	rs75411	4425414	C	T	-1.31744e-05
1	rs12404603	4425876	C	T	2.61443e-06
1	rs12404619	4426085	C	T	0.000108574
1	rs349387	4426418	G	A	3.33734e-05
1	rs16838819	4426478	A	C	0.000370842
1	rs12026935	4430350	G	A	6.60074e-06
1	rs661536	4434974	A	G	4.64441e-05
1	rs727658	4435270	C	T	-0.000175517
1	rs2926484	4436021	A	C	7.54428e-06
1	rs902403	4439660	T	C	8.51707e-05
1	rs589870	4440749	C	T	-2.43548e-05
1	rs1845635	4441089	A	G	-7.76578e-05
1	rs1495249	4441167	A	C	-6.81079e-05
1	rs12037374	4443108	C	T	-1.1928e-05
1	rs239339	4444539	G	T	-4.78997e-05
1	rs349413	4444706	C	A	1.44546e-05
1	rs10915523	4457844	T	C	8.61535e-06
1	rs349417	4458068	T	C	-2.39947e-05
1	rs12042555	4459049	C	T	-9.45181e-05
1	rs12043406	4459620	C	T	3.64048e-05
1	rs6679220	4459689	T	C	3.23058e-05
1	rs12043606	4460262	C	T	1.11721e-05
1	rs1870506	4460705	T	C	4.95756e-05
1	rs16838950	4461254	G	A	0.000173217
1	rs349400	4462460	T	G	-9.14862e-06
1	rs12046579	4462904	C	T	2.93013e-05
1	rs12116790	4464933	A	G	-5.97426e-06
1	rs12047204	4468747	C	T	3.02919e-05
1	rs547923	4468884	C	A	-2.77461e-06
1	rs10915528	4471374	T	C	9.52331e-06
1	rs508647	4471434	T	G	-2.52988e-05
1	rs505933	4471733	A	G	1.55235e-05
1	rs659514	4472026	T	C	5.3279e-06
1	rs349403	4474002	A	G	-3.74127e-05
1	rs12119213	4477622	A	G	7.31411e-06
1	rs349409	4477911	C	T	1.36929e-05
1	rs4654432	4481215	C	T	5.76949e-05
1	rs2035010	4486522	G	A	-1.31223e-05
1	rs12029910	4488779	A	G	-1.71154e-05
1	rs6658372	4488979	G	A	4.86753e-05
1	rs6678792	4489398	T	C	-1.03403e-05
1	rs10915533	4489529	G	A	4.41268e-05
1	rs10915535	4491460	G	T	4.38635e-05
1	rs17452433	4491747	T	C	-1.54587e-06
1	rs6681282	4492424	C	T	0.000147638
1	rs12128076	4492980	C	A	0.000121625
1	rs1556691	4493215	A	G	8.28922e-05
1	rs1565452	4493688	C	T	-6.68402e-07
1	rs7546628	4495287	A	G	-3.05792e-06
1	rs1762814	4496256	C	T	-4.80709e-05
1	rs1674877	4496659	C	T	-6.8257e-05
1	rs1335364	4497097	G	A	-0.000594531
1	rs6660514	4497118	C	T	0.000245623
1	rs1335363	4497130	G	A	0.000180408
1	rs12128230	4501911	A	C	1.82853e-05
1	rs706144	4504094	A	G	-6.72518e-05
1	rs7531965	4504571	G	A	-1.6657e-05
1	rs780586	4504927	C	T	-2.71537e-05
1	rs10915541	4505512	C	T	2.41134e-05
1	rs780587	4505966	T	C	-6.13654e-05
1	rs780594	4507763	T	C	5.7745e-07
1	rs17453210	4508348	C	A	6.24208e-05
1	rs2054269	4509337	G	A	-3.0263e-06
1	rs705685	4510840	C	T	-5.02361e-05
1	rs922114	4511421	C	T	0.000103233
1	rs11584026	4514453	G	A	-7.95934e-06
1	rs608210	4519912	A	G	-1.4498e-05
1	rs619729	4521736	T	C	-2.37167e-05
1	rs10737409	4522466	G	A	-2.67235e-05
1	rs4654545	4525604	T	C	1.00924e-05
1	rs350170	4544178	T	C	-2.00704e-05
1	rs350171	4544793	G	T	-3.22081e-07
1	rs16839101	4546209	C	T	1.30328e-05
1	rs350181	4548088	G	A	-1.37321e-07
1	rs350186	4549101	C	A	5.58448e-05
1	rs705689	4549307	T	G	-1.55694e-05
1	rs705690	4549380	G	A	-2.5371e-05
1	rs780606	4549402	A	G	-3.66591e-06
1	rs350187	4549933	G	A	-7.93471e-06
1	rs780608	4550753	G	T	-2.41043e-05
1	rs780614	4551679	T	C	-1.12409e-05
1	rs350189	4552059	T	C	6.01605e-06
1	rs1878052	4552802	G	A	-1.61028e-05
1	rs350193	4554214	C	T	-0.000124429
1	rs239770	4556490	T	C	1.24401e-05
1	rs9659744	4558013	G	A	-9.31932e-07
1	rs10915548	4558792	G	A	-3.61305e-05
1	rs609506	4558933	T	C	-0.00016201
1	rs13374152	4558972	G	A	-6.0399e-05
1	rs616317	4559484	C	A	-5.58845e-06
1	rs4654438	4559901	T	C	-2.02161e-05
1	rs9660574	4560405	G	A	-7.0459e-05
1	rs676853	4561165	C	A	-0.000107612
1	rs678246	4561467	T	G	-9.60006e-06
1	rs582598	4561962	C	A	-7.68611e-05
1	rs583027	4562045	C	T	-0.000199794
1	rs660100	4562350	A	G	-4.88384e-05
1	rs4654548	4562476	G	A	-4.18024e-05
1	rs6681032	4563129	C	T	-1.92946e-05
1	rs350165	4564684	G	A	-2.37577e-05
1	rs10753381	4565906	C	T	-2.77427e-06
1	rs10753382	4566053	A	C	-1.44631e-05
1	rs4654440	4566065	A	G	-1.71517e-05
1	rs1870509	4566795	A	G	-5.60435e-06
1	rs4654552	4570982	C	T	-4.06715e-07
1	rs1710415	4571740	A	G	-6.31549e-05
1	rs1762826	4572778	C	T	-4.43677e-06
1	rs4480324	4573099	A	G	-2.41373e-05
1	rs1710421	4573989	C	T	-0.000126325
1	rs10915550	4575522	C	T	-2.18744e-06
1	rs670296	4576970	G	A	-9.22718e-05
1	rs6703696	4578495	A	G	9.65338e-05
1	rs17348734	4578728	G	T	-1.28246e-05
1	rs16839198	4578893	G	T	-5.39955e-06
1	rs13375764	4580135	T	C	-1.26942e-05
1	rs12039682	4581230	C	T	-3.29675e-05
1	rs685831	4581266	G	T	-1.03457e-07
1	rs12039710	4581338	C	A	2.87589e-05
1	rs608203	4581585	T	C	-4.0753e-05
1	rs607850	4581623	A	G	-4.42019e-05
1	rs7516166	4581848	C	T	2.37009e-06
1	rs10489135	4582199	T	C	-1.89814e-05
1	rs2076883	4583294	G	T	-3.86233e-05
1	rs705691	4583368	A	G	-1.27439e-05
1	rs780983	4586606	C	T	6.46693e-05
1	rs241239	4587177	A	G	-6.85076e-06
1	rs10915551	4587595	C	T	-4.61365e-06
1	rs241237	4587969	C	T	-1.76547e-05
1	rs241233	4590550	T	C	-6.28064e-05
1	rs241230	4592116	G	T	-2.14456e-05
1	rs241228	4593614	T	C	-2.58343e-06
1	rs592726	4599243	C	T	2.2271e-05
1	rs6691031	4603868	T	C	-1.64688e-05
1	rs241219	4606192	T	C	-1.69057e-05
1	rs12092980	4606471	A	G	-2.25143e-05
1	rs16839257	4609024	C	T	-1.31653e-05
1	rs241221	4609050	T	C	-4.8445e-07
1	rs17348860	4609503	C	T	-4.22114e-05
1	rs6690675	4610148	A	G	4.81232e-06
1	rs7542801	4611299	C	T	7.74695e-05
1	rs7549444	4611435	A	G	1.36648e-05
1	rs12117466	4612752	C	T	1.96138e-05
1	rs241250	4613233	C	T	-0.000136942
1	rs241256	4614512	C	T	5.1662e-05
1	rs241257	4614822	C	T	-3.92553e-05
1	rs4654556	4615331	T	C	-6.58968e-05
1	rs241261	4616102	T	C	-2.31415e-06
1	rs10799244	4617856	T	C	2.39747e-06
1	rs6685798	4618251	G	A	1.07262e-05
1	rs916408	4618279	T	C	-2.02494e-05
1	rs241264	4619038	C	T	-0.000104379
1	rs241266	4620290	G	A	3.83293e-06
1	rs10915560	4620923	T	C	-2.28165e-05
1	rs12120353	4620996	C	A	-5.61437e-05
1	rs16839306	4621675	G	A	-1.56611e-05
1	rs977271	4625696	C	T	3.0484e-05
1	rs12028120	4626390	T	C	2.28002e-06
1	rs241273	4627077	A	C	2.63021e-06
1	rs241275	4627979	A	G	4.79713e-06
1	rs241277	4629186	A	C	1.16755e-06
1	rs241278	4629408	T	C	-3.02265e-05
1	rs7526879	4630483	C	T	-1.77722e-06
1	rs1157688	4636767	T	C	-7.89009e-06
1	rs1024139	4640902	T	C	2.33278e-05
1	rs619364	4646379	G	A	2.5619e-06
1	rs536749	4646485	A	G	0.000304481
1	rs1849943	4649316	G	A	-2.58453e-05
1	rs12079284	4651204	G	A	1.9537e-05
1	rs17349020	4652284	C	T	1.17467e-05
1	rs6426423	4656147	C	A	8.67923e-06
1	rs129794	4656698	G	A	1.34974e-05
1	rs12567277	4658538	C	T	1.72931e-05
1	rs589176	4660552	A	G	2.19703e-06
1	rs618751	4662532	G	A	2.05322e-05
1	rs164781	4665232	G	A	2.37419e-05
1	rs3896439	4668670	G	A	-4.17297e-05
1	rs2411887	4677087	C	T	-8.1712e-06
1	rs4654574	4679731	T	C	-1.12374e-05
1	rs1905304	4679951	C	A	-2.1756e-05
1	rs6668002	4682104	T	C	1.29361e-05
1	rs12026258	4682230	C	A	-5.1171e-07
1	rs12403290	4682532	C	A	-2.61846e-05
1	rs12029434	4682722	T	C	-8.52414e-06
1	rs6674936	4684305	T	C	-3.10455e-05
1	rs875808	4685648	G	A	-2.44093e-05
1	rs875807	4685672	A	G	-5.69013e-05
1	rs11580863	4686211	C	T	1.69561e-05
1	rs4654576	4687814	A	C	4.4686e-05
1	rs7553610	4687874	G	A	5.3147e-05
1	rs6426430	4688161	G	T	6.86172e-05
1	rs10799249	4691860	C	T	-6.93123e-07
1	rs2071967	4696092	C	T	-3.53093e-06
1	rs2101195	4697300	C	T	-7.84132e-05
1	rs12122754	4698559	C	T	-6.7447e-05
1	rs10915575	4701258	T	C	5.34903e-05
1	rs2035453	4704955	C	T	2.65307e-07
1	rs7533451	4705931	G	A	-4.4487e-05
1	rs12125737	4706755	C	T	-1.85077e-05
1	rs4654454	4708162	T	C	-7.19393e-05
1	rs10915577	4710486	A	G	2.28005e-05
1	rs1483198	4717391	A	G	-6.78964e-05
1	rs3947662	4718551	G	T	3.92755e-05
1	rs2035454	4722431	A	G	1.15626e-05
1	rs12408160	4723046	C	T	4.13527e-06
1	rs12083131	4723818	G	A	-4.28729e-05
1	rs12083135	4723842	G	A	-6.19097e-05
1	rs10915578	4723917	A	G	-9.41953e-06
1	rs10915579	4724013	T	C	4.67525e-05
1	rs17455108	4724048	A	G	6.25785e-05
1	rs12140542	4724270	T	C	3.69535e-06
1	rs17421247	4724957	C	T	1.62934e-05
1	rs11588149	4725496	C	T	0.000230675
1	rs12567266	4726454	T	C	4.61689e-06
1	rs6658098	4727086	C	T	-1.78398e-05
1	rs12141394	4731117	A	G	7.25361e-06
1	rs4144452	4731588	A	G	2.13507e-05
1	rs10799255	4731677	A	G	-1.55941e-06
1	rs11587129	4731928	G	A	3.62097e-05
1	rs12138000	4732132	G	A	3.26967e-05
1	rs12409187	4733793	G	A	-1.07009e-05
1	rs12411035	4734514	A	G	1.61746e-05
1	rs10915584	4736456	G	T	0.000405913
1	rs16839450	4737531	C	T	0.000152513
1	rs2071989	4737605	C	T	1.92846e-05
1	rs16839451	4737693	G	A	-1.16905e-06
1	rs2071990	4738058	C	T	-2.13244e-05
1	rs2071995	4738678	C	T	1.24337e-05
1	rs10799257	4739318	A	C	5.0327e-05
1	rs763238	4743704	C	T	-1.23698e-06
1	rs10915587	4746636	C	T	0.000263751
1	rs1076944	4748305	G	T	4.98173e-05
1	rs4092257	4749076	G	A	0.000112106
1	rs2071997	4758169	A	G	1.69772e-05
1	rs6681520	4763401	C	T	1.61251e-05
1	rs242058	4774438	T	C	-2.9042e-05
1	rs3766959	4778232	C	T	-6.235e-06
1	rs3820250	4780750	G	T	-2.89505e-06
1	rs3820252	4784556	C	T	-3.42412e-05
1	rs3820253	4784884	G	A	-6.30726e-05
1	rs242044	4787119	A	G	-0.000100512
1	rs242050	4789179	G	A	-4.97436e-07
1	rs732801	4789585	G	A	8.35778e-05
1	rs3753702	4799200	C	T	1.63799e-05
1	rs448741	4802513	C	T	1.3956e-06
1	rs4654598	4804342	G	A	1.12599e-05
1	rs414176	4805106	A	C	-7.57428e-06
1	rs409048	4805674	T	C	-3.11595e-05
1	rs368808	4806381	A	G	-7.28422e-06
1	rs2802721	4808454	G	A	-8.43042e-06
1	rs2802720	4809120	C	T	9.76457e-06
1	rs364642	4810552	C	T	-2.85754e-05
1	rs449154	4811383	A	G	-2.40141e-05
1	rs381240	4812815	A	G	-1.86485e-05
1	rs380239	4813115	A	G	2.90689e-05
1	rs428001	4814400	G	A	2.09607e-05
1	rs12022212	4816202	G	T	-8.6e-06
1	rs11591221	4817508	C	T	-5.75206e-05
1	rs7537345	4818363	G	A	3.92964e-05
1	rs443850	4821297	C	T	2.76592e-07
1	rs12119789	4823492	G	A	2.99809e-05
1	rs12066439	4824311	C	T	-3.13734e-05
1	rs424723	4824742	C	T	1.26193e-06
1	rs2743979	4825152	G	A	-4.89386e-06
1	rs426095	4828063	G	A	-1.62043e-05
1	rs7518471	4828606	C	T	2.53301e-05
1	rs16839634	4830485	G	A	-5.82603e-07
1	rs423285	4831076	C	T	2.91985e-05
1	rs396112	4831320	G	A	2.63421e-05
1	rs3766977	4833498	G	T	-0.000124664
1	rs874668	4833605	G	A	-3.58728e-05
1	rs399377	4835375	T	C	-1.62198e-05
1	rs414909	4838241	C	T	0.000108119
1	rs9426506	4844376	C	T	7.22538e-05
1	rs9426484	4845112	G	A	7.89375e-06
1	rs11805709	4847594	C	T	8.67254e-06
1	rs875402	4850657	A	G	-1.28467e-05
1	rs2235441	4851209	C	T	0.000127061
1	rs2235443	4851303	A	G	5.14228e-05
1	rs2411894	4852907	C	T	4.69876e-05
1	rs10915601	4857146	G	A	7.51584e-06
1	rs4654606	4858408	T	G	-1.98995e-05
1	rs16839670	4858666	A	C	-0.000847683
1	rs17345273	4859488	G	A	0.000137698
1	rs16839672	4859864	G	A	-0.000387005
1	rs4654607	4861160	C	T	-6.35119e-06
1	rs10915606	4864985	A	G	2.46278e-05
1	rs12752806	4866420	G	T	7.74867e-07
1	rs12410445	4867850	T	G	9.89454e-05
1	rs10799262	4872571	G	A	1.53797e-05
1	rs10915612	4873056	A	G	8.73959e-05
1	rs10915613	4874505	G	A	2.26202e-05
1	rs1120120	4878871	C	T	6.14386e-05
1	rs12117810	4882039	G	A	-8.08687e-06
1	rs1883347	4883095	T	C	6.97374e-05
1	rs7516549	4885457	G	A	1.74912e-06
1	rs2181699	4888012	G	T	3.60745e-05
1	rs2025379	4891603	A	G	8.76192e-05
1	rs2025378	4891736	C	T	5.58623e-05
1	rs4654461	4894800	C	T	4.03621e-06
1	rs7527319	4901737	C	A	-3.89144e-05
1	rs10915626	4906783	G	A	-0.000102974
1	rs11582327	4907703	T	C	-3.02446e-06
1	rs6683849	4908901	A	G	-6.44673e-06
1	rs11582936	4909707	A	C	-2.20331e-05
1	rs6693945	4911172	T	C	6.91365e-06
1	rs6426440	4914910	C	A	-4.68482e-05
1	rs1535736	4916605	C	T	-6.69499e-05
1	rs1535734	4916906	A	G	-1.32293e-05
1	rs2898848	4917268	G	A	-2.98197e-05
1	rs2209165	4917460	C	T	-3.38301e-05
1	rs10915644	4927798	C	T	-2.43823e-05
1	rs10915645	4928187	G	T	6.45695e-06
1	rs12567053	4928868	C	T	-0.000160257
1	rs1886112	4930181	T	C	2.40177e-05
1	rs12094945	4933154	T	G	-3.26968e-05
1	rs10489136	4933235	G	A	-8.29214e-05
1	rs10489137	4933495	T	G	4.52239e-05
1	rs10489138	4934067	C	T	-7.14931e-05
1	rs7548372	4943523	C	A	-8.97643e-06
1	rs6658585	4945481	A	C	-2.38726e-05
1	rs4654464	4951565	C	A	-2.4091e-05
1	rs1544062	4951789	A	C	-7.80146e-06
1	rs4654619	4952655	C	A	-5.47697e-07
1	rs6664880	4952788	A	G	-4.64151e-05
1	rs16839786	4953528	G	T	-1.78617e-05
1	rs4654465	4954775	C	A	9.87887e-06
1	rs6426446	4955862	C	T	1.91639e-05
1	rs4654620	4958102	T	C	-1.86338e-05
1	rs12026056	4958273	C	T	-8.60208e-06
1	rs10915656	4958939	A	G	-2.95773e-06
1	rs2031246	4959786	A	G	-2.09579e-06
1	rs1998542	4960911	A	G	-2.8958e-05
1	rs7524606	4963637	G	A	-2.90839e-05
1	rs1980722	4964005	C	T	6.14323e-06
1	rs17345545	4965152	A	C	1.37083e-05
1	rs4654468	4965631	T	C	2.55134e-05
1	rs10753391	4967976	C	T	-0.000136969
1	rs6678459	4968528	C	T	6.31647e-05
1	rs10753392	4969750	A	G	-5.13994e-05
1	rs10753394	4969942	T	C	-4.61188e-05
1	rs12034557	4971507	C	T	7.06782e-05
1	rs41524347	4972186	T	G	-3.48866e-05
1	rs11805753	4973107	C	T	-2.3096e-05
1	rs10915668	4973301	C	T	-2.59042e-05
1	rs10915670	4975417	G	A	-0.000233533
1	rs10157835	4975565	A	G	-9.20228e-05
1	rs12035499	4980692	G	A	-2.15301e-05
1	rs11585268	4981107	C	T	1.02376e-06
1	rs942245	4981503	A	G	-5.93684e-06
1	rs2898850	4981607	C	T	-2.08267e-05
1	rs10915671	4983217	G	A	-4.69858e-06
1	rs12043326	4983479	T	C	-6.89179e-05
1	rs4141867	4983798	T	C	-1.26977e-05
1	rs6702564	4984025	G	A	1.02216e-05
1	rs1535733	4984372	T	C	7.27129e-05
1	rs6666792	4984667	C	A	-1.29848e-05
1	rs2093765	4984882	A	G	-1.7663e-05
1	rs2411955	4984994	T	C	-1.04163e-05
1	rs2093763	4985137	G	A	-4.61772e-06
1	rs6675013	4985257	T	C	4.55909e-05
1	rs10915675	4985769	C	T	3.6098e-07
1	rs1886110	4986306	A	G	-8.60309e-05
1	rs4529681	4986435	G	A	-0.000110051
1	rs2411956	4986470	G	T	-5.42404e-05
1	rs4644459	4986508	T	C	-7.94135e-05
1	rs6666453	4987424	T	G	-2.55865e-06
1	rs11584727	4988262	G	A	-2.6998e-05
1	rs10799275	4988306	T	C	-4.26806e-06
1	rs2898853	4992204	T	C	-8.70554e-05
1	rs12409253	4994452	G	A	1.83872e-05
1	rs12049256	4995026	T	C	-6.76389e-05
1	rs10915683	4996185	A	G	-1.00789e-05
1	rs4654470	4996226	A	G	1.18147e-05
1	rs12045266	4996275	G	T	-0.000116209
1	rs12040043	4996772	G	A	-5.16026e-07
1	rs9426467	4997363	A	G	8.54704e-06
1	rs9426468	4998385	A	G	2.86032e-06
1	rs6426367	5002457	G	T	-7.55812e-06
1	rs6426368	5002626	C	T	-9.98794e-06
1	rs6669905	5002713	T	C	-8.38707e-05
1	rs6678838	5003147	G	T	-1.58306e-05
1	rs9286971	5003504	G	A	-1.86361e-05
1	rs7534281	5005775	T	C	-1.63831e-05
1	rs10915296	5007235	T	C	-1.77274e-05
1	rs10915297	5010142	T	C	-7.50999e-06
1	rs6664358	5010988	C	T	-4.62285e-05
1	rs7522655	5012038	C	T	1.16132e-05
1	rs10915298	5012301	G	A	-0.000431867
1	rs6692780	5014583	T	C	-0.000652185
1	rs12029491	5017652	C	T	-5.49092e-05
1	rs10799145	5021200	T	G	-3.29412e-05
1	rs12119864	5022767	T	C	0.000338317
1	rs12754637	5023321	G	A	-3.26944e-05
1	rs6702660	5023430	A	G	-2.59873e-06
1	rs3101219	5025060	T	C	9.52395e-05
1	rs7518523	5031561	A	G	1.49962e-05
1	rs7535462	5033661	G	A	9.7257e-06
1	rs10915303	5035188	A	G	0.000333888
1	rs12757902	5036234	G	A	3.24205e-05
1	rs6657381	5039093	C	T	-1.92407e-05
1	rs1841241	5039380	A	G	1.94342e-06
1	rs1563791	5043734	C	A	-2.94601e-05
1	rs6679312	5047038	A	G	-4.44842e-05
1	rs7365286	5047163	C	T	-2.47519e-06
1	rs9426492	5048715	G	A	-5.21136e-05
1	rs12725971	5051232	A	G	1.65465e-05
1	rs7367766	5051305	T	G	-3.84406e-05
1	rs6683624	5051710	C	T	1.49992e-05
1	rs1459754	5055604	T	C	3.01617e-05
1	rs1380469	5061217	C	T	1.20514e-05
1	rs10158288	5061519	T	C	8.77403e-05
1	rs10915307	5063293	G	A	-1.66684e-05
1	rs12123277	5065696	C	A	-2.175e-05
1	rs1380470	5065717	A	G	1.70988e-06
1	rs10915309	5065850	G	A	-3.40812e-05
1	rs9662885	5066205	G	T	-1.66299e-05
1	rs10915310	5068210	A	G	1.35587e-05
1	rs10915311	5068955	A	C	2.23284e-05
1	rs9286975	5073092	G	A	1.62878e-05
1	rs12047764	5077552	T	C	-4.3022e-05
1	rs10915315	5078349	A	G	7.31928e-05
1	rs6689504	5080433	T	G	1.90293e-05
1	rs10915317	5081066	T	C	2.79795e-06
1	rs2334259	5082020	A	G	-7.80569e-06
1	rs1459765	5088062	C	T	3.17909e-05
1	rs9439507	5090997	A	G	-2.23409e-05
1	rs1459763	5094703	A	G	9.9794e-06
1	rs1459762	5095862	C	T	-1.9153e-05
1	rs10915322	5097354	G	A	-1.05655e-05
1	rs1459761	5100691	A	G	1.63457e-05
1	rs4949162	5100883	A	G	-9.83357e-06
1	rs12403444	5102144	A	G	-0.000128657
1	rs10915324	5103621	A	G	-7.12589e-06
1	rs1459760	5104037	A	G	1.31982e-05
1	rs10799157	5113911	C	A	4.16847e-05
1	rs10915329	5114102	C	T	0.000195509
1	rs10915330	5117415	A	G	5.75128e-06
1	rs1380472	5122610	A	G	3.7756e-05
1	rs1563792	5124859	G	A	6.73659e-06
1	rs6603832	5127543	A	G	3.46614e-06
1	rs11590026	5140226	G	A	8.54929e-05
1	rs3128687	5141293	G	T	-8.30693e-05
1	rs6680801	5145066	G	A	-2.72881e-05
1	rs10915342	5146071	T	C	1.84652e-05
1	rs3101213	5150766	A	G	7.78906e-06
1	rs2199215	5151476	T	C	-3.17998e-05
1	rs3101225	5156245	A	C	-2.78168e-06
1	rs2242157	5160662	G	T	-9.64676e-06
1	rs1459766	5160731	T	G	-4.00607e-05
1	rs10733013	5168663	C	T	-2.37846e-05
1	rs2611423	5173804	C	A	-7.77133e-05
1	rs6701939	5179806	T	C	-5.55534e-06
1	rs10737396	5181615	T	C	-1.21838e-05
1	rs4949166	5183812	C	T	-4.46699e-05
1	rs4313443	5183873	C	T	-1.32695e-05
1	rs4356099	5183925	G	A	-0.000297833
1	rs2722793	5184077	G	T	-3.31516e-05
1	rs6674378	5186247	T	G	1.0922e-05
1	rs17374719	5189642	A	G	-0.000158899
1	rs6671889	5192703	C	A	-3.92348e-05
1	rs10492923	5193026	A	G	0.000326598
1	rs9439505	5193673	C	T	1.15473e-05
1	rs16840020	5194204	C	T	5.23056e-06
1	rs10737397	5195167	A	C	-9.32091e-05
1	rs12409689	5195251	T	C	-2.77787e-05
1	rs12122020	5195317	C	T	-1.32641e-05
1	rs10492925	5195371	T	C	-4.12431e-06
1	rs9439506	5196739	A	G	-4.27623e-05
1	rs10799172	5197951	T	C	-7.87936e-05
1	rs10799173	5197977	C	T	-2.6144e-05
1	rs6681359	5200732	C	T	-5.92371e-06
1	rs12743573	5204164	G	A	-1.09991e-05
1	rs9439509	5206445	G	A	2.81054e-06
1	rs4345839	5206639	A	G	1.39481e-05
1	rs12025231	5209244	C	T	2.0141e-05
1	rs12121369	5210124	C	A	-1.27366e-05
1	rs10753353	5211134	T	C	-7.22571e-06
1	rs12027352	5211338	C	T	1.03915e-05
1	rs10799174	5217644	G	A	-3.05817e-06
1	rs12026730	5223182	G	A	0.000607603
1	rs6690311	5226688	A	G	-0.000158566
1	rs6675995	5226752	G	A	-8.25529e-05
1	rs11583683	5229409	C	T	-0.000450644
1	rs4076635	5230746	G	A	-0.000121482
1	rs12026977	5231170	T	C	-3.87289e-05
1	rs4394703	5231892	C	A	-0.000187266
1	rs7545119	5234335	C	A	-0.000591994
1	rs6658613	5237431	A	G	-9.09257e-05
1	rs10915371	5238873	G	A	-4.01783e-06
1	rs7547229	5240211	C	T	-0.000108075
1	rs4641339	5243848	G	A	-3.12418e-05
1	rs12038986	5245818	G	A	-2.03076e-05
1	rs6669501	5246841	C	T	-0.000789202
1	rs10915375	5250497	A	G	-5.92058e-05
1	rs17375504	5251569	G	T	-9.03038e-05
1	rs12041491	5253436	G	A	0.000131842
1	rs12083008	5253532	T	C	2.91118e-06
1	rs7536712	5253664	T	C	-4.64922e-05
1	rs10492933	5253918	G	A	-0.000115841
1	rs2722782	5258556	T	C	1.89956e-05
1	rs7528871	5259095	C	A	0.000157331
1	rs12136793	5260757	T	C	0.000124826
1	rs2679218	5262901	T	C	-2.16799e-06
1	rs2722786	5264228	A	G	-1.82273e-05
1	rs2722787	5264517	T	C	3.09295e-05
1	rs10915379	5269240	A	G	-8.82086e-06
1	rs12140099	5270277	A	G	-1.31279e-05
1	rs2883104	5277439	C	T	2.19531e-05
1	rs16840183	5280502	T	G	-3.84345e-05
1	rs7549461	5281117	C	A	1.65272e-05
1	rs16840190	5282726	C	T	-3.18124e-05
1	rs16840193	5282727	G	A	-7.35865e-05
1	rs938962	5283942	C	T	1.66183e-05
1	rs12024316	5284023	A	G	2.14501e-06
1	rs4259664	5287108	T	G	2.42463e-05
1	rs12031466	5293365	G	A	0.000147666
1	rs677735	5295176	A	G	-5.66254e-05
1	rs4847562	5295776	T	C	-8.81699e-06
1	rs2353169	5296844	T	C	-3.03218e-05
1	rs473104	5297845	A	G	3.29254e-06
1	rs586165	5297887	T	C	-5.97475e-05
1	rs12026938	5298490	G	A	-0.000150652
1	rs551536	5299059	T	C	-1.49545e-05
1	rs534188	5302169	C	T	-5.57788e-05
1	rs6687834	5303446	C	T	-3.06575e-07
1	rs673451	5305364	T	G	-2.41408e-05
1	rs521430	5307076	C	T	1.78312e-07
1	rs6704207	5307766	C	T	-2.80871e-06
1	rs571977	5308257	A	G	8.58882e-05
1	rs640254	5308545	A	G	4.34007e-06
1	rs7534404	5309255	G	A	7.75628e-06
1	rs12135834	5309667	C	T	-5.09844e-05
1	rs12128282	5309897	G	A	4.04626e-07
1	rs10915396	5310580	C	T	2.29582e-05
1	rs6686714	5310609	G	T	-7.87402e-06
1	rs16840267	5312690	C	T	0.000176818
1	rs6703948	5313445	C	A	2.45744e-05
1	rs12089315	5318552	C	T	8.73865e-05
1	rs2945618	5318783	A	G	1.17667e-05
1	rs632798	5320534	A	G	0.000103602
1	rs630153	5321139	G	A	-1.35531e-05
1	rs17456252	5323429	T	C	-2.5368e-05
1	rs499416	5324231	T	C	4.0778e-05
1	rs12139398	5325724	G	T	2.58046e-05
1	rs648378	5325924	G	A	3.23988e-06
1	rs536995	5326050	T	C	1.26902e-05
1	rs646542	5326334	C	A	7.07506e-06
1	rs2945621	5327760	C	T	-8.55698e-07
1	rs493993	5330239	T	C	8.32945e-05
1	rs494138	5330286	C	T	9.89709e-06
1	rs495765	5330415	A	G	3.6007e-05
1	rs682425	5330757	A	C	1.50009e-05
1	rs10799189	5332817	G	A	-0.000131836
1	rs11808981	5333340	T	C	2.66613e-05
1	rs11800907	5333384	C	T	-0.000328386
1	rs598031	5333479	G	A	-3.42781e-05
1	rs584938	5334079	A	C	-3.25045e-06
1	rs583170	5334414	C	A	1.80287e-05
1	rs12732868	5334637	T	G	-0.000122886
1	rs12747870	5334891	C	T	5.81706e-05
1	rs4847576	5335599	T	C	-4.81482e-06
1	rs613882	5337492	A	G	7.11214e-06
1	rs615185	5337745	A	G	0.000215482
1	rs490606	5337844	G	A	6.94938e-05
1	rs17457350	5338212	C	T	2.1671e-06
1	rs17423513	5341114	T	C	1.78343e-05
1	rs10492935	5341232	A	G	7.27362e-06
1	rs17423547	5341464	T	C	4.58275e-05
1	rs12141954	5342295	A	G	0.000111747
1	rs604664	5343032	T	C	1.77567e-05
1	rs10915403	5343556	G	A	-0.000196114
1	rs557477	5346474	T	G	-6.95121e-06
1	rs560335	5346800	T	G	9.1266e-05
1	rs561303	5346924	A	C	3.4385e-05
1	rs565941	5347439	A	G	3.04225e-05
1	rs665471	5347457	C	T	1.18964e-05
1	rs10915406	5349616	G	A	0.000222906
1	rs7530063	5352492	T	C	-4.69941e-05
1	rs7516132	5352548	G	A	1.16396e-05
1	rs4287614	5353009	A	G	6.18187e-05
1	rs932789	5354364	A	G	-8.33512e-05
1	rs912988	5354844	C	T	-5.71944e-06
1	rs10799191	5356607	C	A	1.57879e-05
1	rs9439519	5364634	C	T	9.51751e-06
1	rs9439521	5368589	G	A	1.11853e-06
1	rs9439522	5368747	T	G	-1.72358e-07
1	rs9439523	5368769	A	G	2.20933e-05
1	rs9439525	5369177	G	A	-2.3161e-06
1	rs9439527	5369798	T	C	-6.50601e-06
1	rs4847571	5370062	A	G	-1.55768e-06
1	rs12040942	5371159	C	A	6.19489e-06
1	rs4478820	5371934	A	G	2.46687e-07
1	rs16840503	5372501	C	A	-2.09856e-05
1	rs9439563	5374053	A	G	-2.38957e-05
1	rs5026665	5374940	A	G	-8.92701e-06
1	rs4847569	5379624	C	T	2.9477e-05
1	rs6662148	5383443	T	C	9.57164e-05
1	rs1570964	5384158	A	G	1.90834e-05
1	rs4847565	5384328	G	A	-3.86737e-06
1	rs9439530	5390186	T	C	-5.86866e-05
1	rs16840538	5390209	A	G	-0.000165836
1	rs4847564	5390278	G	A	-1.34756e-05
1	rs11576325	5390472	C	T	3.42042e-05
1	rs11576342	5390578	C	T	8.46011e-06
1	rs9439531	5391497	G	T	-2.42921e-05
1	rs9439570	5395410	C	T	-2.37834e-05
1	rs912993	5395996	G	A	-7.88226e-06
1	rs10799197	5402870	A	G	-3.99215e-05
1	rs4129058	5410542	C	T	-1.69525e-05
1	rs11801594	5426110	T	C	7.21945e-08
1	rs11578764	5464296	A	G	1.39813e-05
1	rs11576458	5475581	C	T	3.68723e-05
1	rs6603835	5475663	C	A	1.80914e-05
1	rs11260646	5478587	A	G	-4.52715e-05
1	rs6688540	5478901	C	T	0.000187864
1	rs3924260	5479861	C	A	1.00053e-05
1	rs6603839	5480101	C	T	6.68191e-05
1	rs3922826	5485177	T	G	-1.86717e-05
1	rs12735700	5489867	G	T	1.09228e-05
1	rs10907211	5492043	C	A	-0.000468872
1	rs7513309	5511993	T	C	1.4864e-05
1	rs12568815	5521691	C	T	-0.000119471
1	rs11260696	5522054	T	C	-0.000115302
1	rs6672325	5525447	A	G	-6.38319e-05
1	rs12566922	5532101	T	G	-3.35526e-05
1	rs17028069	5545279	C	T	2.20046e-05
1	rs17345621	5545396	T	G	-5.81344e-06
1	rs9786944	5548512	G	A	8.01675e-05
1	rs12030717	5549118	C	T	-6.85215e-07
1	rs11260698	5549525	C	T	2.78138e-05
1	rs12120052	5551233	G	A	3.32957e-05
1	rs10907219	5553470	T	C	-7.76647e-06
1	rs2071953	5555141	G	A	8.88252e-06
1	rs2071956	5555419	C	T	-2.40506e-05
1	rs2071958	5555684	C	T	2.71638e-05
1	rs2071959	5556067	A	G	-6.33381e-06
1	rs10796408	5559249	G	A	9.74233e-06
1	rs1573738	5561229	C	T	-7.67641e-05
1	rs9661310	5561412	G	A	3.41288e-05
1	rs17028122	5561563	C	T	-5.28803e-05
1	rs17028133	5562369	G	A	1.32096e-05
1	rs9659669	5563399	G	A	-1.33394e-05
1	rs12123786	5563587	A	G	-0.00021894
1	rs916374	5565117	A	G	2.78268e-05
1	rs12027231	5566294	G	A	0.000630539
1	rs12128558	5569491	C	A	1.24765e-05
1	rs2213780	5571050	A	G	0.000114966
1	rs10796398	5572076	G	A	2.72594e-05
1	rs9729649	5572304	G	A	2.32059e-05
1	rs10796400	5580192	G	A	2.00887e-05
1	rs1967969	5584014	A	G	-8.05506e-05
1	rs959873	5586430	G	T	-1.31631e-05
1	rs10737109	5592422	G	A	1.37676e-05
1	rs9787199	5592799	T	C	9.86197e-06
1	rs2153900	5594737	A	G	7.27413e-05
1	rs9439610	5596138	C	T	4.08771e-06
1	rs1342691	5597069	A	G	-7.3672e-06
1	rs1009976	5597230	C	T	-1.73429e-05
1	rs1578717	5601948	A	G	1.39575e-06
1	rs7515958	5603850	A	G	8.01861e-06
1	rs2211417	5611729	A	C	1.06264e-05
1	rs1418632	5612956	C	T	-1.40525e-05
1	rs12062988	5614731	A	G	-4.93002e-06
1	rs1935762	5616830	A	G	7.73963e-05
1	rs11803192	5623683	T	C	-9.45008e-06
1	rs6679096	5625488	A	C	-7.16169e-05
1	rs6673119	5625566	T	C	-9.96052e-05
1	rs4845835	5627912	C	A	-1.30998e-05
1	rs10796403	5634851	T	C	2.05345e-05
1	rs7522344	5635316	A	C	-1.71925e-05
1	rs1775404	5636818	T	C	0.000146548
1	rs2226156	5637079	A	G	0.000106378
1	rs1818038	5642511	G	A	7.53643e-06
1	rs1695645	5643758	C	T	9.06398e-06
1	rs4845803	5645429	A	G	1.88122e-05
1	rs4845804	5645443	G	A	-4.51127e-05
1	rs10907200	5646002	C	T	-6.07444e-06
1	rs12036552	5646202	G	A	-1.80487e-05
1	rs1775416	5646264	G	A	-1.41394e-05
1	rs7538946	5646984	C	T	1.07131e-05
1	rs4845807	5653544	G	A	4.46055e-05
1	rs770685	5665513	A	G	-0.000120949
1	rs12116874	5670627	T	G	-3.13975e-05
1	rs707583	5671757	A	C	-1.59253e-05
1	rs707582	5671786	A	G	-2.73284e-05
1	rs770718	5674434	T	C	-1.17338e-05
1	rs11260662	5675044	G	T	-2.45134e-05
1	rs1316481	5675474	C	T	0.000145267
1	rs1775395	5677775	T	C	-2.85184e-05
1	rs9439587	5679808	G	A	-5.08042e-05
1	rs9329417	5680372	T	C	-1.6191e-05
1	rs10157819	5680572	A	G	-4.58838e-05
1	rs12143743	5683507	G	T	3.54513e-07
1	rs945323	5683761	T	C	-2.99336e-05
1	rs945322	5684301	A	C	0.000101926
1	rs945321	5684440	C	A	8.3628e-05
1	rs770679	5688356	A	G	2.54805e-05
1	rs4845808	5692156	C	T	5.94068e-05
1	rs1855786	5692728	T	C	2.86854e-05
1	rs12119911	5694210	G	A	2.18271e-05
1	rs12029598	5696045	C	T	-1.21081e-05
1	rs6670965	5696677	A	G	-1.382e-05
1	rs10492947	5699475	C	A	3.15144e-05
1	rs6690868	5701323	T	C	1.49014e-05
1	rs17028491	5703552	G	A	-3.41109e-05
1	rs4845811	5704215	C	T	4.03963e-05
1	rs12078062	5706438	A	C	-1.16006e-05
1	rs971816	5707091	A	C	-1.64757e-05
1	rs971814	5707162	G	A	-3.30989e-05
1	rs6690488	5707515	A	G	9.54863e-06
1	rs709184	5709833	G	A	-5.58633e-05
1	rs707590	5712831	A	G	2.9309e-05
1	rs1775408	5717138	A	G	5.59902e-06
1	rs11260671	5717388	T	C	1.76082e-05
1	rs1763319	5717552	C	A	2.24616e-05
1	rs1763321	5717948	C	T	-1.5061e-07
1	rs1695629	5718016	A	C	0.000126764
1	rs1763322	5718414	G	A	8.69936e-05
1	rs1695628	5718574	G	A	-2.0493e-05
1	rs1763323	5718749	G	T	0.000108835
1	rs771073	5719342	C	T	-3.51808e-06
1	rs770721	5722405	G	A	7.23816e-05
1	rs770720	5723265	C	T	7.54123e-05
1	rs12038771	5723643	G	A	-4.97084e-05
1	rs707580	5724940	T	C	8.85178e-05
1	rs771071	5732473	G	A	-0.000138321
1	rs1081454	5734013	T	G	-1.65312e-06
1	rs811284	5739638	T	G	-1.67469e-05
1	rs770702	5744921	T	C	2.23151e-06
1	rs770703	5745339	A	G	9.42929e-06
1	rs770705	5747184	T	G	-6.29111e-06
1	rs770706	5747373	A	G	1.40049e-05
1	rs770707	5747488	A	G	0.000125534
1	rs1278832	5748611	T	C	-7.11659e-06
1	rs709189	5748792	A	G	2.10069e-05
1	rs709188	5749083	G	A	-2.75843e-05
1	rs770713	5761029	G	A	-6.8998e-07
1	rs770693	5765353	T	C	-1.14008e-05
1	rs1414379	5774674	G	A	4.66514e-06
1	rs1414380	5774876	A	G	-0.00010828
1	rs904534	5777457	T	C	-3.00829e-05
1	rs904532	5777920	G	A	-2.52767e-05
1	rs2649092	5778236	G	A	-2.05865e-05
1	rs2244632	5780697	G	A	4.45572e-06
1	rs2842258	5790498	A	G	-5.15439e-06
1	rs2842257	5790655	A	G	-2.48738e-05
1	rs2842256	5794578	T	C	-3.63357e-05
1	rs2133496	5800904	G	A	-7.4269e-06
1	rs2842244	5803620	T	C	-5.77954e-05
1	rs11260682	5805605	T	C	-3.18758e-05
1	rs4433399	5811124	C	A	6.97209e-06
1	rs11260689	5814898	G	A	-0.000123755
1	rs12060268	5815248	C	T	-5.24407e-05
1	rs12064304	5823369	C	T	5.99302e-05
1	rs12076190	5829039	T	C	-6.09848e-06
1	rs4072521	5830248	A	G	-2.10281e-05
1	rs4412595	5830815	C	A	4.23749e-06
1	rs3935073	5830967	A	C	-4.50306e-05
1	rs4276922	5831118	A	G	-2.92508e-05
1	rs4129514	5831601	G	A	3.19304e-05
1	rs17028791	5834437	G	A	-1.5038e-06
1	rs11260693	5836317	A	G	3.77553e-06
1	rs6698924	5840030	A	C	7.67931e-05
1	rs7413085	5846911	T	C	-2.23707e-06
1	rs4845818	5861105	A	G	5.74547e-05
1	rs7537497	5862001	T	C	1.29165e-05
1	rs9308476	5880466	C	A	0.000155979
1	rs4845820	5880909	A	G	0.000229779
1	rs1890191	5887140	C	T	8.97407e-05
1	rs11121039	5893451	T	C	7.78341e-05
1	rs1698976	5900795	C	T	1.65927e-05
1	rs1624858	5904718	C	T	-3.20911e-05
1	rs1765719	5905929	G	T	1.06436e-05
1	rs1287616	5908733	C	T	6.57876e-06
1	rs12122008	5919525	G	A	7.18202e-05
1	rs11121600	5921042	C	A	2.20859e-05
1	rs12121542	5921556	A	C	2.6559e-05
1	rs11121648	5923788	T	G	7.56781e-05
1	rs1287634	5925371	G	A	-1.38332e-05
1	rs489933	5925801	C	T	-2.63257e-05
1	rs12122894	5925868	G	A	5.51465e-06
1	rs12737596	5925955	T	C	-4.58137e-05
1	rs555164	5926507	T	C	-1.92543e-05
1	rs12122135	5927031	A	G	3.24973e-05
1	rs12405167	5930209	G	A	-0.000125199
1	rs472651	5932517	C	T	3.67069e-06
1	rs868162	5934236	C	T	-5.79225e-05
1	rs868163	5934490	A	G	3.03579e-05
1	rs1287638	5934837	C	T	-6.393e-06
1	rs1622955	5937091	T	C	5.1117e-05
1	rs3747992	5937168	G	A	-6.39752e-06
1	rs3747990	5937327	C	T	-2.08537e-05
1	rs3747988	5937413	A	C	-9.02306e-05
1	rs11121915	5939544	T	G	1.21405e-05
1	rs12079601	5942747	A	G	-8.11177e-06
1	rs4908559	5944138	A	G	4.52382e-05
1	rs12735231	5946443	G	A	9.64654e-05
1	rs10746504	5946950	T	C	-2.61953e-06
1	rs2282281	5948677	G	A	6.64576e-05
1	rs9729880	5948864	C	T	0.000159648
1	rs11122097	5948946	C	T	-3.87329e-05
1	rs11122098	5949018	T	C	-6.64457e-06
1	rs12139627	5957342	G	A	1.15564e-05
1	rs7519953	5957589	A	G	5.46368e-05
1	rs12728066	5957725	G	A	2.20627e-05
1	rs11586334	5958409	T	C	4.89706e-05
1	rs2312464	5960503	A	G	7.11535e-07
1	rs2134551	5961870	G	A	-2.45507e-05
1	rs11122125	5965179	A	G	-4.83006e-05
1	rs12120967	5965381	C	T	4.49685e-06
1	rs3747987	5966119	T	C	4.64496e-05
1	rs9628989	5966686	C	T	0.000339733
1	rs9628990	5967064	G	T	5.13937e-05
1	rs12123214	5967750	C	T	1.39102e-05
1	rs12116997	5969245	G	A	-8.77297e-05
1	rs6694744	5971455	A	G	7.16277e-06
1	rs11587302	5977025	G	A	6.70837e-05
1	rs7549324	5982044	G	A	-3.62927e-05
1	rs7535806	5983114	G	A	-1.05323e-05
1	rs1011994	5985072	C	T	6.51024e-08
1	rs11590436	5988926	G	T	3.88255e-05
1	rs11120805	5989929	A	G	-2.35129e-05
1	rs12121044	5989981	A	G	-3.05546e-05
1	rs11576617	5993859	C	T	-1.40496e-06
1	rs2062784	6000129	T	C	0.000252971
1	rs12033563	6002073	T	C	-5.84983e-05
1	rs10492950	6006572	C	T	6.94164e-06
1	rs551207	6007446	C	T	-1.32156e-05
1	rs6702707	6011129	C	T	0.00017753
1	rs6659420	6011601	A	G	-5.42731e-05
1	rs7555293	6014444	T	C	1.9522e-05
1	rs12132390	6017992	C	T	-1.24987e-05
1	rs2011197	6019871	C	T	0.000144804
1	rs875574	6027167	C	A	3.94362e-06
1	rs12745395	6029937	G	A	2.28196e-05
1	rs2047811	6031853	T	G	1.68317e-06
1	rs11588889	6031944	C	A	1.60795e-05
1	rs4068399	6034200	G	A	3.8499e-05
1	rs10779685	6039254	T	C	4.29138e-05
1	rs2312049	6041368	T	C	3.82557e-05
1	rs806104	6042934	G	A	-1.78418e-05
1	rs11120961	6043809	G	A	1.2003e-05
1	rs812051	6045022	G	A	-0.000104352
1	rs12142270	6046264	G	A	-2.17102e-05
1	rs709207	6049058	C	T	-2.43786e-05
1	rs806111	6053630	T	G	-6.34096e-05
1	rs1295101	6056168	A	G	-5.03915e-05
1	rs7524578	6056729	C	T	1.94133e-05
1	rs1295100	6059229	T	G	-1.91027e-05
1	rs481762	6061648	A	G	-2.37468e-05
1	rs546526	6070870	C	T	-0.000146082
1	rs1295107	6079392	G	A	1.52665e-05
1	rs10399600	6080378	T	G	1.48497e-05
1	rs10864321	6088009	G	A	2.28857e-05
1	rs11121065	6088364	G	A	0.000108268
1	rs7552747	6094088	G	T	-1.0481e-06
1	rs1295094	6095199	G	A	8.8404e-06
1	rs3761923	6098266	A	G	0.000111054
1	rs1295087	6100313	A	G	-1.96357e-05
1	rs4908494	6100855	G	A	-6.70864e-05
1	rs9662088	6102242	A	G	6.24033e-05
1	rs4908728	6102419	C	T	0.000313832
1	rs3789563	6104002	T	C	1.39089e-06
1	rs6685332	6109173	G	A	6.22444e-05
1	rs12047044	6112653	G	T	1.51572e-05
1	rs3789553	6117171	A	G	-2.10958e-05
1	rs4908752	6125084	G	T	3.87593e-05
1	rs17029103	6125982	A	G	6.00326e-05
1	rs4908757	6128229	A	G	-7.71824e-06
1	rs6679367	6129835	C	T	4.2885e-05
1	rs3789541	6141325	G	A	2.14354e-05
1	rs1883769	6157993	T	C	1.78275e-05
1	rs3827728	6162407	A	G	1.0033e-05
1	rs3810993	6162583	G	A	-2.30793e-06
1	rs3810991	6162633	C	T	2.6002e-05
1	rs3810990	6162645	C	T	-2.22525e-05
1	rs12037962	6163065	G	A	-0.00012009
1	rs3810989	6163925	C	T	2.76015e-05
1	rs1883768	6165419	C	T	-3.69286e-05
1	rs2281303	6170353	C	T	-0.000132199
1	rs2785580	6173649	A	G	-9.02592e-06
1	rs1883767	6175489	G	A	2.17374e-05
1	rs2785581	6177898	A	G	-2.62823e-05
1	rs2843494	6183926	T	C	9.27761e-05
1	rs2843493	6184092	A	G	9.36532e-06
1	rs2273041	6184192	A	G	-1.65547e-05
1	rs6703057	6187086	C	T	-1.13954e-05
1	rs9434661	6187138	C	T	7.54428e-05
1	rs17029184	6190315	C	T	-2.53587e-05
1	rs1883764	6190611	A	G	9.13534e-06
1	rs2235790	6191632	C	T	-7.25079e-06
1	rs11121295	6192865	G	A	4.10278e-05
1	rs11121299	6194018	C	T	-0.000107673
1	rs2250358	6196869	A	G	9.74445e-07
1	rs12067480	6205349	C	T	1.43643e-05
1	rs12734251	6205987	A	G	-1.54633e-05
1	rs1883606	6207217	T	C	-1.41139e-06
1	rs12565328	6209363	T	C	5.94574e-05
1	rs2311388	6212843	T	C	7.35483e-06
1	rs9434741	6217859	A	G	4.25482e-05
1	rs747393	6221975	T	C	-2.56471e-05
1	rs4908863	6247066	C	T	0.000163841
1	rs2247392	6258147	C	T	-5.05177e-06
1	rs3789524	6258794	A	G	0.000295591
1	rs3827723	6259130	A	G	4.82161e-05
1	rs10864433	6261871	G	A	-3.51801e-06
1	rs4908864	6263354	C	T	0.00140025
1	rs4908865	6269340	A	G	3.19308e-05
1	rs709208	6272137	A	G	1.08356e-05
1	rs709209	6278414	A	G	7.58857e-05
1	rs12408527	6305053	C	T	9.14638e-06
1	rs12740426	6314479	C	T	-0.000102255
1	rs11590458	6314822	T	C	-1.50432e-05
1	rs11121534	6315532	C	T	6.78458e-06
1	rs6703384	6316217	A	G	-6.153e-05
1	rs4908543	6317983	T	C	-5.1066e-06
1	rs4908872	6318069	C	T	-1.93863e-05
1	rs3827720	6342226	A	G	2.7973e-06
1	rs10489535	6343825	G	A	-0.000100888
1	rs3789504	6345134	C	T	-2.34049e-05
1	rs6692407	6347340	G	A	-2.86527e-06
1	rs3789500	6352084	G	A	5.91855e-05
1	rs7516068	6353454	A	G	3.81072e-05
1	rs7554077	6355358	G	A	5.58806e-05
1	rs6671503	6356934	A	G	2.07282e-05
1	rs3789498	6358604	T	C	-1.17426e-07
1	rs17029370	6361096	C	T	7.84274e-06
1	rs17029372	6361437	G	T	-2.22899e-05
1	rs7528683	6361865	G	A	4.29331e-05
1	rs7547093	6362035	T	C	1.14557e-05
1	rs3789496	6363558	T	G	4.9002e-05
1	rs7543514	6366471	T	C	1.08322e-05
1	rs4908877	6373474	G	A	0.000159045
1	rs12087652	6374487	A	G	-3.78864e-05
1	rs3789491	6376222	T	C	1.23229e-05
1	rs6696861	6379607	A	G	-1.2475e-05
1	rs7555762	6380745	T	C	-0.000109887
1	rs3789490	6381983	C	T	-7.4861e-05
1	rs3789489	6382206	A	G	-4.94391e-06
1	rs6577570	6387276	G	A	-3.06984e-05
1	rs4908880	6387572	G	A	3.9307e-05
1	rs7545051	6387784	G	A	7.85427e-05
1	rs3789486	6391073	T	C	4.51279e-05
1	rs3789484	6391313	T	C	-3.94647e-05
1	rs742506	6397089	A	G	4.06181e-06
1	rs3789482	6397372	G	A	2.88249e-05
1	rs6680950	6399780	A	G	3.72442e-05
1	rs4908881	6403020	G	A	1.86988e-05
1	rs11121694	6405695	G	A	-2.01594e-05
1	rs742505	6408060	C	T	-0.000130609
1	rs742504	6408274	A	G	1.53914e-05
1	rs17029376	6409979	A	G	-0.00068726
1	rs3827718	6411024	G	A	7.1805e-05
1	rs11121699	6414084	A	G	4.60561e-05
1	rs9662106	6415247	C	T	0.000242887
1	rs3789466	6416331	G	A	1.57637e-05
1	rs3789465	6416414	G	A	-7.66546e-05
1	rs7515832	6418218	A	C	7.2644e-05
1	rs4908547	6421131	T	C	4.58372e-05
1	rs6660500	6422759	G	A	-6.91389e-06
1	rs6683017	6428977	T	C	-0.000117864
1	rs3789463	6447574	T	C	6.95515e-05
1	rs6663299	6454594	A	C	2.1211e-06
1	rs7524775	6456472	A	G	-2.89982e-05
1	rs4582826	6461530	T	C	-0.000222903
1	rs17026985	6465054	G	A	0.000101553
1	rs7529205	6473294	A	G	3.47766e-05
1	rs11485227	6474008	C	T	7.06503e-05
1	rs3791184	6474433	C	T	2.10777e-05
1	rs11364	6475686	C	T	1.60451e-05
1	rs4908891	6481623	G	A	1.78046e-05
1	rs4908892	6481842	A	G	-2.34596e-06
1	rs12078257	6481916	T	C	3.69731e-05
1	rs932402	6483583	G	A	3.44355e-05
1	rs3810985	6484036	T	C	1.19179e-05
1	rs34064241	6487031	C	T	2.35332e-05
1	rs2103673	6494399	C	T	5.20514e-06
1	rs12074379	6494743	G	T	0.000101009
1	rs10864548	6501796	T	C	3.39656e-05
1	rs11121873	6503624	A	G	4.18678e-05
1	rs3138156	6523430	T	C	5.26307e-05
1	rs11800462	6524501	T	C	3.2441e-05
1	rs2986742	6550376	T	C	-2.89567e-05
1	rs11806429	6550505	C	T	2.29081e-05
1	rs9434795	6552499	T	C	7.76236e-05
1	rs4908553	6567249	G	A	-1.26684e-05
1	rs4908554	6568387	T	C	-2.80781e-05
1	rs3935435	6572175	G	A	4.26002e-05
1	rs4243830	6577871	C	T	1.02232e-06
1	rs1556035	6579607	C	T	2.67436e-05
1	rs1010584	6579843	C	T	1.75219e-05
1	rs4908904	6580250	C	T	4.11965e-06
1	rs12046229	6580397	C	T	-4.69234e-05
1	rs11122043	6580429	C	T	3.91612e-05
1	rs7540913	6581877	G	A	1.59522e-05
1	rs11809957	6584420	C	A	6.37347e-06
1	rs1064835	6585539	C	T	-5.14362e-07
1	rs13513	6585804	C	T	1.50127e-05
1	rs11122083	6593532	G	A	2.66807e-05
1	rs10746502	6607199	T	C	-4.59693e-06
1	rs11122091	6609559	C	A	-1.75792e-05
1	rs10864625	6614230	G	A	2.09285e-05
1	rs4908923	6614535	G	A	8.78242e-06
1	rs731024	6644723	G	A	7.99914e-06
1	rs6682920	6645867	G	A	1.00382e-05
1	rs201171	6651093	G	A	4.66518e-05
1	rs2232463	6655444	C	T	3.03885e-06
1	rs35070405	6657964	T	C	4.74772e-05
1	rs6678681	6659872	A	G	2.25416e-05
1	rs12028517	6661732	C	A	-3.37163e-05
1	rs481771	6666848	T	C	-1.10615e-05
1	rs11583755	6672729	A	C	1.91509e-05
1	rs200436	6675489	A	G	0.000323561
1	rs10779795	6677064	A	G	5.13393e-05
1	rs2072948	6679848	C	T	-2.30525e-05
1	rs12034227	6681275	A	C	-8.72459e-07
1	rs3747994	6681744	C	T	1.2079e-05
1	rs14057	6683240	G	A	-3.16395e-05
1	rs12127219	6685851	C	A	-7.19391e-07
1	rs11122109	6688358	G	A	1.49151e-05
1	rs12079872	6689824	A	G	9.72239e-06
1	rs742394	6690140	A	G	-3.29306e-06
1	rs12727844	6694207	A	G	-0.000113768
1	rs1043681	6695123	C	T	-2.07968e-05
1	rs10523	6695244	A	G	-1.37525e-05
1	rs11892	6695331	G	T	1.05311e-05
1	rs6577583	6695802	A	G	8.95471e-06
1	rs200448	6701978	T	C	1.71469e-05
1	rs200447	6702151	C	T	1.10144e-05
1	rs200458	6704635	A	G	2.65243e-05
1	rs200457	6705356	A	G	2.47513e-05
1	rs200456	6705528	G	A	-5.05228e-05
1	rs7549198	6709610	T	C	4.54639e-05
1	rs2235564	6713114	C	T	2.80965e-05
1	rs200440	6713282	A	G	-1.78864e-05
1	rs6577584	6715390	T	G	2.34796e-05
1	rs2281190	6720990	C	A	2.18244e-05
1	rs6659873	6723806	T	G	1.4278e-05
1	rs2235563	6724105	T	C	-5.69247e-06
1	rs11122115	6725427	C	T	-2.28647e-06
1	rs200449	6726401	G	A	8.00127e-06
1	rs2294528	6729749	G	A	-2.94481e-06
1	rs201151	6732424	G	A	5.30778e-05
1	rs3789572	6732568	G	T	-2.65721e-05
1	rs201166	6739773	A	G	1.78397e-05
1	rs156985	6742281	C	T	7.36148e-05
1	rs12126058	6744709	C	T	-3.45054e-05
1	rs200444	6745444	A	G	0.000120158
1	rs156989	6748129	G	A	-1.77878e-05
1	rs156987	6750113	C	A	-1.68658e-06
1	rs156984	6756002	C	A	3.70411e-06
1	rs3827729	6756434	G	A	0.000126787
1	rs429383	6761261	A	G	1.1323e-05
1	rs278017	6763137	A	G	-5.61254e-05
1	rs278020	6764643	C	T	1.07095e-05
1	rs278021	6764663	T	C	3.72895e-05
1	rs399242	6766736	C	T	-1.51851e-05
1	rs11122119	6768856	C	A	-2.62086e-06
1	rs277670	6771140	T	C	-4.76518e-06
1	rs277671	6771569	C	A	-5.51074e-06
1	rs277672	6771607	G	T	1.94614e-06
1	rs546126	6776772	C	T	9.44218e-06
1	rs277678	6781571	C	T	1.33843e-05
1	rs277679	6783548	T	C	-1.09697e-05
1	rs202577	6784053	A	G	-1.56102e-05
1	rs277681	6784592	A	C	1.2605e-05
1	rs277682	6785439	C	T	5.5837e-06
1	rs11122122	6790946	A	G	-5.2676e-06
1	rs447558	6795230	T	C	5.96367e-06
1	rs449250	6797684	G	A	5.50289e-05
1	rs2134318	6798102	C	T	4.77921e-05
1	rs12724107	6803492	G	T	-1.37072e-05
1	rs12065191	6803747	T	C	-5.03674e-06
1	rs277675	6808354	C	T	9.28099e-06
1	rs11122135	6812518	G	A	1.68796e-05
1	rs277665	6814758	C	T	-5.53351e-06
1	rs12069069	6816689	G	A	-0.000100963
1	rs422111	6823923	A	G	-1.01521e-05
1	rs378930	6826467	G	A	9.27298e-06
1	rs406619	6826588	C	T	-2.13506e-05
1	rs11122141	6828290	G	A	4.87451e-05
1	rs430962	6828608	A	G	2.36323e-05
1	rs391674	6832052	G	A	7.84872e-06
1	rs1475635	6832235	A	G	-4.86128e-05
1	rs11122143	6834346	G	A	7.69828e-06
1	rs11122144	6835761	G	A	7.88014e-06
1	rs11122146	6838409	T	C	1.67426e-05
1	rs17029843	6843928	A	C	-7.04974e-05
1	rs10864639	6846763	G	T	7.64688e-06
1	rs1542899	6853355	A	G	-2.5487e-05
1	rs12059518	6855091	A	G	7.53564e-06
1	rs12070784	6867276	T	C	-0.000438245
1	rs12735232	6867842	T	C	-9.40989e-06
1	rs659459	6873932	T	C	3.97143e-06
1	rs629196	6877562	A	G	2.44019e-05
1	rs17029909	6882189	A	G	-3.61953e-05
1	rs623974	6882986	A	G	2.23233e-05
1	rs12088027	6884248	T	C	-0.000100905
1	rs17441375	6886308	A	C	1.59759e-06
1	rs811400	6886649	G	A	-3.94697e-05
1	rs12023462	6899863	A	G	1.87227e-05
1	rs4908425	6901018	G	A	9.71553e-06
1	rs12058103	6903599	A	G	3.47844e-07
1	rs4908570	6904879	A	G	-1.98529e-05
1	rs11120779	6922492	A	G	-1.2627e-05
1	rs1972306	6923726	T	C	1.87914e-05
1	rs12406288	6924587	G	A	-1.75553e-05
1	rs17029963	6927026	T	C	-2.75863e-05
1	rs6657847	6927523	C	T	2.024e-06
1	rs6688732	6929760	G	A	-9.64589e-05
1	rs7546903	6936272	G	A	-0.000122431
1	rs2063313	6936375	A	G	-5.92358e-05
1	rs6655933	6939528	G	A	-2.65073e-05
1	rs10399866	6945530	G	A	6.87445e-05
1	rs3810982	6947717	C	T	3.33578e-05
1	rs1876848	6953675	G	A	2.75928e-05
1	rs17030041	6955333	C	T	4.25745e-06
1	rs17030044	6956195	T	C	-0.000211188
1	rs6691442	6960196	G	A	1.45227e-06
1	rs12132296	6967559	C	A	5.7984e-05
1	rs6577393	6968412	A	G	2.59444e-05
1	rs11586867	6972393	C	T	2.44679e-05
1	rs4908427	6976226	A	G	-2.39517e-05
1	rs1892262	6977005	C	T	1.87215e-07
1	rs1892261	6977200	A	C	1.52948e-05
1	rs12751613	6978622	A	C	1.73295e-05
1	rs12122806	6978623	T	C	6.57337e-06
1	rs867389	6985069	A	G	0.000182675
1	rs4908574	6986109	G	A	4.29701e-05
1	rs2898917	6987341	C	T	6.3631e-06
1	rs2412219	6987405	T	C	-2.79424e-06
1	rs41447147	6990491	A	G	-0.00011426
1	rs7519035	6990863	A	G	-1.22934e-05
1	rs6577395	6991925	T	C	2.62594e-05
1	rs12043429	6995218	C	T	1.22683e-05
[truncated: 75,905 more rows]

## Sheet: Chr2
CHR	SNV	Position1	Eff. Allele2	Ref. allele3	PRSGW_EUR4
2	rs10195681	18674	C	A	0.000124497
2	rs6712483	27572	C	T	2.0642e-05
2	rs13383216	28228	G	A	2.03865e-05
2	rs4637157	29443	T	C	-1.83767e-05
2	rs6760926	30906	C	T	-0.000221186
2	rs28433318	31791	C	T	2.01629e-05
2	rs13423995	33012	A	G	-4.78932e-05
2	rs4522651	34049	G	A	8.418e-05
2	rs13386087	34503	G	T	1.28106e-05
2	rs11900053	36787	C	T	-1.19721e-05
2	rs4076894	37100	C	T	-0.000222494
2	rs6731388	40569	T	C	-9.29989e-05
2	rs10173732	41404	G	A	1.59285e-05
2	rs10179984	43092	G	A	-3.43567e-05
2	rs6758948	47011	T	C	-8.28039e-07
2	rs11897072	47808	G	A	-0.000174514
2	rs4438516	53652	G	A	-0.00013575
2	rs10188860	55237	T	C	-3.29201e-05
2	rs4499454	59698	C	A	8.82675e-05
2	rs300761	70074	A	G	-2.19242e-05
2	rs7587200	70436	A	C	-4.84339e-05
2	rs300758	72184	C	T	2.26712e-05
2	rs300789	89910	G	A	-1.51367e-05
2	rs7580475	100190	T	C	1.37672e-05
2	rs7588043	104979	C	T	-6.78082e-05
2	rs300798	105917	A	G	8.7698e-05
2	rs436446	106409	T	C	-9.12025e-06
2	rs6755432	106692	T	C	-5.50958e-05
2	rs300797	107140	G	A	-3.86812e-05
2	rs300780	110819	C	T	-1.39849e-05
2	rs300779	111486	G	A	6.561e-06
2	rs300778	111964	C	A	1.78091e-05
2	rs300774	112496	A	C	-0.000104293
2	rs1078763	113763	C	T	-6.99425e-05
2	rs876724	114974	C	T	1.74113e-05
2	rs300773	115035	C	T	-9.13492e-06
2	rs7562639	117690	G	T	-8.3863e-05
2	rs10519439	118913	C	T	1.01642e-05
2	rs400978	119437	A	G	1.37568e-06
2	rs435733	121222	A	G	1.38081e-05
2	rs365967	123233	G	A	-3.18852e-05
2	rs1461027	123554	C	A	3.45263e-05
2	rs441469	129028	G	A	-1.96712e-05
2	rs12714396	130357	T	C	2.41777e-05
2	rs12623893	131700	T	G	-2.08306e-05
2	rs300728	131828	G	A	1.24423e-05
2	rs300727	132469	C	A	6.68476e-06
2	rs300723	134131	C	T	-2.24795e-05
2	rs300722	134249	A	C	3.07293e-05
2	rs300715	137962	T	C	-5.27123e-05
2	rs300711	139346	T	C	1.09107e-05
2	rs300710	139574	T	C	-0.000103353
2	rs300709	139743	A	G	8.66246e-07
2	rs300708	140449	A	G	-7.46888e-05
2	rs300707	141324	G	T	-4.00837e-05
2	rs437409	142137	G	A	-6.03843e-05
2	rs409954	149546	C	T	0.000152861
2	rs408074	150853	T	C	-0.000142932
2	rs381726	151464	T	C	4.16449e-05
2	rs396500	151950	C	T	4.41016e-06
2	rs386181	152939	C	T	3.23485e-06
2	rs408209	153279	A	C	8.06194e-06
2	rs409572	153302	A	G	1.72309e-05
2	rs6732632	160894	C	T	-1.3668e-05
2	rs300739	161605	A	G	2.92891e-05
2	rs13003862	162658	G	A	7.1125e-06
2	rs7583166	163933	G	A	-4.27741e-06
2	rs300730	165633	A	G	4.36508e-05
2	rs300731	165674	T	C	1.21596e-05
2	rs6707786	166224	T	G	-7.44931e-06
2	rs6708206	167187	A	C	-4.23721e-05
2	rs300737	170576	T	C	-7.46478e-05
2	rs10495480	170616	G	T	-1.6564e-06
2	rs11892882	174272	A	G	3.23582e-05
2	rs436925	175844	C	A	-7.69721e-06
2	rs300691	180171	C	A	1.4703e-05
2	rs300692	181415	C	T	-7.31339e-06
2	rs300693	181748	C	A	-2.1544e-05
2	rs300695	182644	C	A	4.55258e-05
2	rs13033859	184390	G	A	9.17594e-06
2	rs443419	189800	A	G	-2.07989e-06
2	rs440617	189818	C	T	1.07412e-05
2	rs415660	189972	G	A	-4.95982e-05
2	rs376385	190245	G	A	-3.78133e-05
2	rs424292	191931	A	G	7.38084e-05
2	rs384526	193882	A	G	2.1337e-05
2	rs17041717	193991	T	C	-3.62071e-06
2	rs437853	196973	T	C	-1.93336e-05
2	rs385909	199678	A	G	3.29179e-05
2	rs434818	200477	G	A	1.83565e-05
2	rs389621	206636	T	C	-4.19265e-05
2	rs385272	206704	C	T	-9.74663e-06
2	rs417829	206851	T	C	-2.71086e-05
2	rs11693990	211069	G	A	4.62479e-05
2	rs2952790	212106	G	A	-1.67487e-05
2	rs9213	218386	G	A	-7.10743e-05
2	rs1474052	224192	A	C	1.59286e-05
2	rs2290911	224919	A	G	-0.00017926
2	rs3791221	226933	A	G	1.29976e-06
2	rs3791220	227066	G	A	-9.75429e-05
2	rs17713396	227201	C	T	-1.98245e-05
2	rs10205435	230442	T	C	-2.09858e-05
2	rs300756	233416	G	A	2.13947e-05
2	rs3748872	234130	T	G	9.06896e-05
2	rs1461028	238975	A	G	8.71283e-05
2	rs2864044	240054	A	G	-7.16484e-05
2	rs2085852	240630	T	G	3.42504e-05
2	rs300705	240785	G	A	2.20072e-05
2	rs10181051	242800	T	C	6.62471e-06
2	rs7556816	243504	C	T	2.29889e-05
2	rs17713729	249092	A	C	-0.000104265
2	rs7609512	251673	G	A	2.5918e-05
2	rs4241316	252197	C	T	-0.000152477
2	rs4455191	256278	T	C	6.61845e-06
2	rs10188763	260677	G	A	3.84737e-05
2	rs7596678	262553	T	C	2.25428e-05
2	rs10167992	263270	T	C	-3.38308e-05
2	rs10171043	266895	C	T	8.1685e-05
2	rs11553746	272203	C	T	-2.85476e-05
2	rs12714401	272840	G	A	4.09908e-06
2	rs12714402	272926	A	G	-4.66247e-05
2	rs12714403	273070	A	G	-4.72013e-05
2	rs7573495	276942	A	G	3.62907e-05
2	rs3828329	279705	C	T	1.818e-05
2	rs7605824	280819	G	A	-2.85825e-05
2	rs12714404	282462	T	G	2.04571e-05
2	rs6708541	282736	G	T	4.53264e-05
2	rs17714252	285471	G	A	-7.72748e-05
2	rs6548221	295255	A	G	-7.98541e-05
2	rs6548222	296812	T	G	0.000100989
2	rs7565795	298269	T	C	1.90974e-05
2	rs6742672	301784	G	A	0.000279849
2	rs4854302	305803	C	T	-7.80045e-06
2	rs9309730	312992	C	T	-9.1033e-05
2	rs6719944	320574	T	C	-9.98383e-06
2	rs6749467	343517	G	A	-2.42255e-05
2	rs12472764	348470	C	A	1.98015e-05
2	rs907300	349133	T	G	1.38411e-05
2	rs7576917	354560	C	T	0.00023041
2	rs7582158	354599	A	G	-5.22851e-05
2	rs6730515	355290	C	T	0.000208582
2	rs6740249	355800	T	C	9.77916e-06
2	rs1511323	357794	A	G	1.83707e-05
2	rs7581663	358768	G	A	-7.43505e-05
2	rs958877	366410	C	T	-3.36128e-05
2	rs7595480	367736	G	A	-1.54649e-05
2	rs11692082	370778	G	A	-3.39111e-05
2	rs11693451	371148	G	A	-5.19531e-06
2	rs11680177	374086	C	T	1.3197e-05
2	rs12475610	391781	C	T	9.73768e-06
2	rs11127470	405938	G	T	0.000119579
2	rs4630798	406981	T	C	0.000183415
2	rs4639527	416815	A	G	0.000162238
2	rs6726633	419464	C	T	-5.73455e-07
2	rs10460598	429880	T	G	0.000115066
2	rs2685230	437664	A	G	-1.22677e-05
2	rs7585330	440230	G	T	0.000108587
2	rs4854307	443281	T	C	0.000683035
2	rs7566599	445185	A	G	6.27446e-06
2	rs6716246	445636	A	G	8.4414e-06
2	rs967768	446698	C	T	4.26586e-05
2	rs1033098	446942	A	G	3.74168e-05
2	rs2667214	449487	A	G	7.93127e-05
2	rs6732624	449787	A	G	2.33804e-06
2	rs2667204	450545	T	G	3.76926e-06
2	rs2724856	451581	A	G	6.64521e-05
2	rs17041255	452544	T	C	-1.32292e-05
2	rs4854263	455588	C	T	0.000148005
2	rs6729656	455683	C	T	2.97844e-06
2	rs3961050	457320	G	A	4.84017e-06
2	rs12479270	458363	A	G	2.29321e-05
2	rs17041944	462187	A	G	-1.51411e-05
2	rs12469725	469494	A	G	1.23528e-05
2	rs7601245	470602	A	G	2.38913e-07
2	rs1511326	478095	T	G	-1.42453e-05
2	rs907302	480776	T	C	-2.51974e-05
2	rs2724913	481504	G	A	3.09575e-05
2	rs4854313	483114	G	A	0.000134874
2	rs2667215	487043	A	G	3.97611e-05
2	rs11688315	508529	A	G	-8.87828e-05
2	rs12465676	510975	T	G	-5.8097e-06
2	rs2724929	515593	C	T	1.65416e-05
2	rs13006698	516565	G	T	7.46007e-05
2	rs4854318	522617	C	A	1.0035e-06
2	rs2724855	522921	G	A	-3.53308e-06
2	rs6736819	527946	C	T	-0.000140612
2	rs13414548	530290	C	T	-1.67134e-05
2	rs4854319	533949	G	A	-4.20634e-05
2	rs2974256	535043	C	T	-1.61819e-05
2	rs2864822	535533	C	T	7.92186e-06
2	rs2685248	538450	T	C	1.10074e-05
2	rs2685261	548121	C	T	-5.25809e-06
2	rs17041996	550338	A	G	6.2156e-05
2	rs1317824	550644	C	T	-2.75352e-05
2	rs2685244	553264	T	C	-5.46435e-06
2	rs13411762	554109	C	T	-4.26289e-05
2	rs10209543	557205	T	C	-0.000678899
2	rs10209658	557322	T	C	-0.000243148
2	rs2685268	557590	G	A	-6.85968e-05
2	rs1320362	564079	G	T	-5.75501e-06
2	rs2724916	566419	T	C	-4.60709e-05
2	rs4314025	568100	T	C	-4.39879e-06
2	rs2683972	569479	A	G	1.25822e-05
2	rs2683968	573207	A	G	5.16163e-05
2	rs2685252	573717	C	T	8.77535e-06
2	rs1316288	574307	T	C	-3.83815e-05
2	rs2683966	575302	G	A	2.86825e-05
2	rs17042043	581414	A	C	2.54577e-06
2	rs6712649	584523	G	A	4.97698e-06
2	rs11686772	584563	C	T	-1.98805e-05
2	rs17042062	585129	C	T	1.00286e-05
2	rs4402801	585333	G	A	-3.32971e-05
2	rs17042065	587649	A	G	1.07232e-05
2	rs10779978	591113	A	G	-5.15104e-05
2	rs2683986	593990	C	T	2.68783e-06
2	rs11903036	594324	C	A	7.67125e-06
2	rs2685242	595125	A	C	4.20742e-05
2	rs12714409	596532	C	T	-3.46131e-06
2	rs4854267	596629	A	G	1.10571e-05
2	rs2867105	601905	T	G	0.000186591
2	rs12996547	602036	C	T	2.77075e-05
2	rs1316802	602475	G	T	1.17787e-05
2	rs4241319	603079	A	G	0.000122484
2	rs2903487	603157	A	G	0.000240849
2	rs2867133	607107	T	C	9.64744e-05
2	rs17728141	607566	A	G	-1.62706e-05
2	rs17728164	609326	C	T	0.000120737
2	rs17042099	612629	A	C	8.19878e-06
2	rs2966402	613782	T	C	5.71243e-05
2	rs17041285	614031	G	A	3.18241e-05
2	rs7564851	615658	A	G	7.90515e-05
2	rs4854335	619575	A	G	-2.25373e-06
2	rs10153797	619653	C	T	8.25352e-06
2	rs4854338	619754	G	A	0.000196125
2	rs939583	622531	C	T	0.00112483
2	rs2867125	622827	T	C	4.07236e-05
2	rs11688230	623259	T	G	-1.1624e-05
2	rs11688330	623470	T	C	-4.32134e-06
2	rs13016587	623507	G	A	6.27394e-05
2	rs12468153	623588	G	A	-2.05269e-05
2	rs6719518	623935	C	T	0.00024537
2	rs6728726	623976	T	C	0.000136025
2	rs2867122	624581	A	C	0.000551456
2	rs2903492	624678	G	A	0.000169497
2	rs11127485	632028	C	T	0.000901589
2	rs12622361	632116	A	G	2.8341e-06
2	rs13012571	632550	C	T	5.24214e-05
2	rs13393304	637830	A	G	0.000328739
2	rs4854344	638144	G	T	3.28179e-05
2	rs4854345	638190	A	G	-6.14152e-06
2	rs7561317	644953	A	G	6.72177e-05
2	rs4640417	648527	A	G	-1.197e-05
2	rs4611674	648899	A	G	-5.39692e-06
2	rs1320338	649347	T	G	-0.000789584
2	rs4613321	650647	A	G	-0.00223178
2	rs13386964	650828	G	A	-0.000326038
2	rs2867109	651030	T	G	2.51285e-05
2	rs2867113	651365	G	A	-0.000600424
2	rs12714414	651407	T	C	-0.000622967
2	rs9784046	651641	C	A	-1.87603e-05
2	rs6720683	652797	A	G	9.26752e-05
2	rs13396935	653195	G	A	-0.000251548
2	rs11689974	654685	T	G	-1.27828e-05
2	rs13029479	655222	G	A	-0.000138773
2	rs1317005	656312	C	A	-2.10755e-06
2	rs4854350	657652	G	A	0.000272247
2	rs17042288	657954	C	T	2.49198e-05
2	rs7596758	658595	T	G	1.06854e-05
2	rs6548243	658937	A	C	-1.13168e-05
2	rs7592497	659958	C	T	4.02326e-05
2	rs12999373	663483	G	A	-8.96035e-05
2	rs17042326	666844	G	A	1.34087e-05
2	rs2966398	667174	G	T	1.89457e-05
2	rs17042334	668685	C	T	-2.47739e-06
2	rs12990777	674963	G	A	-4.49812e-06
2	rs1879524	681739	G	A	1.95904e-05
2	rs7593667	688744	A	G	-2.83382e-05
2	rs9678953	694759	G	A	8.15379e-05
2	rs2293085	696458	A	G	8.0539e-06
2	rs2867134	697499	A	G	4.07794e-05
2	rs6707477	705636	C	A	3.59195e-06
2	rs2867137	706400	T	C	-3.25357e-05
2	rs6715346	707255	C	T	3.30657e-05
2	rs4378835	711622	G	A	-2.34627e-05
2	rs13404274	715029	T	C	-7.63892e-06
2	rs6711931	719889	G	A	2.66366e-05
2	rs4549126	724368	G	A	-3.95823e-05
2	rs4386357	724472	A	G	4.09647e-06
2	rs3924384	726564	T	C	-1.52453e-06
2	rs6741835	729552	C	T	-1.86716e-05
2	rs7580986	729948	G	T	-5.87745e-06
2	rs13003898	731989	C	T	1.22807e-05
2	rs4854367	746192	G	A	3.01457e-05
2	rs12617997	747060	A	G	-3.49076e-06
2	rs4854369	752530	G	A	-1.77503e-05
2	rs11127508	753489	A	G	1.89871e-05
2	rs12621177	757786	C	T	2.85782e-05
2	rs7596247	759749	A	G	-2.63869e-05
2	rs11684259	761905	G	T	1.66903e-06
2	rs7423929	762741	T	C	7.15114e-06
2	rs4854373	763411	A	G	5.09766e-06
2	rs4854276	764357	C	T	8.08717e-06
2	rs4271795	769289	C	T	1.16019e-05
2	rs4854277	769886	G	A	2.31157e-05
2	rs6756708	772153	A	G	-9.91641e-06
2	rs4374408	772650	G	A	-9.9278e-07
2	rs4380275	773278	C	T	1.41986e-05
2	rs11680687	774730	A	G	-7.26589e-06
2	rs4292121	776007	A	G	1.41525e-05
2	rs12987425	776427	T	C	-1.84736e-06
2	rs6726475	788673	G	A	1.41962e-05
2	rs11685432	792188	G	A	-5.26173e-05
2	rs7571499	792408	G	A	2.98625e-06
2	rs11127514	794092	A	G	8.86035e-06
2	rs12987038	796058	C	T	9.00224e-06
2	rs6754187	796514	A	G	-1.30901e-05
2	rs6737221	796546	G	T	4.28417e-05
2	rs6548255	805871	T	C	-5.43437e-07
2	rs6720144	807576	A	G	-9.32576e-05
2	rs4241329	811275	G	A	-1.87832e-05
2	rs4411733	817217	T	C	1.7115e-06
2	rs12467306	820721	C	T	2.35407e-05
2	rs6757749	822116	G	A	-5.46655e-06
2	rs4358155	825721	A	C	-3.19398e-05
2	rs4589796	826069	A	C	4.08791e-06
2	rs10186234	826176	G	A	-3.0756e-05
2	rs4854279	826392	C	T	-3.45461e-05
2	rs13401599	830765	G	A	-2.03121e-05
2	rs11127524	831480	C	T	3.157e-05
2	rs12714424	832145	C	T	-6.27376e-05
2	rs4366938	837567	C	T	-1.87176e-05
2	rs13397770	839425	A	G	-2.127e-05
2	rs9973322	839556	G	A	-0.000212527
2	rs9973513	839765	A	G	-4.91046e-05
2	rs4632380	839984	A	G	9.04438e-05
2	rs4563255	840246	A	G	-1.92141e-05
2	rs7596596	840678	A	G	-7.92967e-06
2	rs6548267	841043	C	T	4.40997e-05
2	rs4533500	846164	T	C	8.96002e-05
2	rs4854281	848205	C	T	5.19504e-05
2	rs4854402	850892	A	G	4.40525e-05
2	rs11682609	851144	A	C	-1.50116e-05
2	rs10184186	851933	A	G	-7.26142e-06
2	rs35461543	855107	C	T	6.74269e-06
2	rs6548270	858062	T	C	-5.51392e-07
2	rs4274632	858168	C	T	-1.90547e-05
2	rs4557012	858379	A	G	-7.02799e-06
2	rs4358154	860829	G	T	2.2804e-05
2	rs4325783	860881	A	G	3.24712e-06
2	rs4992454	861841	A	G	-6.18564e-06
2	rs4263142	867187	C	A	2.01247e-05
2	rs6760626	868162	A	C	2.97425e-05
2	rs6760982	868450	A	G	2.88957e-06
2	rs4546037	868753	G	A	-1.52875e-05
2	rs4561699	869616	G	A	1.54222e-06
2	rs4854414	872859	G	A	1.76413e-05
2	rs12997230	873102	C	T	-3.13156e-05
2	rs12466616	877633	G	A	2.58459e-05
2	rs6729106	889501	G	A	-3.36972e-06
2	rs6419706	896473	C	T	-6.92586e-06
2	rs4309610	899069	G	A	-3.65198e-05
2	rs6753648	903150	C	T	1.45384e-05
2	rs6548280	904030	T	C	4.0896e-05
2	rs4241338	904394	T	C	3.38921e-06
2	rs6548281	910327	C	T	-2.81224e-05
2	rs4854426	911098	C	T	1.64334e-06
2	rs4854428	914015	T	C	4.27015e-06
2	rs4854431	914564	G	A	8.39077e-06
2	rs7420683	918533	C	A	-1.01329e-05
2	rs11680726	919085	G	A	-8.86978e-06
2	rs11127532	919766	C	T	6.2935e-06
2	rs4330133	920748	C	T	2.05455e-05
2	rs4854292	922174	C	T	4.08862e-05
2	rs4854293	922344	T	G	-4.54268e-05
2	rs4854294	922540	A	G	1.41322e-05
2	rs4854295	922555	G	A	-2.94153e-06
2	rs13427113	928569	A	G	-4.16504e-05
2	rs13415540	929469	G	A	-0.000109802
2	rs4971358	933573	G	T	1.08619e-05
2	rs4971342	936687	C	T	-1.25194e-05
2	rs7603623	937388	A	G	5.87878e-05
2	rs6750350	940777	T	C	8.23841e-06
2	rs4971346	943250	C	T	7.46195e-05
2	rs7559853	949196	G	A	9.46386e-05
2	rs6759670	950291	C	A	-7.50876e-05
2	rs6711878	950475	T	C	2.45822e-05
2	rs10178601	954306	G	A	-1.90956e-05
2	rs6724299	958942	G	A	3.67026e-05
2	rs6548284	963326	C	T	-2.73649e-05
2	rs6548285	963334	G	A	-2.99579e-05
2	rs6548292	966868	G	T	3.39967e-05
2	rs6710556	969866	T	C	4.82344e-07
2	rs7355580	970417	C	T	3.93736e-05
2	rs7355756	972721	T	C	-2.15137e-05
2	rs6761698	973109	T	C	-9.57781e-06
2	rs4524155	974720	C	T	6.6214e-06
2	rs5020133	975902	G	A	-2.13534e-05
2	rs11894793	979826	C	A	8.65562e-06
2	rs7600786	981487	G	A	1.57374e-05
2	rs10205779	988346	A	G	3.50323e-06
2	rs4464315	992661	T	C	3.65962e-05
2	rs6746417	999362	G	A	-1.88325e-05
2	rs7598261	1001060	A	G	3.75257e-06
2	rs12104941	1004716	T	C	1.50278e-05
2	rs4401240	1006971	T	G	-2.23402e-05
2	rs10172943	1007591	G	T	-7.0833e-05
2	rs6706944	1010474	G	A	-2.2606e-05
2	rs6707252	1010713	G	A	-0.000175709
2	rs6548170	1011241	G	A	4.70212e-06
2	rs6548171	1011267	G	A	-6.45391e-06
2	rs6711305	1011582	G	A	-8.08447e-06
2	rs11894899	1013294	G	T	9.42926e-05
2	rs7574097	1014757	G	A	-0.000249766
2	rs7574207	1014837	G	A	-3.4646e-05
2	rs7589320	1018983	G	A	-1.33912e-05
2	rs7580579	1019512	A	C	4.98449e-05
2	rs9309723	1019753	T	C	-0.000129649
2	rs13415684	1020690	G	A	-7.09342e-06
2	rs7603971	1020741	C	T	-4.2588e-06
2	rs10201045	1025239	A	G	-1.43177e-05
2	rs10203650	1025268	T	C	4.57146e-05
2	rs4971328	1025583	T	C	-2.34415e-05
2	rs10207582	1027081	A	C	3.19422e-05
2	rs4971336	1027830	C	A	-1.02681e-05
2	rs7593875	1028034	A	G	8.18882e-06
2	rs10779977	1033530	G	T	8.98242e-06
2	rs7593584	1033756	A	G	-2.27919e-05
2	rs4073456	1036247	C	T	7.72867e-05
2	rs4246557	1037581	T	C	-2.29605e-05
2	rs8179874	1037731	A	G	1.81481e-05
2	rs4971329	1037783	C	A	-2.05325e-05
2	rs10207601	1041823	C	A	0.000114228
2	rs4246558	1043352	T	C	6.24718e-06
2	rs4488692	1044617	A	G	4.98603e-05
2	rs9309724	1046996	A	G	0.000117785
2	rs4629189	1048118	A	G	8.75997e-05
2	rs4581927	1048359	C	T	-1.39702e-05
2	rs6734393	1052961	G	A	-1.74396e-05
2	rs12611895	1058376	T	C	-2.23867e-05
2	rs4640416	1058688	T	C	-1.79633e-05
2	rs4458241	1059025	C	A	-0.000200226
2	rs35801395	1061182	T	C	0.000424985
2	rs34787379	1063504	C	T	2.34374e-05
2	rs7426276	1064700	G	A	-1.60325e-05
2	rs6751259	1064808	T	C	0.000367863
2	rs4555377	1064885	A	G	0.000113431
2	rs4586665	1069949	C	T	-2.26279e-05
2	rs4614964	1071191	A	G	3.141e-05
2	rs4971371	1076684	C	T	-0.000116282
2	rs6548183	1076968	C	T	-0.000209065
2	rs6548184	1077047	G	A	-0.000206129
2	rs4971432	1079320	C	T	-0.000159072
2	rs10865542	1081594	G	T	-1.18509e-05
2	rs7578498	1083995	T	C	-1.17851e-05
2	rs6736795	1086510	A	G	-0.000175538
2	rs4971437	1089055	G	A	2.98244e-05
2	rs6717701	1091101	C	T	3.24423e-05
2	rs11674922	1091421	G	A	-1.09083e-05
2	rs11686452	1091787	C	T	-1.18571e-05
2	rs12477098	1095502	C	T	5.38527e-07
2	rs7606829	1096540	T	C	-1.65109e-05
2	rs10176540	1097651	A	G	2.40283e-05
2	rs4366936	1097714	C	T	-9.39727e-05
2	rs6716119	1097795	G	A	-2.15647e-05
2	rs10180028	1098891	A	G	2.43737e-05
2	rs4971441	1099597	C	T	1.05974e-06
2	rs4482521	1101080	A	C	-1.40436e-05
2	rs12469446	1101127	G	A	-2.46391e-05
2	rs4971463	1116648	A	G	8.53375e-07
2	rs7565112	1119365	C	T	9.02239e-06
2	rs4971465	1120566	G	A	-7.55356e-06
2	rs7580578	1124416	T	G	-7.28519e-06
2	rs4491751	1128570	C	A	-3.66138e-06
2	rs6548201	1136877	C	T	-1.42574e-05
2	rs4998210	1143435	A	G	-0.000102789
2	rs4998208	1143477	A	G	0.000211548
2	rs4971393	1146828	A	C	6.97266e-06
2	rs4246572	1147224	T	C	-5.17861e-05
2	rs4305308	1148426	G	A	0.0001002
2	rs7579535	1150095	A	C	6.896e-07
2	rs4246561	1152434	C	T	6.99728e-05
2	rs4971396	1153552	T	G	-1.26198e-05
2	rs4467306	1154664	G	A	-6.38728e-05
2	rs4971397	1157068	T	G	9.49251e-06
2	rs4453719	1164595	G	A	1.91407e-05
2	rs4346415	1167815	T	C	1.33367e-05
2	rs4583504	1168171	C	A	-4.31502e-06
2	rs4464311	1173710	T	C	3.60679e-06
2	rs4519560	1180060	A	G	2.02956e-05
2	rs4971407	1183846	G	A	5.57153e-05
2	rs4270381	1186496	T	C	6.60372e-05
2	rs4312525	1188495	C	T	-5.38569e-05
2	rs4569514	1189042	C	T	-8.80974e-05
2	rs4461289	1199920	G	A	4.02124e-05
2	rs4622766	1202982	C	A	0.000126576
2	rs6751090	1204796	C	T	-4.79006e-06
2	rs28495529	1205003	G	A	0.000126267
2	rs4971417	1213294	C	T	4.61423e-05
2	rs4971418	1216394	A	G	9.29295e-06
2	rs6548209	1228487	T	G	-3.81261e-05
2	rs10192365	1231315	A	G	2.25203e-05
2	rs28678499	1235479	A	C	-0.000101118
2	rs35847752	1244060	C	T	-6.66496e-05
2	rs34539029	1253328	G	T	-1.98768e-05
2	rs10189953	1253705	G	A	5.62433e-06
2	rs9286350	1262839	T	C	-4.85733e-05
2	rs9712145	1263891	G	T	-4.3205e-05
2	rs12718448	1277076	G	T	8.03861e-06
2	rs7606172	1279014	A	G	-5.10287e-06
2	rs7369772	1279686	C	T	-4.39188e-05
2	rs9750959	1282121	C	T	2.40076e-08
2	rs11674954	1283031	T	G	7.26846e-06
2	rs13411595	1287872	T	C	-0.00016513
2	rs12999684	1290899	C	T	1.42085e-05
2	rs7421044	1291096	G	A	-1.03374e-05
2	rs11676238	1296139	G	A	7.67333e-06
2	rs9753172	1297615	T	C	4.21397e-05
2	rs9677798	1298915	G	A	5.63398e-05
2	rs9753377	1300591	C	T	4.51515e-05
2	rs9326173	1301567	G	A	1.59639e-05
2	rs11211657	1307819	T	C	5.1216e-05
2	rs4293594	1309956	T	C	-2.08953e-05
2	rs13021490	1311157	C	T	-2.73592e-05
2	rs4641984	1314780	C	T	-8.81908e-05
2	rs9678814	1316020	C	A	-2.86019e-05
2	rs10196789	1317342	A	G	-1.32837e-05
2	rs13420301	1318131	A	G	-5.80737e-05
2	rs4927635	1320143	C	T	-0.00018305
2	rs13033766	1321795	A	G	3.0562e-05
2	rs4971478	1346063	A	G	5.39211e-06
2	rs9749785	1359621	T	C	-5.54782e-05
2	rs4927600	1361992	T	C	-8.39748e-06
2	rs4281947	1364661	G	A	-7.40285e-06
2	rs4267549	1364794	A	G	-1.60069e-05
2	rs4284872	1367473	A	C	-2.09762e-05
2	rs11894739	1367511	G	T	4.88508e-05
2	rs4456742	1367595	T	C	-7.72158e-05
2	rs3923533	1369913	A	C	-8.97181e-05
2	rs4471928	1375390	A	C	7.57609e-08
2	rs9326161	1378943	C	T	-0.000324583
2	rs4076290	1378969	G	A	-2.02099e-05
2	rs11678486	1379495	C	T	-1.08366e-05
2	rs4927650	1383237	T	G	-0.000357506
2	rs11897977	1384725	A	G	-0.000440575
2	rs9326164	1393107	A	G	-0.000401908
2	rs10153889	1397415	A	G	-0.000655432
2	rs1996207	1398300	G	A	1.96213e-05
2	rs12328062	1400567	T	C	-6.00486e-05
2	rs938325	1401447	T	C	-2.92376e-05
2	rs938326	1401781	C	T	-5.02857e-05
2	rs11211644	1404495	C	T	-3.86319e-05
2	rs10183226	1404756	T	G	-0.000220629
2	rs11675434	1407815	C	T	-5.22735e-05
2	rs13400534	1411883	C	T	-3.08668e-05
2	rs11211645	1412581	A	G	-3.75942e-05
2	rs2298873	1414959	G	T	-3.80767e-05
2	rs4927604	1416435	A	G	-1.58435e-05
2	rs2071399	1416528	A	G	-9.57684e-06
2	rs2071400	1416639	C	T	-0.000159689
2	rs2071401	1417139	G	T	-4.71673e-05
2	rs2071402	1417199	G	A	1.94712e-05
2	rs2071403	1417244	A	G	-2.46697e-06
2	rs2048726	1426346	G	T	-9.53296e-06
2	rs2276702	1426621	A	G	7.4428e-05
2	rs2276701	1426787	G	A	1.95259e-05
2	rs9678469	1427107	G	A	2.0599e-05
2	rs10519477	1431590	C	T	6.01977e-05
2	rs13424221	1431799	G	A	-8.20244e-06
2	rs1567919	1432014	C	A	-1.19995e-06
2	rs949832	1432564	G	A	-3.58546e-06
2	rs4927606	1435296	C	T	1.21006e-05
2	rs1473936	1437163	A	C	1.47314e-05
2	rs2885362	1438505	A	G	4.08293e-05
2	rs961028	1438566	T	C	5.39335e-06
2	rs1514686	1439221	T	C	7.14469e-05
2	rs1514685	1439265	T	G	3.44796e-05
2	rs1514684	1441178	G	A	-1.52047e-05
2	rs1514682	1441305	C	T	1.03665e-05
2	rs4425120	1442417	C	T	1.5495e-05
2	rs11896057	1443068	A	G	-2.82405e-06
2	rs17091682	1446396	T	G	1.45988e-06
2	rs7602332	1449966	A	C	2.25201e-05
2	rs10204515	1451697	T	C	5.58919e-05
2	rs4927608	1453528	A	G	3.77824e-05
2	rs6747390	1455003	C	T	-6.57491e-06
2	rs1965406	1455175	A	G	-3.51581e-07
2	rs950675	1456828	G	A	-1.06568e-06
2	rs2009364	1456998	G	A	0.000158208
2	rs2070882	1458001	C	T	-8.91561e-06
2	rs6588665	1458240	A	G	-1.81235e-05
2	rs6752121	1458861	G	A	3.88676e-05
2	rs6706775	1459461	C	T	1.38976e-05
2	rs4927610	1459806	A	G	3.77883e-05
2	rs4927612	1460140	A	G	6.21991e-05
2	rs11694726	1460220	C	T	9.62089e-06
2	rs6732480	1463412	T	C	-7.70697e-05
2	rs17091737	1464261	T	G	2.30664e-05
2	rs6723319	1467210	A	G	6.82787e-05
2	rs11897713	1473866	T	C	-6.42274e-06
2	rs11211654	1474131	G	A	6.15513e-07
2	rs13431646	1476213	C	T	1.16324e-05
2	rs10171105	1476533	T	C	-4.95454e-05
2	rs10201842	1476991	G	T	-2.23373e-06
2	rs10177597	1478332	T	C	-4.88489e-05
2	rs6588678	1482940	A	G	-9.53523e-06
2	rs1877855	1487687	A	G	8.53876e-06
2	rs6715129	1488668	T	C	-0.000106768
2	rs10196514	1494373	G	A	-2.9878e-05
2	rs2048722	1495800	A	G	-2.05108e-05
2	rs10189329	1497831	G	A	-3.40185e-05
2	rs2276704	1499728	C	T	6.26523e-06
2	rs732609	1499927	A	C	-2.58426e-05
2	rs3755552	1502663	T	C	-2.24099e-05
2	rs3755551	1502757	C	T	-1.36647e-05
2	rs3772074	1505077	G	A	3.49383e-05
2	rs4927621	1508685	A	G	-2.32047e-06
2	rs13414566	1514284	A	G	-8.34035e-05
2	rs4927624	1516680	T	C	-3.80447e-05
2	rs11896517	1518112	T	C	-3.45e-05
2	rs13405352	1518726	C	T	5.93617e-06
2	rs17732233	1519064	C	T	-2.28418e-05
2	rs11896906	1519550	A	G	-3.86984e-05
2	rs1126799	1520676	T	C	7.62828e-06
2	rs4278970	1522180	A	C	-2.1705e-05
2	rs6711545	1522939	T	G	-1.76232e-05
2	rs2048727	1523751	G	A	-6.42923e-05
2	rs4927594	1525558	C	T	5.98051e-06
2	rs13391992	1542153	G	A	2.34702e-05
2	rs4927632	1545110	G	A	-3.25573e-05
2	rs6605278	1547230	C	T	-9.22896e-06
2	rs6705087	1550309	T	C	4.71355e-05
2	rs10192959	1553393	G	T	2.65043e-05
2	rs13426896	1554768	C	T	1.73817e-06
2	rs6744743	1558161	A	G	2.17053e-05
2	rs7583169	1563833	G	T	-2.03447e-06
2	rs7584264	1565555	A	G	-1.15835e-05
2	rs13411553	1574018	A	G	-9.10528e-06
2	rs6720797	1574340	T	C	-1.96334e-05
2	rs7602248	1574876	T	C	2.15589e-05
2	rs6721243	1580250	A	G	-1.56864e-05
2	rs6720874	1580504	A	G	2.03978e-05
2	rs7564265	1582242	A	G	2.68e-05
2	rs6721842	1583951	G	A	-2.41913e-05
2	rs28532847	1584345	G	A	-3.1226e-05
2	rs10183727	1619121	C	A	6.22226e-05
2	rs13028217	1619220	G	A	6.68622e-05
2	rs11890904	1619895	C	A	9.17146e-05
2	rs10779972	1621608	A	G	-8.69158e-06
2	rs11127330	1621676	C	T	3.15131e-06
2	rs9752413	1622140	G	T	-2.4324e-05
2	rs10200262	1631215	A	C	-0.000174375
2	rs6713543	1635176	C	T	7.11775e-06
2	rs4240	1637201	C	T	9.95498e-06
2	rs1054241	1637648	T	C	6.95441e-05
2	rs2241457	1639122	T	C	3.32433e-05
2	rs12714344	1640170	A	G	7.89908e-05
2	rs12714332	1642070	C	T	0.000245266
2	rs7578605	1643208	A	G	2.87042e-05
2	rs7575438	1643456	T	C	-1.95516e-05
2	rs1030308	1643596	G	A	4.69062e-05
2	rs12617409	1649925	T	C	0.000112289
2	rs2161971	1669119	A	C	-1.6755e-05
2	rs1544846	1676388	C	T	8.53995e-05
2	rs9678166	1676693	G	A	-4.04984e-05
2	rs7580177	1693035	G	T	2.18516e-05
2	rs2288183	1696016	G	A	-8.74454e-06
2	rs2241452	1697488	C	T	-0.000254543
2	rs6548062	1698030	A	G	7.8835e-05
2	rs890054	1700986	C	T	-1.70246e-05
2	rs744955	1701267	T	C	3.22902e-05
2	rs1863136	1705569	G	A	-6.55755e-06
2	rs7588729	1708502	C	A	-7.86426e-05
2	rs13401942	1711624	A	G	2.55698e-05
2	rs11127325	1712208	C	T	1.35514e-05
2	rs9917191	1719083	A	C	-3.49209e-06
2	rs12624042	1722883	A	G	-0.000147513
2	rs4853843	1727930	G	A	-2.20188e-06
2	rs12714327	1731637	G	T	1.28622e-05
2	rs1991164	1732855	T	C	1.38952e-05
2	rs1013256	1734324	C	A	-8.47115e-05
2	rs6759353	1734961	T	C	-9.49361e-05
2	rs6714537	1735480	C	A	-6.04435e-05
2	rs6737978	1741126	A	G	1.88548e-06
2	rs4853841	1742043	G	A	-2.47372e-05
2	rs10204174	1742701	C	T	-3.11555e-05
2	rs2059411	1742952	G	A	-0.000100853
2	rs6740357	1744932	T	G	-0.000137176
2	rs4853759	1745326	A	G	-2.3126e-05
2	rs10200618	1746140	T	G	-1.07289e-05
2	rs736870	1748702	T	C	-6.53079e-05
2	rs2382558	1752229	A	G	-4.60178e-05
2	rs918954	1754911	A	G	7.00473e-05
2	rs1364648	1754932	C	T	4.91797e-08
2	rs13416067	1755898	C	T	0.000135309
2	rs10469992	1760091	C	T	-0.000141816
2	rs6706107	1761661	C	A	-2.43393e-05
2	rs2382560	1762828	T	C	-3.7243e-05
2	rs13403634	1771963	G	A	1.58213e-05
2	rs7563388	1773193	G	A	-7.08493e-06
2	rs2059412	1773347	T	C	8.77475e-05
2	rs6745451	1776761	C	T	-2.81029e-05
2	rs6735179	1777150	A	G	4.34225e-06
2	rs1124200	1778558	T	C	3.1311e-05
2	rs6759577	1786200	G	A	7.55037e-05
2	rs10187229	1786522	A	G	4.72665e-06
2	rs6751762	1787933	G	T	1.10626e-05
2	rs7588942	1799691	T	C	5.97778e-05
2	rs13420700	1800837	T	C	-8.65059e-05
2	rs13421369	1803886	C	T	1.58502e-05
2	rs9653594	1804145	A	G	-1.85876e-05
2	rs2288178	1805430	G	A	-7.07974e-06
2	rs2288179	1805489	A	G	-6.51446e-05
2	rs2288181	1805773	T	C	1.3367e-05
2	rs13006826	1806879	T	C	-4.66825e-06
2	rs4077010	1807511	G	A	5.28334e-05
2	rs13422055	1809222	C	T	4.06168e-05
2	rs11684279	1810830	A	G	3.17264e-05
2	rs6548056	1813322	C	T	9.96117e-06
2	rs4853831	1813664	T	C	3.56974e-05
2	rs6722698	1834447	T	C	-4.45752e-05
2	rs4073562	1835685	T	C	-1.71481e-06
2	rs6708121	1836994	C	A	-1.46075e-05
2	rs6747366	1838964	A	G	-7.80766e-05
2	rs6744313	1839018	T	C	5.00527e-07
2	rs6728613	1842774	T	C	-2.97672e-05
2	rs4073401	1845843	T	C	-0.000147194
2	rs11127313	1848310	A	G	-0.000131094
2	rs12714322	1848581	C	T	-8.5582e-05
2	rs4627603	1850835	A	G	-0.0001214
2	rs7421372	1855717	A	G	0.00015798
2	rs4853828	1856419	G	A	0.000108342
2	rs4369889	1857368	T	C	1.98103e-05
2	rs6712920	1858364	A	G	5.17718e-05
2	rs4571084	1860120	C	T	6.77145e-06
2	rs10169129	1861333	T	C	1.42888e-05
2	rs10169048	1861548	A	G	1.16674e-05
2	rs13015040	1861586	G	A	9.06723e-06
2	rs6750860	1862435	T	G	0.000158308
2	rs4528785	1862462	G	A	1.35396e-05
2	rs11674865	1867240	T	C	7.85716e-05
2	rs7592630	1869923	A	G	-1.26999e-05
2	rs6748757	1871477	C	T	3.75578e-05
2	rs4853754	1875792	T	C	-8.37267e-05
2	rs4519558	1877218	G	A	-1.63985e-05
2	rs4305302	1877998	A	G	-0.000100406
2	rs3934845	1878927	T	C	-7.2581e-05
2	rs4853825	1879278	C	T	-9.59882e-06
2	rs7560247	1883389	T	C	2.97527e-06
2	rs6747509	1884069	G	A	1.25072e-05
2	rs7581359	1886137	C	T	1.15812e-05
2	rs11683610	1886797	A	G	-2.02017e-05
2	rs11127306	1887049	G	A	-7.55317e-06
2	rs4853824	1890173	A	G	-6.86801e-05
2	rs4853822	1902146	G	A	-6.88338e-05
2	rs13387432	1904591	C	T	-7.61217e-05
2	rs2195903	1907446	T	C	2.43034e-05
2	rs17039158	1911871	C	T	-3.87433e-05
2	rs12471985	1912759	C	T	3.67105e-05
2	rs2891097	1913279	G	T	8.7135e-05
2	rs1368233	1915297	A	G	-1.21445e-05
2	rs12988893	1915399	T	C	4.00196e-05
2	rs13031530	1916630	A	C	2.54134e-05
2	rs12328008	1917716	G	A	1.11372e-05
2	rs13400823	1918360	A	G	-8.81e-06
2	rs1432539	1919847	T	C	2.11249e-05
2	rs13404264	1924666	C	T	-2.42101e-05
2	rs11127303	1925657	G	A	-3.73846e-05
2	rs2241685	1925993	C	T	5.41654e-05
2	rs2241686	1926617	G	A	-8.48246e-05
2	rs4853821	1928767	T	C	2.16533e-05
2	rs7588882	1931058	A	G	-5.6685e-05
2	rs13389573	1936113	T	G	5.53514e-05
2	rs1864881	1940723	G	A	1.73177e-05
2	rs3748988	1946914	A	G	-5.87506e-07
2	rs3748989	1946968	C	T	-8.8065e-06
2	rs10181146	1948645	G	A	4.26283e-05
2	rs11687068	1948949	T	C	6.23545e-05
2	rs1469647	1950243	C	T	-3.6751e-05
2	rs6548052	1951082	C	T	5.33034e-05
2	rs12997903	1952084	C	T	-0.000144073
2	rs919718	1952576	C	T	8.90691e-06
2	rs10167552	1952795	G	A	-7.29491e-06
2	rs10190598	1955017	T	C	3.07142e-06
2	rs1991773	1957476	C	T	2.26326e-05
2	rs12994185	1958213	G	T	2.3521e-05
2	rs12986730	1959401	G	A	-0.000141468
2	rs10181068	1961211	C	T	-2.88035e-05
2	rs10170029	1961542	T	C	1.21552e-05
2	rs12991351	1962316	T	G	-5.26686e-05
2	rs6733654	1963271	G	A	1.97538e-05
2	rs10185662	1964906	C	T	6.21662e-06
2	rs11127298	1970226	T	G	7.0755e-06
2	rs11692741	1970536	T	C	-1.29711e-05
2	rs6751072	1970675	C	T	-0.000127128
2	rs7578545	1974208	A	G	-3.35817e-05
2	rs1864882	1974582	T	G	3.78499e-05
2	rs4853752	1975070	A	G	1.21221e-05
2	rs13024398	1975168	T	C	-0.000116715
2	rs6729968	1978966	A	G	4.93843e-05
2	rs11888121	1980644	G	A	-4.84397e-06
2	rs6721182	1981503	A	C	-1.26585e-05
2	rs4853813	1981732	T	C	-2.3141e-05
2	rs6727410	1982290	C	T	-1.71495e-05
2	rs2304007	1982877	T	G	-3.68261e-05
2	rs2304008	1983374	A	C	-1.04311e-05
2	rs2304009	1983395	C	T	2.51419e-05
2	rs7561518	1983619	A	G	-1.33694e-05
2	rs17039237	1984653	C	T	1.47722e-05
2	rs6548049	1984798	T	C	5.94457e-06
2	rs10178240	1985248	G	A	1.42795e-06
2	rs7569308	1987338	A	G	2.51227e-05
2	rs12986519	1988862	C	T	-2.32963e-05
2	rs4853812	1989289	C	T	1.23677e-05
2	rs1560622	1989633	G	A	6.2839e-05
2	rs1560624	1989742	T	C	3.34055e-05
2	rs17039243	1991561	G	T	-0.000135852
2	rs17039246	1991842	T	C	2.01257e-05
2	rs891878	1992624	T	G	6.26621e-05
2	rs891879	1992939	C	T	1.31358e-05
2	rs1560625	1993024	T	G	3.61823e-05
2	rs7608969	1993347	C	T	0.000148267
2	rs13032073	1995174	G	A	-5.4938e-05
2	rs13389846	1996027	T	C	-0.000230992
2	rs11679107	1997663	C	T	-3.32732e-05
2	rs13382326	1998275	T	C	-0.000206401
2	rs12478644	2004564	A	G	1.34402e-05
2	rs6756269	2004859	C	A	-6.16589e-05
2	rs6719219	2010779	T	C	-1.57369e-05
2	rs4853811	2021648	A	G	-0.000393403
2	rs1978703	2027348	C	T	-9.28954e-06
2	rs11127292	2029943	C	T	2.3966e-05
2	rs1213578	2032193	T	C	3.29436e-05
2	rs11127381	2040635	C	T	0.000255073
2	rs891877	2043349	G	A	-0.00014656
2	rs6759709	2047397	A	G	4.82798e-06
2	rs4853952	2050818	T	C	-8.32191e-05
2	rs756282	2066677	T	G	7.81688e-06
2	rs11685526	2071493	A	G	-7.63924e-06
2	rs1614012	2090280	T	C	-1.17674e-05
2	rs1421614	2091619	C	T	6.43942e-06
2	rs6755567	2102687	A	G	7.6226e-05
2	rs13019515	2103999	A	G	-7.27278e-06
2	rs1643413	2104124	A	G	-1.90049e-05
2	rs17338533	2121237	G	A	0.000146053
2	rs17338526	2127861	A	G	-0.000395712
2	rs12998803	2129071	T	C	-0.000605553
2	rs12614597	2132794	G	A	-6.08442e-05
2	rs17247373	2135309	C	A	-0.000283101
2	rs10427173	2153489	A	C	-3.71458e-05
2	rs2042142	2154853	C	A	-3.91631e-06
2	rs7580137	2154875	C	T	-9.33995e-06
2	rs3748985	2160605	A	G	6.57781e-06
2	rs13033306	2161932	C	T	-3.5054e-05
2	rs1465389	2163076	T	C	1.32919e-05
2	rs12474442	2166942	G	A	-1.35105e-06
2	rs7570400	2167060	T	C	7.14678e-06
2	rs11127377	2169254	C	A	-1.1113e-05
2	rs17039361	2170631	T	G	8.41892e-06
2	rs17338519	2171105	G	T	2.26844e-05
2	rs17338512	2173328	G	T	-1.17768e-05
2	rs12467137	2175571	C	T	-3.15007e-05
2	rs11683072	2176177	G	T	-1.40495e-05
2	rs11680102	2177927	G	A	6.08504e-05
2	rs11674222	2178658	C	T	-1.22057e-05
2	rs6709211	2192750	G	A	-4.30567e-05
2	rs17039365	2197239	T	C	-1.25938e-05
2	rs12470060	2198307	C	T	5.12767e-06
2	rs7596980	2199705	C	T	8.91088e-06
2	rs6751879	2204365	A	G	-3.93871e-05
2	rs12471456	2204863	G	A	2.42985e-05
2	rs11887279	2210909	T	C	-0.000134757
2	rs7587635	2211665	T	C	-1.51398e-05
2	rs1990855	2214115	C	T	2.40513e-05
2	rs17338484	2215902	C	T	-3.97697e-06
2	rs12478611	2218209	G	A	1.64839e-05
2	rs7420242	2222451	G	A	-4.84093e-05
2	rs17247310	2222968	T	C	-3.00785e-05
2	rs11127371	2227388	A	G	1.1795e-05
2	rs10865533	2227707	T	C	-1.00958e-05
2	rs888627	2228072	A	G	2.84635e-05
2	rs4853946	2236281	T	C	-9.44118e-06
2	rs17039421	2236470	T	C	-0.000109751
2	rs6760761	2237442	C	T	-3.85042e-05
2	rs1862112	2241344	C	T	2.02909e-05
2	rs7582260	2244388	C	T	3.26495e-05
2	rs6548121	2244747	A	G	0.000107232
2	rs6737578	2248527	C	T	-2.31504e-05
2	rs11677123	2250369	G	A	0.000111147
2	rs10181194	2254567	A	G	1.36574e-05
2	rs10168134	2257724	T	C	4.60799e-06
2	rs10201099	2257857	C	T	0.000139068
2	rs4473412	2259540	T	C	8.46228e-06
2	rs7600426	2263952	C	T	8.04053e-06
2	rs12470297	2268526	C	T	5.71539e-05
2	rs7601823	2273899	A	G	-1.43446e-05
2	rs6710116	2305125	T	C	2.11767e-05
2	rs7588535	2315612	G	A	-2.41292e-05
2	rs17247190	2315801	A	G	1.644e-05
2	rs10199604	2327906	T	C	-1.37716e-05
2	rs6705095	2330938	T	G	-9.88999e-06
2	rs3749051	2334877	A	G	-6.84046e-05
2	rs13419681	2336685	G	T	8.4363e-05
2	rs3749053	2337392	C	T	-3.37421e-05
2	rs13420595	2338223	T	C	-2.47741e-06
2	rs7559111	2345792	T	C	2.91742e-06
2	rs2668817	2349671	A	G	-1.25474e-05
2	rs12479155	2352566	G	A	-1.72482e-05
2	rs2551215	2356597	A	G	-3.91614e-06
2	rs2668823	2363052	G	A	-1.90501e-05
2	rs17039614	2366557	A	G	-1.32769e-05
2	rs1464033	2368143	G	T	3.89909e-06
2	rs10197525	2368632	T	G	1.97842e-06
2	rs4853945	2369979	T	C	-6.3428e-05
2	rs9309699	2370358	A	G	-5.74671e-05
2	rs3942245	2371324	G	T	8.38152e-06
2	rs6759202	2372168	T	C	8.85594e-05
2	rs6759198	2372181	T	C	-5.04123e-05
2	rs6754397	2374379	A	G	9.1948e-05
2	rs11884676	2381613	G	A	1.05479e-05
2	rs2203163	2381786	C	A	0.000318784
2	rs10084179	2382311	G	A	9.18758e-06
2	rs749285	2388613	A	G	1.42794e-05
2	rs6720297	2390574	G	A	-6.39081e-07
2	rs713347	2391725	T	G	3.98364e-05
2	rs6729986	2396203	A	G	-0.000145084
2	rs17039643	2396420	C	T	-0.000107498
2	rs17039644	2398899	G	A	-7.67619e-06
2	rs10199854	2399187	A	G	1.49332e-05
2	rs2668827	2403308	T	C	4.50198e-05
2	rs1567675	2403590	C	A	-1.30833e-05
2	rs11679592	2406488	C	T	-1.76272e-05
2	rs2551212	2409704	G	A	6.74692e-05
2	rs2063549	2410541	C	T	2.64333e-05
2	rs6752827	2415390	A	G	3.72795e-06
2	rs6741513	2417721	A	G	-3.33645e-05
2	rs2102592	2419428	C	T	-4.87279e-06
2	rs1355608	2428072	A	G	2.39368e-05
2	rs1567680	2431937	G	A	-5.09674e-06
2	rs7577250	2437074	A	G	6.27076e-05
2	rs12616839	2438630	C	A	7.80622e-05
2	rs10174534	2449771	G	A	2.01677e-06
2	rs1858409	2451437	G	A	-1.66858e-05
2	rs6713149	2462669	G	A	0.000125126
2	rs17338303	2464401	G	A	-1.04233e-05
2	rs823546	2464583	T	C	2.14561e-06
2	rs4853937	2464751	C	T	-8.50788e-06
2	rs823552	2467867	A	G	1.52799e-05
2	rs4853934	2468250	C	T	-1.62922e-06
2	rs877398	2470188	A	G	-5.07177e-05
2	rs1706871	2472155	A	G	2.31784e-05
2	rs12617042	2472608	T	C	9.14033e-06
2	rs12615680	2472901	G	A	-5.6829e-06
2	rs12616875	2473166	T	C	6.33345e-06
2	rs13013201	2473647	G	A	-4.91379e-05
2	rs17039804	2474666	G	A	-8.73955e-05
2	rs6706645	2475208	G	A	6.11869e-05
2	rs11893886	2476372	G	A	-9.70329e-05
2	rs13031942	2477643	T	C	2.30822e-05
2	rs6760886	2478424	A	G	-1.25162e-05
2	rs12623508	2483610	G	T	-0.000106511
2	rs12623892	2485753	C	T	-1.35894e-05
2	rs4268949	2487839	A	G	1.83181e-05
2	rs823538	2493770	A	G	7.12084e-06
2	rs12619065	2493787	G	A	-3.28482e-05
2	rs12621100	2493948	A	C	9.50829e-05
2	rs11127348	2494914	C	T	0.000171878
2	rs6728339	2495732	T	C	-0.000144193
2	rs6731678	2495853	A	G	-9.48377e-05
2	rs1107825	2500096	G	T	-0.00019105
2	rs2280182	2501397	G	A	3.69113e-05
2	rs12053164	2504572	T	G	7.51312e-06
2	rs6707223	2504833	G	A	2.42923e-05
2	rs17338247	2507371	A	G	0.000404043
2	rs7593925	2512230	A	G	-4.07698e-05
2	rs1706859	2517233	T	C	-3.57198e-05
2	rs1710506	2518376	A	G	1.55022e-05
2	rs2668841	2518798	C	T	-3.40313e-05
2	rs17338219	2520027	G	A	0.000514774
2	rs13023303	2520359	G	T	0.000232612
2	rs1710503	2520736	C	T	1.20557e-05
2	rs1706866	2520812	A	C	0.000241874
2	rs908357	2521551	A	C	2.97385e-05
2	rs908356	2522028	T	C	6.37959e-05
2	rs6720427	2527641	T	C	-3.27979e-06
2	rs4853930	2529122	G	A	-5.12374e-05
2	rs6548098	2529840	A	G	-3.50319e-05
2	rs6744362	2531608	C	T	-7.54717e-06
2	rs11900612	2538202	T	G	-4.63655e-05
2	rs2037148	2540292	A	C	7.36063e-06
2	rs2037147	2540386	T	C	2.53648e-05
2	rs7568276	2545078	A	G	-6.92998e-05
2	rs4853924	2548524	A	G	1.46092e-05
2	rs7606812	2548628	A	G	3.26984e-06
2	rs6754224	2550244	A	G	-2.07915e-05
2	rs1515746	2554088	A	G	2.70929e-05
2	rs908355	2554399	C	T	-1.32837e-05
2	rs11887927	2557763	A	G	-0.000169975
2	rs4853796	2559337	C	T	-2.93463e-05
2	rs4853918	2559462	A	G	4.42154e-07
2	rs11127344	2563832	A	G	7.94692e-05
2	rs11689408	2564422	T	C	-3.99248e-05
2	rs2037146	2564549	A	G	-8.46701e-06
2	rs11674253	2564720	T	C	2.31166e-05
2	rs11127343	2564992	C	T	1.46645e-06
2	rs10175354	2571910	C	T	-0.000118688
2	rs4853793	2583517	T	C	-1.62935e-05
2	rs6746066	2585323	G	T	5.82566e-08
2	rs6548091	2585729	T	G	-2.59484e-05
2	rs17246978	2586698	G	T	-0.000277823
2	rs6746911	2587538	A	G	1.0865e-06
2	rs2674226	2589460	T	C	1.11339e-05
2	rs2598593	2590459	G	A	0.00021526
2	rs17719904	2592143	G	A	2.01024e-05
2	rs2598595	2593959	T	C	0.000247252
2	rs11683002	2594074	C	T	0.000130348
2	rs12995456	2594614	A	C	8.60315e-06
2	rs13002325	2595608	C	T	2.57051e-05
2	rs13002141	2595655	C	A	8.85932e-05
2	rs1597616	2598181	A	G	2.04761e-06
2	rs4853912	2601453	C	T	6.39604e-05
2	rs6761628	2602398	T	C	-3.43641e-05
2	rs1451198	2603338	T	G	-1.54379e-05
2	rs7586549	2604016	C	T	-2.43281e-06
2	rs11690425	2604923	A	G	0.000213663
2	rs7559400	2605480	G	A	6.07596e-05
2	rs7556672	2605757	G	T	4.90374e-05
2	rs7599063	2605800	C	T	7.73314e-05
2	rs10189118	2605945	G	A	1.73376e-06
2	rs12714360	2606982	G	A	2.16274e-05
2	rs12714359	2607024	C	T	0.000114945
2	rs7591027	2608294	C	T	7.6123e-06
2	rs7590908	2608351	C	T	1.56393e-05
2	rs17496843	2608466	C	T	7.47026e-06
2	rs7603656	2608582	T	C	5.95198e-05
2	rs7598374	2608702	G	A	5.11343e-05
2	rs4853905	2608901	T	C	7.65354e-05
2	rs4853787	2608936	G	T	-7.98126e-05
2	rs4853902	2609408	A	G	9.46493e-06
2	rs1078572	2610520	T	C	3.22274e-05
2	rs4853901	2612152	G	A	1.86532e-05
2	rs4853896	2613267	T	C	2.85316e-05
2	rs2891741	2613960	A	G	0.00010028
2	rs7584578	2613998	T	C	5.30296e-05
2	rs7587738	2614097	A	C	5.17673e-05
2	rs1031349	2618157	C	T	3.24709e-05
2	rs1031350	2618238	A	G	9.17033e-07
2	rs1031352	2619629	T	C	-7.58327e-06
2	rs2385304	2624263	G	A	-4.67032e-06
2	rs7566479	2624398	T	C	-5.07163e-06
2	rs7578293	2624577	G	A	5.14474e-05
2	rs12475114	2624754	C	T	-4.0993e-05
2	rs7586516	2624846	A	C	3.94576e-05
2	rs1020530	2625248	A	G	0.000149039
2	rs2385306	2626800	A	G	-3.67388e-05
2	rs1376427	2627251	C	A	1.62146e-05
2	rs12620686	2629446	T	C	6.62204e-05
2	rs1451199	2631443	T	C	2.2043e-05
2	rs1901271	2632028	G	A	3.98808e-05
2	rs11685339	2632709	A	G	1.33732e-05
2	rs13031108	2633258	T	C	-4.69573e-05
2	rs6548079	2633681	G	A	0.000118098
2	rs7576292	2637735	A	G	1.13265e-05
2	rs3814051	2640865	G	T	0.000173217
2	rs1545457	2644566	T	C	0.000120827
2	rs17040193	2644858	A	C	6.62173e-06
2	rs719876	2654789	G	A	5.2618e-05
2	rs6736081	2655258	C	T	-1.6306e-05
2	rs7575082	2657660	C	T	-6.16744e-05
2	rs7585459	2657795	G	A	2.53685e-05
2	rs1466155	2658100	A	G	-2.157e-05
2	rs7581110	2659311	G	A	-2.3862e-05
2	rs11127340	2665070	T	C	-5.4111e-05
2	rs3829839	2678138	C	T	1.44058e-06
2	rs10184017	2679481	T	G	1.21245e-05
2	rs4853778	2685473	C	T	-1.12196e-06
2	rs1868852	2685581	C	A	1.90934e-05
2	rs1470738	2687911	A	G	5.05687e-06
2	rs6737079	2689192	T	C	6.02434e-06
2	rs6725217	2692598	A	C	8.35453e-06
2	rs13428254	2696828	T	G	-9.96581e-05
2	rs896222	2707835	A	G	4.25146e-05
2	rs734614	2709646	T	G	-0.000110952
2	rs734615	2709917	A	G	-4.25251e-07
2	rs732733	2712106	C	T	-0.000187981
2	rs17495097	2714308	G	A	-2.18814e-06
2	rs17040276	2715340	T	C	-6.66335e-05
2	rs10168424	2720083	A	G	-0.000147676
2	rs2385313	2721734	G	A	2.36216e-05
2	rs10206131	2721958	T	C	-1.60386e-05
2	rs10205815	2722262	T	C	7.41425e-05
2	rs6719442	2722295	G	A	-1.55077e-06
2	rs1026208	2723155	A	G	0.000237947
2	rs11127339	2724411	G	T	7.22558e-05
2	rs11127338	2729381	T	C	3.74315e-07
2	rs11688980	2730803	A	G	1.24115e-05
2	rs896232	2732877	C	T	-8.83534e-06
2	rs1451196	2741289	T	C	-6.38748e-07
2	rs1451197	2741446	A	G	2.55907e-05
2	rs2122728	2742629	C	T	-8.60681e-06
2	rs10174217	2742650	C	T	2.69344e-05
2	rs12466602	2742748	C	T	5.23967e-06
2	rs2122729	2742788	C	T	-1.23695e-06
2	rs11686291	2745603	G	A	0.000364685
2	rs2053906	2749520	A	G	6.1386e-05
2	rs3943529	2751838	A	G	5.87825e-05
2	rs17038881	2754703	T	C	-1.26578e-05
2	rs11675796	2755205	C	A	-3.8059e-05
2	rs13025008	2755337	T	C	-1.96451e-06
2	rs12714352	2755448	G	T	2.29584e-05
2	rs2043544	2761141	C	T	4.5259e-05
2	rs13431590	2761577	A	G	1.73054e-05
2	rs12620694	2763051	G	A	8.88102e-05
2	rs4853773	2763135	C	T	-3.90324e-05
2	rs10203375	2763249	T	G	1.60333e-05
2	rs1031348	2764201	C	A	7.44887e-06
2	rs730344	2765887	C	T	1.21996e-05
2	rs2385315	2778016	A	G	-5.06023e-05
2	rs10495490	2778929	A	G	1.01531e-05
2	rs1469814	2783017	T	C	-5.18821e-06
2	rs1469813	2787149	A	G	-0.000139328
2	rs4146909	2787699	T	C	-2.42081e-05
2	rs4146910	2787735	G	A	-5.07983e-05
2	rs2060486	2791536	G	A	4.09874e-05
2	rs934563	2792460	A	C	3.88681e-05
2	rs1435552	2792967	A	G	9.89521e-05
2	rs1865581	2794222	A	G	4.16488e-06
2	rs17441173	2795866	A	G	0.000102371
2	rs12992080	2795931	A	G	-9.45385e-06
2	rs13017799	2797454	G	A	1.09119e-05
2	rs2385324	2797712	C	T	-2.37037e-06
2	rs1369504	2801779	A	G	-4.05033e-05
2	rs6758587	2802431	G	A	-0.000248426
2	rs6707221	2802619	A	G	3.7463e-06
2	rs734616	2807687	C	T	-2.02762e-05
2	rs17040379	2807815	C	T	-3.68154e-06
2	rs13408319	2808273	T	C	-0.000169462
2	rs1347438	2808619	T	C	1.10686e-06
2	rs4853862	2810392	T	C	1.6232e-05
2	rs934555	2811664	T	C	-2.96179e-05
2	rs2385327	2812016	C	T	-2.05771e-05
2	rs1435549	2813636	A	G	-7.09018e-05
2	rs934556	2818117	G	T	-6.82624e-05
2	rs823220	2827276	C	T	-8.07744e-05
2	rs823221	2827345	A	G	2.33362e-05
2	rs10200528	2827579	G	A	-2.7004e-05
2	rs823223	2827974	G	A	-7.17088e-05
2	rs823224	2828104	T	C	-2.56375e-05
2	rs823231	2831484	C	T	1.68878e-05
2	rs709276	2832206	C	T	9.65548e-06
2	rs6755122	2833031	G	A	-2.53046e-05
2	rs823232	2833154	T	G	-3.31025e-05
2	rs823234	2836350	C	T	-8.70606e-05
2	rs11686670	2837549	C	A	-6.71841e-05
2	rs10200599	2838270	G	A	2.34151e-05
2	rs11689358	2838919	G	A	-3.36334e-06
2	rs935630	2839594	C	T	6.70023e-05
2	rs823237	2842914	G	A	2.65277e-05
2	rs10189124	2842932	T	C	-2.86895e-05
2	rs13403149	2843308	G	A	-2.60655e-06
2	rs13401708	2845963	C	T	2.02356e-05
2	rs749788	2846181	C	T	2.46689e-05
2	rs823243	2848102	T	C	-7.87458e-05
2	rs12988342	2849451	A	C	3.37487e-05
2	rs823184	2859558	A	G	0.000227988
2	rs823177	2862130	C	T	-3.88243e-05
2	rs1656313	2864210	T	G	2.6845e-05
2	rs1667026	2864328	T	C	1.52641e-05
2	rs1667021	2865908	T	C	-0.000117784
2	rs1667020	2866475	C	T	-4.8081e-06
2	rs4853857	2866812	G	T	2.8364e-06
2	rs1656318	2871305	G	A	7.21574e-06
2	rs934558	2871548	T	G	-3.8248e-05
2	rs876300	2872478	C	T	7.61353e-07
2	rs876299	2872628	A	G	-2.19675e-05
2	rs1625453	2872862	T	C	-6.46105e-05
2	rs2060487	2872874	T	C	6.59575e-05
2	rs4853856	2873929	A	G	4.0978e-05
2	rs934565	2874017	C	A	-9.17394e-05
2	rs3748974	2876145	G	A	-2.17715e-06
2	rs1656322	2876249	C	T	5.51924e-05
2	rs1667008	2876422	C	T	-3.08435e-05
2	rs1656324	2877427	T	C	7.23837e-06
2	rs1619241	2877545	A	G	2.60713e-05
2	rs7601893	2878583	G	A	1.20853e-05
2	rs1656325	2879779	A	C	3.72712e-05
2	rs1656327	2884104	A	G	-0.000111177
2	rs7598986	2884918	G	A	6.07888e-05
2	rs823189	2885727	G	A	-0.000229699
2	rs823190	2886268	C	T	-8.44875e-05
2	rs13014742	2886795	T	C	2.55189e-05
2	rs11694612	2891644	T	C	2.41059e-06
2	rs10211532	2894549	G	A	1.9148e-05
2	rs17040523	2895193	C	T	-5.57329e-05
2	rs4853851	2896238	C	T	0.000121657
2	rs823208	2899178	A	G	4.39605e-05
2	rs4853848	2899681	G	A	4.00666e-06
2	rs17486311	2901761	A	G	4.23454e-05
2	rs12618922	2902254	T	C	0.000117536
2	rs866613	2904123	T	G	-2.99094e-05
2	rs6704572	2906608	G	A	1.60787e-05
2	rs4594476	2908338	G	A	-0.000100712
2	rs2385427	2909386	T	C	7.8715e-07
2	rs1729917	2912305	G	A	1.80652e-05
2	rs1965200	2913797	C	T	-1.10641e-05
2	rs1667045	2915622	G	A	-9.65234e-06
2	rs12714318	2916955	G	A	2.75411e-05
2	rs6730972	2917258	C	T	-1.34173e-06
2	rs1666996	2922826	T	C	-0.000115996
2	rs13014167	2928083	G	A	1.63433e-05
2	rs1463146	2934355	G	A	-8.91159e-06
2	rs4853954	2935910	T	C	-3.92259e-06
2	rs4853809	2939987	C	T	4.51613e-05
2	rs2385432	2940121	G	T	-3.25608e-06
2	rs1667059	2946331	C	T	4.01318e-06
2	rs1729928	2948343	A	C	-2.62407e-06
2	rs1729926	2949111	G	A	-1.30906e-06
2	rs1667029	2950289	T	C	2.02316e-06
2	rs41503047	2951787	G	A	1.64835e-05
2	rs1616196	2952252	C	A	5.25797e-05
2	rs1667032	2953815	T	C	-3.61428e-05
2	rs1667034	2954974	T	C	-0.000199062
2	rs11695774	2958072	G	T	0.000127059
2	rs1667036	2958407	A	G	9.95644e-06
2	rs11692737	2962246	A	G	1.21047e-05
2	rs1667037	2962591	A	C	-5.55175e-05
2	rs1729903	2965401	C	T	-6.68225e-08
2	rs1529006	2967248	C	T	1.77765e-05
2	rs1729907	2970150	A	G	-3.42343e-05
2	rs1463147	2970688	C	A	-1.67191e-05
2	rs1667043	2977450	A	C	-9.35364e-05
2	rs1624522	2978747	A	G	-5.93935e-06
2	rs17437842	2978905	C	T	3.38267e-05
2	rs1618617	2984615	A	G	6.92947e-05
2	rs1729937	2989504	A	G	-8.742e-06
2	rs1729938	2989660	T	G	-3.98351e-05
2	rs1729939	2989999	G	T	-7.56921e-07
2	rs1448625	2996354	G	A	-3.46711e-05
2	rs1729936	3001674	C	T	-1.48617e-05
2	rs7591035	3003010	G	A	5.6775e-05
2	rs7592135	3007972	G	A	-4.45047e-05
2	rs1881659	3008413	T	C	-5.84594e-05
2	rs17040704	3012316	T	C	4.66492e-05
2	rs12479004	3012861	G	A	-1.69713e-05
2	rs12470135	3012947	C	T	-9.52097e-06
2	rs12623874	3013207	G	A	-3.74781e-05
2	rs2385435	3013854	C	T	-5.22908e-06
2	rs1609389	3016988	C	T	-2.51469e-05
2	rs17040723	3027482	T	C	-1.60439e-05
2	rs17040726	3027789	T	G	2.32242e-06
2	rs17040727	3028105	C	T	2.1549e-05
2	rs17040728	3028721	T	C	-6.07217e-05
2	rs17040731	3029042	G	A	3.60911e-05
2	rs1406534	3029935	A	C	8.63133e-06
2	rs6709949	3037092	G	A	-4.38394e-05
2	rs6757513	3037197	A	C	-1.48222e-05
2	rs13022539	3062055	A	G	1.64547e-05
2	rs12714369	3062238	G	A	0.000136302
2	rs13004913	3063237	G	A	3.34982e-06
2	rs6605287	3066698	A	G	3.55446e-05
2	rs12714385	3067441	G	A	0.000463011
2	rs7371570	3067917	G	A	5.92318e-05
2	rs11902160	3068334	C	T	-0.000204566
2	rs6709030	3070371	G	A	4.55634e-05
2	rs7420489	3071419	A	G	-4.88963e-05
2	rs7583267	3073183	C	T	9.36367e-06
2	rs6744756	3078181	G	A	1.93484e-05
2	rs7425617	3079946	T	C	7.94607e-06
2	rs7419318	3080161	C	T	2.46279e-05
2	rs6705890	3081043	A	G	7.39543e-05
2	rs11127398	3082104	G	A	1.30509e-05
2	rs12614860	3082663	G	A	4.00399e-06
2	rs11127401	3083076	A	G	4.33851e-05
2	rs7371392	3083625	A	G	-1.45974e-05
2	rs6754030	3084950	T	C	-3.9767e-05
2	rs12464090	3085996	C	T	-1.4703e-06
2	rs7604183	3092604	C	T	2.18923e-05
2	rs992907	3100883	T	C	-3.83238e-06
2	rs992905	3101073	T	C	3.02222e-05
2	rs1551296	3107942	T	G	2.57319e-05
2	rs6707574	3107978	C	T	-2.81925e-07
2	rs1973049	3108215	C	T	-1.42624e-07
2	rs1993249	3109811	G	A	-1.11627e-05
2	rs7585606	3113371	A	G	6.50959e-06
2	rs10206572	3113710	C	A	-0.000148136
2	rs7592329	3114755	A	G	-2.71614e-05
2	rs2368690	3121086	A	C	1.79643e-06
2	rs896925	3121276	A	G	3.18666e-05
2	rs6754432	3122870	A	G	-3.77784e-06
2	rs965273	3125571	T	C	-1.61126e-05
2	rs4580409	3142500	C	T	1.5339e-06
2	rs6548165	3149987	T	C	-1.77686e-05
2	rs17040888	3152441	A	G	0.000494825
2	rs10172519	3153495	C	A	2.41578e-05
2	rs1551299	3154063	T	C	-3.24379e-05
2	rs1026326	3158471	G	A	-3.52733e-05
2	rs6730025	3163738	G	A	7.63466e-05
2	rs11693415	3165725	A	C	1.72058e-05
2	rs4854131	3173024	G	A	2.55608e-05
2	rs921665	3174321	T	C	4.17965e-06
2	rs7578217	3175376	C	T	-2.73127e-05
2	rs10208086	3175992	G	A	4.09579e-05
2	rs7596478	3176358	A	G	4.25854e-06
2	rs7581969	3176415	C	T	3.54261e-05
2	rs7591433	3180126	A	C	-1.87482e-07
2	rs6751452	3183930	T	G	-2.03937e-05
2	rs11682390	3187698	G	A	5.34911e-05
2	rs2887311	3190384	T	C	3.79072e-05
2	rs4402798	3190969	G	A	8.78389e-05
2	rs6836	3192798	T	C	3.90562e-05
2	rs17682	3193040	G	A	-0.000132781
2	rs2305491	3198175	C	T	8.1245e-05
2	rs4854133	3199626	G	A	6.55465e-06
2	rs4854104	3200391	A	C	1.35632e-05
2	rs1037467	3200948	C	A	9.26242e-05
2	rs7563563	3201417	G	A	0.000162061
2	rs11676632	3203745	T	C	9.66609e-06
2	rs11127383	3203852	A	G	4.21632e-05
2	rs7585437	3204480	C	T	1.63166e-06
2	rs6548128	3204973	C	T	-9.18695e-06
2	rs896932	3209598	A	G	0.000111693
2	rs896930	3210196	A	C	-2.71624e-05
2	rs4241310	3210727	T	C	5.13913e-05
2	rs7584823	3212247	G	T	7.34718e-06
2	rs9789653	3216775	T	C	3.78373e-05
2	rs4854142	3217322	T	C	6.56384e-05
2	rs10200437	3218348	T	C	-1.97967e-05
2	rs7595382	3220709	G	A	1.25967e-05
2	rs6548130	3229805	A	G	-2.84762e-05
2	rs6548131	3230388	C	T	9.50054e-05
2	rs2602764	3237419	A	C	0.000142568
2	rs2694089	3238172	A	G	-1.98707e-05
2	rs6548133	3238675	A	G	-2.8787e-05
2	rs6726853	3240054	G	T	-7.91011e-05
2	rs6548139	3242034	G	A	4.80262e-05
2	rs6548143	3242751	G	A	5.65393e-05
2	rs6548144	3242858	C	T	2.32013e-05
2	rs2694103	3243238	G	A	4.32495e-05
2	rs10865536	3248505	T	C	0.00015039
2	rs1869417	3249933	T	C	0.000159863
2	rs1869416	3250248	G	A	6.63445e-05
2	rs10202002	3253642	T	C	-3.12067e-05
2	rs12619831	3257281	G	T	0.000543514
2	rs2694093	3258174	C	T	0.000291241
2	rs13419506	3258322	G	T	-4.23465e-05
2	rs13393791	3260066	T	C	4.10722e-05
2	rs2602745	3260822	A	G	0.000189234
2	rs10188932	3261173	A	G	1.54643e-05
2	rs2602744	3262514	C	T	-8.22027e-06
2	rs10198129	3262814	T	C	-5.46395e-05
2	rs7591840	3265734	C	T	-5.61065e-05
2	rs2694075	3265893	T	C	4.65112e-05
2	rs11127396	3267052	G	A	9.76999e-05
2	rs2694076	3269482	T	C	5.90297e-06
2	rs1869415	3269721	C	T	-7.0647e-06
2	rs2602754	3273950	T	C	0.00052342
2	rs2694079	3277639	G	A	0.000262572
2	rs2694080	3277794	G	A	-2.20506e-05
2	rs2694084	3280408	T	C	8.86764e-05
2	rs2462956	3280842	C	T	-1.45496e-05
2	rs2100420	3281084	T	C	-2.99366e-06
2	rs2255728	3283277	C	T	0.000106909
2	rs12471210	3292186	C	T	9.88085e-06
2	rs4854164	3292571	A	G	4.14914e-06
2	rs11127402	3293385	T	C	-3.57284e-05
2	rs4854165	3293810	A	G	-3.41704e-05
2	rs12618667	3295986	G	A	-5.0247e-05
2	rs4854166	3297006	C	T	-1.83077e-05
2	rs4546035	3302962	C	T	-0.000300767
2	rs10206606	3305635	G	A	-0.000489377
2	rs12621987	3320502	A	G	-7.76944e-05
2	rs4854135	3321423	T	C	1.41033e-05
2	rs7563810	3322170	A	G	-9.30466e-05
2	rs7601196	3322284	G	A	-1.9381e-05
2	rs4854150	3325148	T	C	1.60164e-07
2	rs6548153	3326045	C	A	-3.83587e-05
2	rs7582140	3326203	T	C	2.11658e-06
2	rs11902010	3326417	A	G	-4.05491e-06
2	rs7570426	3329409	A	C	-8.82007e-06
2	rs7585524	3333404	A	G	-0.00015654
2	rs12623730	3334003	C	T	-1.23008e-05
2	rs11885867	3339076	G	A	-2.37855e-05
2	rs2324582	3339350	G	A	-0.000218913
2	rs1111657	3340094	G	A	-3.57088e-06
2	rs11885038	3340939	C	T	-8.92335e-05
2	rs3811617	3342009	T	C	-0.000185297
2	rs11127413	3344258	T	C	-1.42676e-05
2	rs11688647	3348220	A	G	-2.51352e-05
2	rs13035035	3352505	C	T	-3.26222e-05
2	rs13421307	3356345	C	T	9.85322e-05
2	rs7570358	3358098	G	A	-6.34785e-05
2	rs12612251	3358295	T	C	1.07696e-05
2	rs2324584	3360352	T	C	-4.17822e-05
2	rs4854179	3363111	G	A	-1.15218e-05
2	rs4854182	3366890	C	T	-5.1211e-05
2	rs7594070	3372469	C	A	-6.51661e-05
2	rs12464175	3380568	C	T	-2.35857e-05
2	rs13022433	3381189	G	A	-6.59444e-07
2	rs6548154	3382118	T	G	8.08047e-06
2	rs7601188	3382440	G	T	0.00015612
2	rs2324567	3386646	T	C	-0.000123768
2	rs11684337	3395287	G	A	-3.96914e-05
2	rs11692425	3395383	T	C	-4.09465e-05
2	rs10165099	3402591	T	C	3.01007e-05
2	rs6738313	3403361	T	C	1.48181e-05
2	rs12476309	3404845	G	A	1.31159e-05
2	rs4627605	3411923	G	A	-8.389e-06
2	rs4971502	3414029	A	G	-1.23098e-05
2	rs7593978	3415544	G	A	-3.96255e-05
2	rs6739163	3419011	G	A	-2.82866e-05
2	rs6548161	3424350	A	G	2.66919e-06
2	rs10166880	3428508	T	G	-3.59404e-05
2	rs10165836	3433368	T	C	-2.97334e-05
2	rs12989971	3434286	A	G	3.50978e-05
2	rs7595325	3435668	T	C	-2.04217e-05
2	rs4971498	3438355	G	A	-0.000477677
2	rs4482520	3447827	T	G	2.05172e-05
2	rs6747650	3451507	G	A	-6.67799e-06
2	rs12472003	3455692	G	A	4.00053e-05
2	rs10207406	3456506	T	C	-6.76895e-05
2	rs10193454	3457097	G	A	-0.000103425
2	rs4514905	3469702	A	G	-6.11063e-06
2	rs11677515	3470254	T	G	-7.18765e-06
2	rs4641970	3470534	A	G	1.56521e-05
2	rs4296457	3470595	G	A	-0.000135487
2	rs6739269	3470995	C	T	-0.000148159
2	rs12994580	3472358	G	A	-7.07967e-05
2	rs6548164	3472665	A	G	1.60677e-05
2	rs12714377	3475389	A	G	-0.000130467
2	rs13429373	3477014	G	A	-5.52554e-05
2	rs10178877	3478452	A	G	-7.67589e-05
2	rs7591761	3479737	G	A	2.58019e-05
2	rs10188054	3479959	T	C	-0.000121706
2	rs10188449	3480366	T	C	-0.000187598
2	rs7592700	3480563	G	A	-9.96548e-05
2	rs11692184	3480710	G	A	4.34062e-06
2	rs4264589	3481098	G	T	-9.04705e-05
2	rs4535074	3481637	T	C	-7.15134e-05
2	rs4321399	3481659	G	A	-1.49993e-05
2	rs4641971	3481857	G	T	-1.66671e-05
2	rs6767	3483205	C	T	-9.18645e-05
2	rs6723101	3484443	T	C	-0.000120009
2	rs9752130	3488502	A	G	-5.10568e-05
2	rs9752251	3489869	C	T	-6.72176e-05
2	rs12714380	3489932	A	G	4.26387e-06
2	rs9309712	3491327	C	A	-0.000228171
2	rs9750503	3491772	G	A	6.48697e-06
2	rs9752321	3494374	A	G	-0.000129236
2	rs9752760	3494562	T	C	-1.25257e-05
2	rs9309717	3495078	A	G	-2.81409e-05
2	rs9678647	3497036	G	A	2.01568e-05
2	rs12620727	3498883	G	T	2.44355e-06
2	rs1130333	3502035	C	T	5.18777e-05
2	rs1130319	3502055	T	G	0.000120573
2	rs1130127	3502625	T	C	2.6425e-05
2	rs4410319	3503502	G	T	1.93241e-05
2	rs9950	3504687	A	G	-6.93868e-06
2	rs13392776	3505732	T	G	-7.78989e-06
2	rs11680305	3508131	A	G	1.65085e-05
2	rs9750132	3509687	G	A	8.56667e-07
2	rs10190397	3516085	C	T	-4.3025e-05
2	rs6422709	3519739	C	A	-5.91894e-05
2	rs10205909	3526603	G	A	2.38331e-05
2	rs11686974	3527368	A	G	8.01869e-06
2	rs10192909	3527522	A	G	-9.10876e-06
2	rs13408300	3581912	G	A	-2.95808e-05
2	rs10197283	3586529	C	T	3.69429e-05
2	rs6742649	3586769	A	G	7.08432e-05
2	rs4072374	3586971	C	T	-4.75013e-06
2	rs4072375	3587281	A	G	2.30204e-05
2	rs13002108	3595834	C	A	-1.03372e-07
2	rs10182892	3597022	T	C	-2.75387e-05
2	rs10186193	3597974	T	C	2.36627e-05
2	rs7563960	3599700	G	T	8.28189e-05
2	rs7607888	3603340	C	T	9.35001e-05
2	rs12711976	3605468	A	G	2.49029e-06
2	rs6716194	3607238	C	T	-1.98683e-05
2	rs4583476	3608756	T	C	-1.57375e-05
2	rs4133261	3612844	C	T	-3.99338e-06
2	rs35920471	3619468	G	A	-8.15239e-07
2	rs2071639	3628383	C	A	-0.000299686
2	rs10203413	3629178	G	A	-6.89417e-06
2	rs4850047	3634753	T	C	-1.5059e-06
2	rs3820897	3642361	T	C	-1.61948e-05
2	rs13017757	3645429	C	T	-1.30912e-05
2	rs6739899	3646226	T	C	-1.81381e-05
2	rs4850068	3655743	C	T	-1.51788e-05
2	rs4850069	3655805	C	T	-6.28517e-05
2	rs4850070	3655822	G	A	2.29177e-05
2	rs13022258	3658521	C	T	-3.54045e-06
2	rs13000184	3658674	A	G	2.03134e-05
2	rs17017737	3658724	T	C	0.000109328
2	rs12468922	3660208	A	G	-2.49103e-05
2	rs11123651	3661181	T	C	1.53753e-05
2	rs1367276	3662060	C	T	5.19567e-05
2	rs2312925	3665342	T	C	1.87536e-05
2	rs7576886	3665445	A	C	9.83479e-06
2	rs7586429	3665752	G	T	7.43707e-06
2	rs2872168	3668126	C	A	1.59958e-05
2	rs4850073	3668657	A	C	1.79175e-05
2	rs10170348	3673648	G	A	-1.35676e-05
2	rs731034	3677022	T	C	-4.40319e-05
2	rs11123564	3683615	G	A	2.22565e-05
2	rs10210631	3683651	G	A	2.05999e-05
2	rs6705983	3683718	A	G	-1.50001e-05
2	rs3811529	3684912	C	T	1.02488e-07
2	rs3811527	3685074	A	G	5.13982e-05
2	rs6542617	3694932	G	A	-5.12497e-06
2	rs13011199	3694994	T	C	-1.6438e-06
2	rs13001751	3695870	C	T	-7.50458e-06
2	rs13031619	3698371	A	G	0.000154066
2	rs4849975	3701336	G	A	-0.000108766
2	rs11894441	3701972	G	A	1.98308e-06
2	rs11902059	3702733	A	G	8.20225e-06
2	rs17445240	3703041	A	G	-2.7878e-05
2	rs17017844	3703907	C	T	-2.28708e-05
2	rs13418767	3704830	G	T	-5.00271e-06
2	rs11674266	3705291	A	G	3.85808e-05
2	rs9308790	3705712	C	T	7.16162e-05
2	rs13425985	3706812	G	A	4.64381e-05
2	rs11886956	3707020	A	G	5.92282e-05
2	rs6754459	3707423	C	T	1.93645e-05
2	rs10208384	3707775	G	T	4.17632e-05
2	rs1965732	3709108	A	G	9.92303e-06
2	rs12621171	3710463	G	A	6.55293e-05
2	rs6755529	3711972	A	G	7.51394e-06
2	rs10469833	3712048	T	G	1.32699e-05
2	rs6705562	3712897	T	G	1.28865e-05
2	rs13395090	3715015	C	T	-4.21427e-07
2	rs13385033	3715071	G	A	-1.71465e-05
2	rs11682334	3716780	C	A	2.38452e-05
2	rs11687349	3717496	T	G	-3.60671e-05
2	rs11683766	3717514	C	T	-3.76062e-05
2	rs4849976	3717567	A	C	-2.3916e-05
2	rs7576701	3718227	T	C	7.72212e-05
2	rs13409104	3718692	C	T	4.74704e-06
2	rs12105179	3721729	A	G	3.31985e-06
2	rs13409287	3722494	A	G	-3.33011e-06
2	rs2043080	3726163	T	C	5.42309e-06
2	rs13383368	3728749	T	C	-4.4567e-05
2	rs13426642	3729254	C	T	-3.5487e-05
2	rs6743352	3732546	T	C	-4.60035e-05
2	rs6738683	3742156	G	A	-5.94631e-05
2	rs2303902	3744728	A	G	9.85041e-06
2	rs6730148	3748971	T	C	-9.81938e-06
2	rs11680768	3749438	A	G	2.41521e-05
2	rs11682163	3749546	T	C	-7.31821e-06
2	rs13030620	3753153	C	T	2.98662e-05
2	rs7575946	3754240	A	G	-7.88632e-06
2	rs2163263	3755153	C	T	-4.38012e-05
2	rs17505481	3756073	G	A	-1.26778e-05
2	rs13024561	3757512	A	G	1.13683e-05
2	rs12711968	3758225	C	T	-1.80832e-05
2	rs6731113	3759330	T	C	-0.000198051
2	rs10194537	3761132	C	T	2.79656e-06
2	rs12612302	3764784	T	C	-2.85892e-06
2	rs11886426	3765506	T	C	-3.74556e-05
2	rs12995496	3766261	A	G	1.26179e-05
2	rs4849980	3767838	C	T	-1.3879e-05
2	rs7558456	3767991	T	C	-0.0002092
2	rs2603148	3772338	G	A	5.95527e-05
2	rs357942	3775086	G	A	9.84461e-05
2	rs9308791	3779094	A	G	-4.06591e-05
2	rs357950	3779184	A	G	-1.37996e-05
2	rs357953	3780896	C	A	-1.08025e-05
2	rs357958	3783716	A	G	-3.15594e-06
2	rs7563964	3785545	A	C	2.07182e-05
2	rs357975	3794696	C	T	-4.67041e-05
2	rs357973	3798725	A	G	8.08542e-05
2	rs357969	3800383	C	T	-7.89157e-05
2	rs357968	3800496	C	T	-0.000105361
2	rs357967	3801681	A	G	-9.34202e-05
2	rs6761325	3812539	T	G	-0.000336351
2	rs13010824	3812716	T	C	7.68993e-06
2	rs6761958	3813083	T	C	-9.90699e-05
2	rs6704540	3813107	T	G	-0.000170596
2	rs12614698	3814045	A	G	-7.09171e-05
2	rs4849987	3814306	A	G	-8.58952e-05
2	rs4849926	3814614	C	A	-0.000364907
2	rs4849989	3814727	A	G	-3.07027e-05
2	rs10180257	3815250	A	G	-0.000432279
2	rs4849927	3815767	G	A	-0.00141848
2	rs11682564	3815951	A	G	-4.89045e-06
2	rs6720903	3817635	A	G	-7.77417e-06
2	rs7559461	3818623	G	A	-0.000268753
2	rs897069	3818947	A	G	-9.91739e-07
2	rs4849990	3819558	A	G	-1.74589e-05
2	rs882418	3820113	A	G	7.19127e-07
2	rs12463627	3820193	G	A	-1.82924e-05
2	rs6705742	3820672	C	T	1.24356e-05
2	rs10178286	3823821	G	A	-7.23988e-05
2	rs10187740	3823965	C	T	2.20731e-05
2	rs17018001	3824123	A	C	-5.84604e-05
2	rs10195488	3824135	T	C	-0.000170766
2	rs13028529	3825467	G	A	-2.96077e-05
2	rs13021385	3826387	T	C	-5.91836e-06
2	rs10191674	3827891	G	A	-5.79884e-05
2	rs17018009	3828093	T	C	-0.00019119
2	rs17018014	3829098	G	A	-2.45372e-05
2	rs11687254	3830906	C	T	-6.32121e-05
2	rs11886534	3837303	A	G	-1.68151e-05
2	rs17018062	3838080	G	A	-1.53295e-05
2	rs13396069	3838226	T	C	-1.22136e-05
2	rs17018068	3838408	T	G	-0.000270684
2	rs1563175	3838940	C	A	-7.93513e-06
2	rs4849991	3840545	T	G	-0.000103183
2	rs9789761	3841136	C	T	-3.42258e-05
2	rs1454242	3848532	G	A	1.16705e-05
2	rs6542653	3849468	G	A	-3.11457e-05
2	rs7566217	3851381	A	C	-1.7897e-05
2	rs1454241	3851675	C	T	-4.06656e-05
2	rs10171309	3851690	G	A	-1.12184e-05
2	rs17018095	3852663	G	A	-2.14508e-05
2	rs1111281	3855896	C	T	-7.04019e-06
2	rs1813009	3859061	A	G	1.55725e-06
2	rs10190477	3862738	G	A	-8.78029e-05
2	rs11903032	3863117	T	C	-3.92158e-05
2	rs1563173	3877557	A	G	6.75733e-05
2	rs17018121	3877747	G	A	8.73274e-05
2	rs10192660	3877813	T	C	-2.0208e-05
2	rs1563172	3877874	C	T	-9.47968e-07
2	rs13425182	3879495	C	T	-1.6833e-06
2	rs17018123	3880179	T	C	-4.56125e-05
2	rs1454237	3880340	G	A	2.00153e-05
2	rs1011148	3881038	G	A	5.18191e-06
2	rs2034734	3881891	T	C	2.63704e-06
2	rs2034733	3882007	A	G	-7.87241e-06
2	rs2034732	3882061	A	G	2.14886e-05
2	rs2034730	3882177	A	G	2.44056e-06
2	rs7562936	3885054	T	C	0.000122176
2	rs2123883	3891663	A	G	-1.13561e-05
2	rs1563171	3891773	A	G	-5.74224e-05
2	rs897067	3891792	T	C	1.65875e-05
2	rs968796	3894559	G	A	4.14813e-06
2	rs988481	3895110	C	T	0.000118204
2	rs10495493	3896365	G	A	-2.21778e-05
2	rs1454232	3898745	A	G	-4.63123e-05
2	rs12997652	3899617	A	G	0.000339839
2	rs4849996	3902926	G	A	0.000197541
2	rs11693904	3903993	A	G	-0.000120431
2	rs6748872	3904446	T	C	-1.477e-05
2	rs1454229	3904709	C	T	-1.05297e-05
2	rs897064	3905000	G	A	-1.21431e-06
2	rs12477500	3905179	C	T	-4.80934e-05
2	rs10495494	3905742	A	G	-4.84691e-05
2	rs722087	3905982	C	T	6.98223e-06
2	rs4849997	3909150	C	T	1.85801e-05
2	rs763792	3915801	C	T	6.2329e-06
2	rs13014469	3916064	C	T	5.30819e-05
2	rs7561036	3916425	C	T	5.74947e-05
2	rs4850000	3918124	T	C	-5.8125e-06
2	rs766904	3921326	C	T	3.28242e-05
2	rs985858	3921722	G	A	-4.81159e-05
2	rs10184902	3922214	A	G	1.95889e-05
2	rs10174183	3923169	G	T	1.36187e-05
2	rs4340532	3924026	G	A	4.51698e-06
2	rs11123620	3924073	G	T	-3.65513e-05
2	rs17463250	3924349	C	T	1.32392e-05
2	rs2313468	3924842	C	T	-5.47913e-05
2	rs7591808	3928737	A	G	-9.65991e-06
2	rs7592385	3929278	A	G	9.25529e-06
2	rs6736068	3933857	C	T	-8.9199e-06
2	rs883258	3947654	T	C	3.65965e-06
2	rs2047120	3948987	C	T	1.20527e-05
2	rs6754387	3951527	G	A	2.80154e-05
2	rs4850005	3953682	G	A	2.62837e-05
2	rs6729762	3954420	T	G	-3.27465e-06
2	rs4371367	3959260	C	T	2.87205e-05
2	rs7579420	3960135	T	C	-2.61108e-05
2	rs6735949	3963865	C	T	2.79737e-05
2	rs2131795	3975650	A	G	7.17559e-06
2	rs4850014	3994038	G	A	0.00011718
2	rs4850016	3994639	G	A	-6.45728e-06
2	rs1494054	3996512	A	G	-2.11688e-05
2	rs1494053	3996533	A	G	6.39684e-05
2	rs4552199	3997801	G	A	4.48404e-05
2	rs4450611	3997876	G	T	-3.44512e-06
2	rs12464708	4006424	A	G	-4.77686e-05
2	rs6745246	4011444	C	T	-3.32134e-06
2	rs923889	4014285	A	G	2.22536e-06
2	rs953648	4014874	C	A	-2.90007e-05
2	rs4850022	4018661	G	A	-5.80355e-06
2	rs4849938	4018730	T	C	-9.99314e-05
2	rs6542667	4026574	T	C	1.2795e-05
2	rs1494055	4030608	G	T	-1.92988e-05
2	rs10208712	4034446	A	G	-1.77679e-06
2	rs4849939	4036662	T	G	1.31642e-06
2	rs13385315	4046308	G	A	-2.58406e-06
2	rs13401688	4047417	C	A	-4.65665e-05
2	rs1494057	4047811	C	T	-1.49296e-05
2	rs4850024	4057728	C	T	5.23446e-06
2	rs934757	4069041	T	C	-1.12052e-05
2	rs1494059	4072803	C	T	1.71088e-05
2	rs1389582	4074037	T	C	-1.76325e-05
2	rs1437695	4082054	T	C	-1.14158e-05
2	rs10210008	4084942	G	A	-2.239e-05
2	rs4850030	4087653	C	T	1.53199e-06
2	rs11895371	4089214	A	G	-1.14787e-05
2	rs11888433	4089316	A	G	1.00405e-05
2	rs17510511	4092059	C	T	-6.54568e-05
2	rs10865011	4093415	A	G	1.72925e-05
2	rs2196649	4099816	A	G	-5.14997e-06
2	rs13006899	4100893	T	C	-4.51281e-05
2	rs7420856	4102330	G	A	-4.1751e-05
2	rs1014082	4104151	G	A	1.67824e-06
2	rs4850039	4117154	A	G	0.000172729
2	rs6751872	4121544	G	A	-4.14547e-06
2	rs12614263	4123797	G	A	-5.04694e-05
2	rs4849943	4124656	C	A	1.02352e-06
2	rs12473448	4134886	G	A	-0.000121083
2	rs12478345	4135272	A	G	-1.0407e-05
2	rs1024026	4135981	C	T	-6.96542e-05
2	rs1024027	4136145	A	G	-0.000101515
2	rs12464429	4136781	A	G	1.5529e-05
2	rs6755355	4137837	A	G	-7.82278e-07
2	rs6759055	4137992	T	G	0.000169187
2	rs1546130	4140685	G	A	-4.103e-05
2	rs1546131	4140801	G	T	-9.54607e-05
2	rs4850051	4141080	G	A	-2.82747e-05
2	rs17018587	4141236	A	G	-8.61514e-06
2	rs17018590	4141334	C	T	-1.59037e-05
2	rs17316762	4141682	A	C	2.91655e-05
2	rs6748496	4142946	C	T	5.9238e-06
2	rs6718380	4154769	C	T	5.30287e-05
2	rs6739833	4157995	T	C	-5.40599e-07
2	rs11900082	4162616	A	G	3.16882e-05
2	rs1437700	4170619	A	G	-8.66601e-06
2	rs1821851	4173038	T	C	-3.24129e-05
2	rs1437701	4173729	T	C	3.78973e-05
2	rs7601231	4176692	G	T	-2.7132e-05
2	rs6714273	4188698	C	T	3.21057e-05
2	rs10173642	4191043	C	T	-4.06537e-05
2	rs10200579	4196485	T	G	1.73841e-05
2	rs1983365	4198741	T	G	5.49547e-06
2	rs17018722	4228747	T	G	1.05834e-05
2	rs17018741	4231211	A	G	1.59709e-05
2	rs17018755	4235384	A	G	-0.000160321
2	rs2577193	4235543	T	C	9.86274e-05
2	rs2577195	4236805	C	T	4.76635e-05
2	rs1829396	4241497	T	C	1.52243e-05
2	rs2679473	4242751	C	T	4.52236e-05
2	rs1898518	4245520	T	C	4.36492e-05
2	rs1898519	4245636	A	G	0.000234051
2	rs2118380	4246462	C	A	1.48356e-05
2	rs11683373	4247411	A	G	1.99055e-05
2	rs6718311	4253421	A	G	-1.07359e-05
2	rs10495496	4264833	G	A	0.000108874
2	rs10519620	4264863	G	A	2.5898e-05
2	rs17018818	4267357	C	T	1.83783e-05
2	rs1914798	4273403	A	C	-6.19647e-05
2	rs2314221	4283339	T	C	-1.87691e-05
2	rs7592067	4284970	G	A	-1.37384e-05
2	rs6754487	4287408	G	A	-1.05453e-05
2	rs17018897	4290344	A	G	-3.024e-05
2	rs7419807	4290661	T	G	-5.51432e-05
2	rs1105749	4294389	A	G	-3.87528e-05
2	rs7576476	4296217	A	G	2.15162e-05
2	rs7567558	4297644	G	A	-4.00008e-05
2	rs4850061	4298133	T	C	7.28806e-06
2	rs1518852	4300232	G	A	-6.92474e-05
2	rs7577104	4302786	C	T	-4.44285e-05
2	rs6743559	4307217	C	T	-0.000186491
2	rs6542697	4311020	G	A	-3.69309e-06
2	rs2313957	4322119	C	A	-9.50059e-05
2	rs6712952	4322471	A	G	6.00547e-05
2	rs6708052	4323188	C	A	-0.000194174
2	rs6716364	4325172	C	T	-0.000121516
2	rs11123636	4327104	G	T	-1.47158e-05
2	rs7586198	4327339	T	C	-1.17291e-05
2	rs6760082	4329378	G	A	-6.56339e-05
2	rs4850063	4332775	A	G	-4.23041e-05
2	rs7589994	4335063	A	G	1.17625e-06
2	rs11123639	4338548	G	A	-2.23408e-05
2	rs1518845	4341555	C	A	-9.64151e-06
2	rs10171541	4344241	A	G	-0.000107509
2	rs7594822	4345324	G	A	5.87853e-06
2	rs13390011	4350477	C	T	-1.44997e-05
2	rs17019005	4351869	T	C	-2.74799e-05
2	rs17552614	4352168	A	C	-5.53139e-05
2	rs2030266	4353115	A	G	1.87502e-05
2	rs4585039	4353141	C	A	-4.03169e-06
2	rs6542703	4367122	A	C	3.11528e-05
2	rs6754794	4372705	T	G	-1.97894e-06
2	rs11123645	4372803	A	G	9.02489e-06
2	rs6542704	4374748	T	G	9.34987e-05
2	rs11123646	4377723	A	C	-0.000188721
2	rs12465466	4378203	G	A	-1.41328e-05
2	rs17618051	4382300	G	A	2.22751e-05
2	rs6754206	4382965	T	C	-3.21541e-06
2	rs2314698	4386952	G	A	2.95261e-06
2	rs35704616	4394440	T	C	8.68427e-06
2	rs11897918	4396305	T	C	0.000263424
2	rs12476119	4404065	A	G	1.78658e-05
2	rs2314218	4407112	C	A	2.45544e-06
2	rs6542706	4409558	C	T	2.56847e-05
2	rs637295	4429392	C	T	1.35259e-05
2	rs1840194	4438142	A	G	1.12976e-05
2	rs41331849	4449060	C	T	0.000119467
2	rs619773	4449917	G	A	-1.15803e-05
2	rs12465767	4453669	G	A	-1.05452e-05
2	rs2602629	4456055	G	A	4.08972e-05
2	rs626331	4463358	A	G	3.38773e-05
2	rs4572604	4465553	T	C	9.54322e-05
2	rs9973340	4469132	C	T	5.31963e-05
2	rs686173	4470836	C	A	-9.42837e-06
2	rs2677912	4471138	A	G	-1.79347e-05
2	rs593100	4471859	G	A	1.69024e-05
2	rs634273	4474196	G	A	2.69504e-05
2	rs587913	4476883	G	A	0.000119433
2	rs1453593	4477774	T	C	5.72435e-06
2	rs2314703	4479479	C	T	8.29822e-05
2	rs631806	4485914	A	G	-9.11691e-06
2	rs998331	4489164	A	G	3.31562e-05
2	rs17019119	4489752	T	G	2.33673e-05
2	rs7596238	4492173	G	A	4.58877e-05
2	rs607240	4493608	C	T	4.10449e-05
2	rs638250	4494535	C	A	-1.34796e-05
2	rs11895724	4494928	T	C	6.76739e-05
2	rs651418	4495174	C	T	5.65422e-05
2	rs629066	4502845	C	T	7.91271e-05
2	rs598765	4503627	T	C	9.15049e-05
2	rs12053353	4504483	A	G	0.0001497
2	rs606243	4509942	G	A	6.46059e-06
2	rs17619675	4514506	G	T	5.97348e-06
2	rs679170	4514772	A	G	1.0107e-05
2	rs589804	4516625	T	G	-4.06095e-05
2	rs648196	4517511	G	T	2.31446e-06
2	rs616251	4524510	T	C	-5.15061e-05
2	rs642267	4540319	A	G	-1.1698e-05
2	rs17555205	4541099	A	G	-4.0786e-05
2	rs671518	4548958	C	A	1.00538e-05
2	rs12712003	4549347	T	C	-5.28733e-05
2	rs673811	4549436	T	C	8.12416e-06
2	rs591265	4557059	A	G	1.85425e-05
2	rs11682901	4557832	G	A	-2.7475e-06
2	rs7605831	4559812	G	A	3.86979e-05
2	rs13012375	4561186	G	A	1.13868e-05
2	rs12474326	4561867	T	C	-4.4151e-05
2	rs7563957	4562775	G	A	-1.29377e-05
2	rs17019246	4563226	T	C	1.23434e-05
2	rs6750002	4567844	A	G	-0.000157038
2	rs12712004	4570732	A	G	4.36581e-05
2	rs1453595	4576083	A	G	-0.000203338
2	rs1670528	4581232	C	T	4.47297e-05
2	rs6760282	4586461	G	A	-1.26681e-05
2	rs4849963	4587751	C	T	1.10951e-05
2	rs6751585	4589997	G	A	-1.11909e-05
2	rs10495502	4592041	C	T	-2.94726e-05
2	rs1564330	4595798	A	G	-5.27667e-07
2	rs9308783	4597061	T	C	6.17763e-05
2	rs1158617	4597897	G	A	5.01872e-05
2	rs11689873	4598473	G	A	-2.06636e-05
2	rs7580991	4599195	G	A	-2.23457e-05
2	rs17621354	4600620	C	T	5.38548e-05
2	rs17563363	4601079	G	A	1.16479e-05
2	rs10495504	4601476	A	G	0.000122523
2	rs10495505	4601562	C	T	5.2707e-05
2	rs6712089	4602607	A	G	0.000113945
2	rs7576008	4603048	G	A	-1.98432e-05
2	rs10174999	4603577	C	T	6.24777e-06
2	rs17563635	4604396	A	G	-1.11839e-05
2	rs17563740	4605371	G	A	2.30184e-06
2	rs10196150	4605394	T	C	4.82442e-05
2	rs17621821	4605989	C	T	-5.56003e-06
2	rs1904321	4606754	G	A	-2.52907e-07
2	rs13421674	4608276	A	G	-1.87082e-05
2	rs1382743	4608698	A	C	2.32762e-05
2	rs4849965	4608927	A	C	8.41943e-06
2	rs17564063	4609193	G	A	4.29145e-06
2	rs10864993	4613258	T	C	-7.45982e-05
2	rs10864994	4613367	T	C	1.17286e-05
2	rs17019452	4625462	C	T	7.67566e-05
2	rs11884402	4626283	C	T	3.11822e-05
2	rs6751518	4626527	C	A	-0.000122458
2	rs11892756	4627725	A	G	7.90758e-07
2	rs17019462	4628979	T	C	1.75798e-06
2	rs6542610	4630194	C	A	-1.20134e-05
2	rs10193678	4635549	A	G	-3.5873e-05
2	rs12711951	4638414	C	T	6.81827e-05
2	rs1479237	4641479	T	C	-4.00478e-05
2	rs10196371	4641827	A	G	2.18039e-05
2	rs4142783	4642448	T	C	-1.14738e-05
2	rs10172284	4650896	G	A	3.23248e-05
2	rs11673833	4651792	A	G	3.83894e-06
2	rs17019490	4653262	A	G	-9.17315e-07
2	rs13405591	4662656	T	C	1.24583e-06
2	rs12623182	4666383	G	A	2.13743e-06
2	rs7581129	4666664	T	C	2.71724e-05
2	rs6749924	4669234	G	T	5.85963e-05
2	rs6760967	4669324	C	T	5.42668e-05
2	rs826027	4677905	C	T	0.000145694
2	rs2169943	4679290	G	A	-1.00788e-05
2	rs826021	4684425	T	C	3.59349e-06
2	rs826022	4684505	C	T	5.40279e-05
2	rs2121221	4686524	C	T	1.36216e-05
2	rs10519641	4688709	G	A	-1.2841e-05
2	rs6715713	4698068	T	G	2.28563e-05
2	rs2619192	4700632	T	G	3.05528e-05
2	rs699549	4705263	T	C	0.000123575
2	rs699550	4705342	T	C	0.000264969
2	rs699551	4711400	C	T	7.97766e-06
2	rs826013	4712182	G	A	7.44799e-05
2	rs11123571	4717515	A	G	1.609e-05
2	rs13392225	4718647	T	C	0.000108397
2	rs285537	4720647	T	C	8.85587e-06
2	rs10208517	4724464	C	A	1.9181e-05
2	rs285545	4726231	G	A	-4.70296e-06
2	rs4849968	4730927	C	T	-3.64536e-06
2	rs17019650	4731202	C	T	4.61421e-05
2	rs17019651	4731239	C	T	3.84278e-06
2	rs13017479	4731261	T	G	1.70593e-06
2	rs7608994	4734663	C	A	5.79877e-05
2	rs10495507	4734920	C	A	5.49499e-05
2	rs7585068	4741246	G	A	4.85042e-05
2	rs11123574	4778512	C	T	-2.7979e-06
2	rs6735798	4789804	A	G	1.66225e-05
2	rs4561675	4796473	T	C	1.79982e-05
2	rs957504	4799191	C	A	-4.25637e-05
2	rs2592086	4805579	A	G	1.13412e-05
2	rs880767	4806334	C	T	-1.94317e-06
2	rs17019777	4807209	A	G	-7.00068e-07
2	rs825939	4807737	T	C	-6.15082e-05
2	rs825937	4808027	C	A	-6.54611e-06
2	rs6719481	4809439	T	C	-1.82896e-05
2	rs2592087	4810329	T	C	4.69018e-05
2	rs17019820	4819159	A	G	7.03255e-05
2	rs1446135	4822515	A	G	3.9081e-05
2	rs1446137	4822972	G	A	3.31312e-06
2	rs12616546	4824622	G	A	-6.05736e-06
2	rs13431987	4825362	C	T	-8.49119e-05
2	rs17581422	4825542	C	T	-0.000133278
2	rs6710557	4827559	A	G	-2.46249e-05
2	rs2165183	4830190	G	A	-8.95993e-05
2	rs10185569	4830542	G	A	6.79435e-05
2	rs1439817	4830777	A	G	-1.20974e-05
2	rs4971491	4831814	C	A	3.54934e-05
2	rs1446146	4833574	G	A	-1.41217e-05
2	rs1446147	4833848	T	C	8.17924e-06
2	rs13418407	4837230	T	C	5.49385e-06
2	rs12617403	4837935	C	T	6.49244e-05
2	rs1446132	4838027	A	G	-0.000329126
2	rs13425189	4838853	T	C	9.40674e-05
2	rs7570834	4840214	T	C	-6.35795e-06
2	rs1898972	4841247	A	G	1.32725e-05
2	rs12620722	4847117	C	T	-1.68972e-06
2	rs11692765	4848352	C	T	4.08883e-05
2	rs2315292	4848531	A	C	2.77243e-06
2	rs2315293	4848816	A	C	-2.9715e-05
2	rs7601402	4851232	G	T	8.73965e-06
2	rs1439818	4853967	A	C	2.91185e-05
2	rs10172540	4854642	A	C	-1.79231e-05
2	rs10207742	4854893	C	T	-1.11211e-05
2	rs17582650	4855471	A	G	2.33528e-05
2	rs1975386	4855697	A	G	-3.57362e-05
2	rs6419561	4855942	C	T	7.27525e-06
2	rs1439820	4857306	C	T	7.57578e-06
2	rs735671	4860237	C	T	0.000108621
2	rs10864997	4863214	A	G	-9.58807e-07
2	rs1866608	4865185	A	G	5.65805e-05
2	rs10194585	4866351	A	C	6.64631e-06
2	rs17020032	4866518	T	C	-1.5864e-06
2	rs7569982	4869564	T	C	-4.12828e-05
2	rs13427718	4874946	T	C	0.000144732
2	rs6750212	4875297	G	A	8.58906e-06
2	rs6753305	4875435	G	T	-3.23945e-06
2	rs1371473	4878144	T	C	5.29856e-06
2	rs6752820	4878787	A	G	1.04267e-05
2	rs1837447	4882104	C	T	7.10032e-05
2	rs1821990	4882122	C	T	2.15766e-06
2	rs1347971	4882658	A	G	-8.28382e-06
2	rs13427627	4885820	A	G	3.6532e-05
2	rs1595752	4885833	G	A	-2.91189e-05
2	rs934993	4886084	C	T	1.24732e-05
2	rs6747617	4889925	G	A	5.09956e-05
2	rs12621974	4893566	C	T	-5.23885e-05
2	rs6542638	4893723	T	C	-1.65529e-05
2	rs13386955	4894244	A	G	0.000103342
2	rs1465875	4896970	G	A	-3.27579e-05
2	rs1866611	4897117	A	G	-5.95324e-05
2	rs10173216	4899656	T	C	2.36735e-05
2	rs4606942	4905694	T	G	3.32729e-05
2	rs6733770	4905829	G	A	2.68939e-06
2	rs17020172	4907067	T	C	-1.50967e-05
2	rs7419999	4907126	C	T	-2.63571e-06
2	rs6714608	4908223	C	A	1.68264e-05
2	rs6745523	4908703	G	A	6.58512e-05
2	rs1371477	4909920	C	T	8.93866e-05
2	rs1439826	4912667	T	C	9.39288e-05
2	rs4268937	4916604	G	A	-1.21331e-05
2	rs10495513	4916939	G	A	-9.07693e-07
2	rs1439829	4917761	A	G	1.09457e-05
2	rs6760035	4923121	G	A	-1.27348e-05
2	rs7602114	4924044	T	C	-1.29104e-05
2	rs10177436	4925630	T	C	-3.64697e-07
2	rs10180531	4926443	T	C	3.41081e-05
2	rs11685331	4926939	G	A	-1.15073e-05
2	rs1371485	4929220	G	A	-2.86168e-06
2	rs6542644	4930330	T	C	-4.9725e-06
2	rs1371488	4938567	T	G	-1.06623e-05
2	rs13036101	4938981	G	A	1.31976e-05
[truncated: 79,126 more rows]

## Sheet: Chr3
CHR	SNV	Position1	Eff. Allele2	Ref. allele3	PRSGW_EUR4
3	rs9755941	61044	T	C	1.18599e-05
3	rs13072188	63411	A	C	9.29653e-06
3	rs9681213	66894	G	A	-5.49537e-06
3	rs13089679	69244	T	C	-9.25639e-06
3	rs9682794	70895	T	C	-5.103e-05
3	rs12637617	71404	T	C	8.68366e-05
3	rs1516320	76317	T	C	-2.16643e-05
3	rs1400174	77174	A	G	-4.801e-05
3	rs1516321	82010	A	G	-0.000179221
3	rs1949341	86204	C	A	4.56979e-05
3	rs13088719	87232	G	T	9.59951e-05
3	rs1400176	95973	C	T	-9.942e-06
3	rs990284	104972	A	G	-3.80134e-05
3	rs17030598	105365	T	C	2.27807e-05
3	rs17042559	107626	A	C	2.68809e-05
3	rs1015456	107776	T	C	4.02993e-05
3	rs17042708	108226	A	G	0.000127575
3	rs954824	114133	T	C	-3.1424e-05
3	rs7624034	115040	G	A	-7.62745e-05
3	rs4685781	117152	C	A	-0.000139313
3	rs1123956	119892	G	A	-3.4548e-05
3	rs9860846	120321	G	A	-1.73772e-05
3	rs9311804	121226	C	T	-8.88576e-05
3	rs2176252	126209	C	A	-2.42072e-05
3	rs17047384	127933	C	A	-0.000124629
3	rs6443038	133412	G	A	-6.78236e-05
3	rs6788514	134991	C	T	-9.84874e-05
3	rs7648695	135806	A	C	-1.17452e-05
3	rs1112442	138909	C	A	-2.49272e-06
3	rs1516318	140194	T	C	-7.72908e-05
3	rs12715640	141016	G	A	-3.11612e-05
3	rs17325283	142050	G	A	-4.69681e-06
3	rs13085684	142069	A	C	0.000110873
3	rs2386556	143719	A	G	-7.4183e-05
3	rs1016162	143982	C	T	-1.88585e-05
3	rs7623734	144832	G	A	-1.14334e-05
3	rs9790115	145723	T	G	-0.000182524
3	rs1568091	147115	T	C	8.50142e-06
3	rs9856879	148725	T	C	2.04057e-05
3	rs17050452	149179	T	G	3.40666e-06
3	rs17259853	149197	A	C	-0.000118934
3	rs12633980	151789	T	C	-6.03197e-06
3	rs7629216	152005	G	T	7.75066e-05
3	rs9857814	152047	A	G	-7.76706e-06
3	rs6786696	152592	G	A	5.37812e-05
3	rs1568087	160100	A	G	8.74133e-06
3	rs1568086	160814	G	A	-6.33683e-06
3	rs11714648	168688	A	G	-1.21969e-05
3	rs13070820	168827	T	C	-1.48412e-05
3	rs6805411	170010	C	T	-3.95124e-06
3	rs1400180	170968	T	G	-4.6598e-05
3	rs9832112	171308	C	T	-6.1698e-06
3	rs1110344	171350	A	G	-1.65862e-06
3	rs10510180	172542	C	T	2.68024e-05
3	rs17326792	172756	A	G	-6.10738e-05
3	rs1516342	172906	G	A	1.00101e-05
3	rs1159106	174514	G	A	1.5778e-05
3	rs1516341	175348	C	T	2.9772e-05
3	rs4684051	178525	A	G	3.72992e-08
3	rs4684741	179527	T	C	-2.43485e-05
3	rs1568097	180151	T	C	1.0816e-05
3	rs1158449	180510	C	T	3.74637e-05
3	rs1400179	182674	T	C	-0.000185872
3	rs7619069	184365	T	G	7.58061e-06
3	rs9878349	185281	C	T	-1.9465e-05
3	rs6807605	186019	G	A	-3.19156e-06
3	rs2048629	186790	C	A	-2.02847e-05
3	rs4684083	188865	T	C	-7.39087e-05
3	rs9754850	190290	T	C	-6.70069e-06
3	rs9754552	190411	A	G	-2.40676e-05
3	rs10510181	191047	G	A	-5.17874e-05
3	rs1516336	191260	T	C	-2.68958e-05
3	rs7653043	191529	G	A	-6.90223e-06
3	rs10510184	195315	C	A	9.13367e-05
3	rs10510185	195923	T	C	5.63615e-06
3	rs11128687	201998	A	C	3.29214e-05
3	rs1516348	202034	T	C	-4.18179e-05
3	rs1400186	206063	G	A	0.000129664
3	rs1516347	207651	C	A	1.64175e-05
3	rs6442427	211745	C	T	1.39995e-05
3	rs9872695	214121	C	T	3.21658e-06
3	rs17328201	216035	T	G	0.000113909
3	rs17042151	217268	C	T	1.89146e-05
3	rs17262485	217541	G	A	5.68066e-05
3	rs13078425	217644	T	C	-5.95581e-05
3	rs2892212	218663	T	C	4.53572e-05
3	rs6790285	220531	A	G	-5.71206e-06
3	rs2055316	221081	T	C	-2.39002e-06
3	rs7630843	223681	T	C	5.48339e-06
3	rs1850264	226067	C	T	-2.46455e-05
3	rs17329038	235748	T	C	-1.42144e-05
3	rs1516338	236759	C	T	5.06645e-06
3	rs1516340	237075	C	T	-1.53945e-05
3	rs17329247	241913	A	G	1.44511e-05
3	rs6769747	244949	A	G	-2.37689e-05
3	rs5024851	247473	T	G	-8.3429e-05
3	rs12496968	250713	C	T	-2.8876e-05
3	rs9809528	250758	A	G	3.15393e-06
3	rs6790586	250912	A	G	-6.83558e-06
3	rs4685447	252068	A	C	3.0258e-05
3	rs4685448	252344	G	A	-2.62333e-05
3	rs17006405	253573	A	G	-3.37426e-05
3	rs6768035	253799	G	A	-1.57434e-05
3	rs331868	256561	T	C	-0.000266976
3	rs11714407	258123	A	G	2.01623e-05
3	rs331866	259011	T	C	3.42878e-05
3	rs17330105	260434	C	A	1.66965e-05
3	rs461375	261652	C	T	-0.000143674
3	rs12497697	264192	G	A	-4.88908e-05
3	rs331855	264293	A	G	-0.000237602
3	rs331853	265425	G	A	-2.18645e-06
3	rs1112886	266512	G	A	-2.79312e-05
3	rs2055315	269338	A	C	9.94882e-06
3	rs3872649	270521	G	A	-8.08086e-05
3	rs17264626	272256	T	C	7.91614e-05
3	rs17264828	277219	T	C	-5.77758e-06
3	rs13091018	277659	T	C	-2.94472e-05
3	rs17264905	277746	G	A	6.09702e-05
3	rs13091217	277778	T	C	-6.47562e-05
3	rs13091420	277889	T	C	1.41314e-05
3	rs17265134	279141	C	T	4.7042e-05
3	rs7640724	283039	G	A	-1.84155e-05
3	rs17271940	283747	A	G	-6.30857e-06
3	rs455635	285316	C	A	-2.59682e-05
3	rs17012663	285806	G	T	2.13635e-05
3	rs9813769	286023	A	G	-2.22618e-05
3	rs455357	287419	G	A	1.18299e-05
3	rs3864046	289311	C	T	3.00619e-05
3	rs331885	294397	T	G	1.74595e-05
3	rs3901003	295196	G	A	-3.28165e-05
3	rs445658	297321	A	G	-7.52739e-06
3	rs11707286	301987	G	A	5.06525e-06
3	rs3934035	306714	C	T	7.57417e-05
3	rs17273893	309363	C	T	-0.000152109
3	rs17016845	309858	G	A	2.1364e-05
3	rs3956142	310616	A	G	-4.47719e-05
3	rs17016917	310747	C	T	-3.19478e-05
3	rs17017010	311851	G	T	5.16595e-05
3	rs6795631	312177	G	A	-1.84493e-05
3	rs6764363	312349	T	C	1.28634e-05
3	rs4685523	313459	T	C	-1.55975e-05
3	rs331856	314538	A	G	-1.03947e-05
3	rs17017690	316189	T	G	-1.62904e-05
3	rs11707796	316417	T	C	-3.7228e-05
3	rs3913286	316460	T	G	-4.64154e-06
3	rs9310783	317145	G	A	-2.98461e-05
3	rs17274531	317841	C	T	-9.138e-05
3	rs11929364	320201	A	C	1.8987e-05
3	rs1909383	323615	C	T	-3.87275e-06
3	rs1909382	323827	G	T	-1.48315e-05
3	rs458481	324149	A	G	-1.44792e-05
3	rs9310805	324484	T	C	-2.13856e-05
3	rs17019407	325068	A	G	6.38804e-07
3	rs425366	325410	A	C	-1.78243e-05
3	rs9990181	326484	T	C	4.70725e-06
3	rs9990005	326537	G	A	3.88182e-05
3	rs191362	329445	G	A	4.86957e-06
3	rs3933034	330037	G	T	1.17474e-05
3	rs3901552	334289	A	G	-1.3907e-05
3	rs331892	337727	C	T	-2.25337e-05
3	rs332479	340440	T	C	2.64117e-05
3	rs332478	341059	T	G	-1.52085e-06
3	rs332477	341158	T	C	3.72996e-06
3	rs12637355	342281	A	G	8.79774e-06
3	rs331879	342377	A	G	1.70892e-05
3	rs13093895	343022	T	C	1.86924e-06
3	rs17023537	348599	A	G	7.67248e-05
3	rs459427	348733	A	C	8.75801e-05
3	rs2648466	353314	G	A	0.000190713
3	rs41408847	353918	C	T	-3.10688e-07
3	rs2648465	354290	A	G	9.95375e-06
3	rs381357	354495	G	A	6.51005e-05
3	rs2272522	361508	C	T	-1.49443e-05
3	rs162589	363254	T	C	5.34655e-06
3	rs330891	371160	G	A	3.08346e-05
3	rs330893	372448	A	G	-0.000166541
3	rs330894	372785	A	G	0.000247863
3	rs4685598	373693	A	C	-0.000100699
3	rs7630509	374168	G	A	-6.58681e-05
3	rs6800364	374869	A	G	-1.76471e-05
3	rs11129453	375590	C	A	-4.07605e-05
3	rs3773410	376603	G	T	3.35729e-05
3	rs9873156	377556	T	C	-0.000439289
3	rs9873627	377848	T	G	-0.000123047
3	rs7649544	378069	C	A	-0.00014768
3	rs2060311	380341	G	A	-3.44324e-05
3	rs1353811	381302	G	A	-1.74015e-06
3	rs13078884	391586	G	A	6.07727e-05
3	rs3773395	392578	G	T	2.80568e-05
3	rs3773393	394293	T	C	-7.10079e-06
3	rs892296	397731	G	A	1.73362e-06
3	rs1874947	397958	C	T	5.38194e-06
3	rs9841789	398934	C	T	-8.2887e-06
3	rs13083718	399171	G	A	-2.60786e-05
3	rs2060312	401533	C	T	-0.000181645
3	rs4685627	404334	G	A	-9.89419e-05
3	rs4432627	412925	G	A	-2.59678e-05
3	rs9876565	414050	A	C	-4.45224e-06
3	rs3773384	416441	C	T	2.75396e-05
3	rs3773383	416943	G	A	-5.38563e-06
3	rs3821619	417207	T	C	4.67931e-05
3	rs3773381	417979	A	G	1.75936e-05
3	rs3773379	418585	A	G	-9.20346e-05
3	rs4494911	467157	C	T	7.19033e-05
3	rs13087881	470808	T	C	-2.43982e-05
3	rs13079540	471460	C	T	1.0468e-06
3	rs934454	475007	A	G	-4.66657e-06
3	rs2033519	503149	A	G	0.000197525
3	rs2033524	504313	A	G	-6.7962e-06
3	rs12634251	528532	A	G	3.88577e-06
3	rs11130113	529666	G	A	-3.90493e-06
3	rs9311407	533258	G	A	5.14144e-05
3	rs9865649	536456	T	C	7.32771e-05
3	rs6802761	542192	C	A	4.18088e-05
3	rs17267716	546738	T	G	-5.01612e-06
3	rs4072082	552113	T	C	-2.23269e-07
3	rs9816971	554015	C	T	-1.99555e-05
3	rs1531915	563681	C	T	1.29541e-05
3	rs1531913	565961	C	A	-2.70895e-06
3	rs3924198	570612	T	C	9.77171e-07
3	rs4685874	579178	A	G	2.13452e-05
3	rs7616665	580063	T	G	1.12118e-05
3	rs4685883	582690	T	C	1.15108e-05
3	rs9878845	585119	A	G	8.28211e-05
3	rs17208795	586487	T	G	2.68584e-05
3	rs9816725	597064	G	A	0.000142065
3	rs9837987	598777	C	T	7.20959e-06
3	rs9855240	599570	T	C	0.000183416
3	rs17042662	600158	T	G	4.50268e-05
3	rs17042700	601789	G	A	2.39861e-05
3	rs2729047	602159	T	C	-6.63033e-05
3	rs2729048	602689	T	G	6.68346e-06
3	rs2729142	602772	C	T	-0.000400439
3	rs2627948	602858	A	G	-9.5868e-05
3	rs2729225	605628	A	G	0.00011065
3	rs2729247	607512	T	C	6.13686e-05
3	rs2729257	609566	G	A	0.000275719
3	rs2252871	610577	G	A	0.000297782
3	rs9814207	617241	A	G	-0.000115834
3	rs9631481	684744	T	C	3.99322e-05
3	rs1905605	703725	T	C	-4.11252e-05
3	rs2729145	704320	T	C	-7.63473e-05
3	rs2729146	704649	G	A	-1.66934e-05
3	rs10049372	707654	T	G	9.25329e-05
3	rs7649099	716885	G	A	-6.1609e-06
3	rs716633	718313	G	A	7.26457e-07
3	rs9875221	720087	A	G	-8.51379e-05
3	rs2054741	720952	A	C	4.71601e-05
3	rs2054740	720990	C	T	-3.8274e-05
3	rs2627966	721851	A	G	0.000145064
3	rs2627965	722279	T	C	-4.72529e-05
3	rs10510196	723428	G	A	-2.79893e-06
3	rs10510197	723460	A	C	-9.99471e-05
3	rs2200313	723937	A	C	2.26616e-05
3	rs13066393	729510	T	C	4.93341e-06
3	rs11708691	731277	C	T	3.10147e-05
3	rs2627943	732778	T	C	7.64196e-05
3	rs1586218	736227	A	G	6.83513e-05
3	rs1484515	746092	G	T	6.24989e-05
3	rs1484517	746535	G	A	8.54411e-05
3	rs2729088	754865	C	T	3.60316e-05
3	rs12715600	755370	T	C	-9.83936e-06
3	rs9842911	758382	A	G	-3.96408e-05
3	rs4686104	767461	G	A	-7.76615e-05
3	rs13320566	778709	G	A	8.65732e-05
3	rs9849397	779167	G	T	-4.15185e-06
3	rs11709432	780291	G	T	1.53176e-05
3	rs2729094	783035	T	C	-5.0641e-05
3	rs4311202	787770	T	G	9.56951e-05
3	rs7621645	789427	C	T	-0.000113201
3	rs4254643	792207	G	A	5.25122e-06
3	rs2689860	800548	A	C	8.55527e-06
3	rs17047538	800606	A	G	-1.3926e-05
3	rs11714239	809720	G	T	-1.87878e-05
3	rs13063117	809878	G	A	3.9324e-05
3	rs1523896	817978	G	A	-3.72527e-05
3	rs17047823	818135	A	C	-0.000207996
3	rs6786311	820208	T	C	0.000201144
3	rs1949768	824942	C	A	-2.09502e-05
3	rs1357614	837481	T	C	-9.02068e-06
3	rs17486433	840276	C	T	-5.87257e-05
3	rs4627747	842114	T	C	3.18188e-05
3	rs1523904	842407	T	C	-2.55579e-05
3	rs1523903	843748	C	T	2.69974e-05
3	rs1464704	845579	G	A	4.48434e-06
3	rs1523902	847139	A	C	-2.22649e-05
3	rs11131099	848802	C	A	-3.61955e-05
3	rs6786909	850922	T	C	0.000122161
3	rs7629783	857325	C	T	8.33366e-06
3	rs1403919	857458	G	A	-9.55953e-05
3	rs13076532	865779	A	G	-2.25721e-06
3	rs4686213	872667	C	T	-9.67137e-05
3	rs11921605	874785	A	G	-1.60851e-05
3	rs13062025	874972	T	C	4.25989e-06
3	rs1464700	877099	C	T	-4.26103e-05
3	rs1568748	877235	A	G	-4.00585e-05
3	rs13066227	877925	C	A	-3.85471e-05
3	rs13084891	878370	T	C	-5.18607e-05
3	rs12495737	878511	T	C	-6.11581e-06
3	rs10510199	880594	C	T	-4.73838e-05
3	rs12488182	880768	G	A	7.57503e-06
3	rs7645919	883209	C	T	8.6088e-05
3	rs4684585	883851	G	A	9.1443e-05
3	rs1403910	886304	C	A	0.000235883
3	rs6764632	887059	C	T	8.01042e-08
3	rs6805972	887170	G	A	-0.000122314
3	rs12639429	892152	A	G	-6.7307e-06
3	rs2222506	900367	G	A	-3.18918e-05
3	rs6776251	903380	G	A	5.66172e-05
3	rs12637032	908745	A	G	-0.000248779
3	rs1464701	915389	C	T	-7.70279e-06
3	rs4686264	917693	C	T	1.32179e-05
3	rs13090889	932212	T	C	-1.8143e-05
3	rs2313182	940698	A	C	-3.6672e-05
3	rs9830614	941639	G	A	-9.98522e-06
3	rs6810064	944436	A	G	-3.08474e-06
3	rs6809475	948531	G	A	-5.15229e-05
3	rs2030661	951367	A	G	-6.17939e-05
3	rs9838891	958096	A	C	-5.93719e-05
3	rs1357616	963381	G	A	7.49008e-05
3	rs11131161	964579	T	C	3.38314e-05
3	rs11920873	975836	C	T	0.000226881
3	rs6803481	976815	T	C	3.5588e-06
3	rs17435539	977968	T	C	5.67115e-06
3	rs4270488	980897	G	A	0.000131895
3	rs12637285	983994	T	C	2.33844e-05
3	rs6809345	984037	T	C	1.27287e-05
3	rs11713167	984435	G	A	6.35782e-06
3	rs12494743	990754	C	T	5.24424e-05
3	rs4303857	994754	A	G	5.41347e-06
3	rs11131168	998513	G	A	8.12217e-06
3	rs10510203	1000944	C	A	3.71959e-05
3	rs13083404	1002028	A	G	3.71462e-05
3	rs17050401	1006429	A	G	1.19592e-05
3	rs11131170	1009495	C	A	2.09882e-06
3	rs11921596	1011877	C	A	2.53218e-05
3	rs7652252	1013410	T	C	-2.33502e-05
3	rs4234578	1014408	A	G	-0.000166838
3	rs4322986	1014483	G	A	-2.81199e-06
3	rs4594610	1014666	G	A	-1.92337e-05
3	rs13326634	1016158	A	G	-9.41029e-05
3	rs12639107	1018269	C	T	2.54754e-05
3	rs4390915	1018544	C	T	-0.000206633
3	rs6776279	1020329	C	T	-1.39176e-05
3	rs4686358	1028349	T	C	-0.000102404
3	rs7631369	1028679	C	T	2.01465e-05
3	rs7641637	1030428	A	C	-1.21827e-05
3	rs6443254	1033035	C	T	3.84509e-05
3	rs4356805	1033640	G	A	-9.70618e-05
3	rs4401351	1033790	G	T	-1.21569e-05
3	rs4686368	1035503	G	T	-9.81015e-05
3	rs7644439	1036877	A	C	-3.38516e-06
3	rs6443261	1040539	T	C	-4.80099e-05
3	rs9854602	1046083	G	A	3.18344e-05
3	rs13086203	1050587	A	G	3.41503e-05
3	rs4475029	1050922	A	C	-2.98625e-05
3	rs11717257	1053653	G	A	2.55227e-05
3	rs4266176	1059654	C	T	-6.27211e-05
3	rs4686384	1061761	G	A	3.6111e-06
3	rs6792904	1063667	T	C	-3.94781e-05
3	rs6793028	1063826	T	C	1.88974e-05
3	rs11128506	1066688	T	C	-1.54819e-05
3	rs17437406	1066971	C	T	1.99642e-05
3	rs12636546	1067033	G	T	4.85617e-06
3	rs17032419	1068236	A	G	-2.12459e-05
3	rs17032482	1070039	A	G	6.10866e-05
3	rs4478063	1071362	A	C	-7.50122e-05
3	rs7631088	1079024	A	G	1.12819e-05
3	rs6442152	1079629	T	C	5.02045e-06
3	rs12637447	1081998	T	G	-2.87287e-06
3	rs1504056	1090541	T	C	-4.92677e-05
3	rs1504058	1090602	A	G	-4.74656e-05
3	rs1472714	1092542	A	G	-3.27659e-06
3	rs2174264	1092927	A	G	4.52467e-05
3	rs2729108	1093174	G	A	-3.76659e-06
3	rs2727994	1094516	A	G	1.48756e-05
3	rs2729110	1095257	G	A	1.77419e-06
3	rs6442164	1096770	G	A	2.5834e-05
3	rs2727996	1097901	C	T	-3.30901e-06
3	rs2727997	1098731	C	A	1.3643e-05
3	rs6442167	1106163	C	T	-3.30445e-05
3	rs7636686	1110339	A	G	-1.78323e-05
3	rs2729124	1122130	A	G	1.1795e-06
3	rs2729125	1122456	A	G	8.17623e-06
3	rs2729134	1126930	A	G	9.16083e-06
3	rs2655198	1127033	T	C	-1.9146e-05
3	rs2729137	1127372	A	G	2.0191e-05
3	rs17033401	1128245	C	T	0.00010715
3	rs9881241	1139641	A	G	1.47323e-05
3	rs6442210	1153659	G	A	8.22091e-06
3	rs1504076	1154559	A	G	-4.39311e-05
3	rs996424	1165633	G	T	0.000111746
3	rs4324457	1169496	A	G	8.90802e-05
3	rs6800052	1170019	G	T	2.61223e-05
3	rs11919769	1170300	T	C	2.02882e-05
3	rs7646994	1170794	G	A	1.54733e-05
3	rs6779873	1171111	C	T	0.000178917
3	rs6442221	1171860	G	A	5.03021e-05
3	rs2130276	1173131	A	G	2.27904e-05
3	rs17034109	1173652	C	T	-1.22107e-05
3	rs1010666	1175275	G	A	2.57588e-05
3	rs4481144	1175539	G	A	3.06978e-05
3	rs4481145	1175575	G	A	4.50971e-05
3	rs11128543	1178831	T	C	6.65505e-06
3	rs902118	1186687	T	C	4.78786e-06
3	rs902119	1186754	A	G	-4.50532e-05
3	rs902120	1187033	T	C	-8.61748e-05
3	rs1504072	1187331	C	A	-6.97447e-05
3	rs1504073	1187510	C	T	-6.43788e-05
3	rs13326242	1187861	C	T	-6.56196e-05
3	rs7616613	1190674	G	A	-1.6615e-05
3	rs3772374	1191305	G	A	3.98951e-05
3	rs17034364	1191638	A	C	-1.34794e-05
3	rs17034421	1197281	T	C	1.24159e-05
3	rs17034423	1197351	A	G	1.53009e-05
3	rs11921911	1202295	T	C	3.57177e-05
3	rs3772371	1204591	A	C	5.96172e-05
3	rs3772369	1206696	A	G	-0.000115431
3	rs1391920	1207591	A	G	-5.80734e-05
3	rs2200847	1212658	G	A	-6.66841e-05
3	rs17034704	1212944	T	C	2.35976e-05
3	rs7631436	1213978	T	C	-2.15951e-05
3	rs17034784	1214847	A	C	4.27537e-05
3	rs7632166	1215013	A	C	-2.54722e-05
3	rs1391917	1215717	C	T	-5.17074e-06
3	rs9823491	1218279	A	C	-2.56424e-05
3	rs1499100	1218873	G	T	-2.13761e-06
3	rs12106966	1220546	G	T	-0.000101498
3	rs1499099	1224232	G	A	-6.08428e-05
3	rs2872547	1225665	C	T	-2.48408e-05
3	rs6797701	1227069	C	T	-4.80257e-05
3	rs1499097	1227382	G	A	5.3776e-06
3	rs1846463	1227622	C	A	6.04452e-05
3	rs3772360	1228607	G	A	-0.000157049
3	rs6442271	1230424	A	G	2.23153e-05
3	rs9840388	1231334	T	C	-3.06804e-05
3	rs2220504	1235201	G	A	-1.14703e-05
3	rs1353821	1238287	T	C	2.31071e-05
3	rs17440919	1238954	A	G	-0.000199097
3	rs1499094	1244434	T	G	8.76549e-06
3	rs3772353	1246075	A	C	-3.39734e-05
3	rs1499095	1246486	T	C	1.50962e-05
3	rs11128578	1247015	T	C	8.76401e-06
3	rs3902672	1247859	A	G	-3.14755e-05
3	rs17035466	1249656	C	T	-1.48083e-05
3	rs10510165	1250310	C	T	-2.89342e-05
3	rs17035505	1250634	T	C	5.04201e-05
3	rs3772350	1250823	T	C	1.77337e-06
3	rs1157938	1251335	A	G	-1.30275e-05
3	rs1391916	1252668	G	A	2.70436e-05
3	rs17035606	1253525	C	A	4.58067e-06
3	rs7644569	1257668	C	T	9.21576e-06
3	rs4684830	1260260	G	A	-3.44557e-05
3	rs6777489	1260932	T	G	-2.13106e-06
3	rs2013828	1262474	T	C	-7.40587e-06
3	rs3772345	1267186	G	A	-0.000107009
3	rs3796176	1270698	T	C	-7.33356e-06
3	rs6791443	1270991	A	C	2.55024e-05
3	rs3772344	1271183	G	A	-1.06466e-05
3	rs9844484	1272373	T	C	-8.24037e-06
3	rs753721	1272910	T	C	1.19814e-06
3	rs749993	1273621	T	C	-8.40604e-06
3	rs3772343	1273716	A	C	-4.24572e-05
3	rs3772341	1274590	C	T	-5.64028e-05
3	rs13068987	1274753	T	G	8.0342e-06
3	rs11925058	1276092	A	C	-6.84242e-05
3	rs3913300	1288363	T	C	1.64138e-05
3	rs3772340	1289346	C	T	7.6698e-06
3	rs17036322	1289452	T	C	5.01583e-05
3	rs9844920	1289570	G	A	-4.72063e-05
3	rs9883961	1289704	C	A	-1.92201e-05
3	rs17036375	1291062	A	G	-3.64779e-05
3	rs17036379	1291142	A	C	5.15529e-05
3	rs17036389	1291538	A	G	3.45792e-05
3	rs9837484	1293342	G	A	-3.2016e-05
3	rs3913305	1293401	G	A	-4.3832e-07
3	rs3772339	1293504	C	A	-1.93685e-06
3	rs3772338	1293515	C	T	-7.30351e-05
3	rs3772337	1293647	A	G	1.50026e-05
3	rs3772336	1294736	G	A	-0.000120243
3	rs3864028	1298121	T	C	-3.25718e-05
3	rs17036743	1298990	G	T	1.23282e-05
3	rs3772334	1299571	A	C	1.16958e-06
3	rs3772333	1299649	A	G	8.25111e-05
3	rs10510172	1300820	G	T	-2.18795e-05
3	rs3872628	1302694	A	C	-1.19903e-05
3	rs10510171	1304694	T	C	-2.81405e-05
3	rs3872629	1304868	A	C	0.000107027
3	rs9879624	1306926	G	A	0.000204786
3	rs9872414	1310741	G	A	1.32754e-05
3	rs4085434	1310929	C	T	-4.30284e-05
3	rs7621594	1311742	A	G	-5.01148e-05
3	rs3772326	1313291	T	C	4.47485e-05
3	rs3772324	1313477	C	T	-8.10628e-05
3	rs3772320	1314793	C	A	-1.97105e-05
3	rs10510169	1315199	G	A	-9.9386e-06
3	rs3772318	1315900	T	C	-1.86984e-05
3	rs10510188	1316090	T	C	-2.09364e-05
3	rs7625523	1316388	C	A	-3.91358e-06
3	rs7647469	1316860	G	A	-1.70426e-06
3	rs10510189	1316884	A	G	4.38995e-05
3	rs12374025	1317289	T	C	-4.38958e-06
3	rs17037046	1317631	G	A	-4.16956e-05
3	rs3821435	1317869	A	G	2.65197e-05
3	rs6442316	1319698	T	C	-4.47492e-05
3	rs6442317	1319738	A	C	-3.30846e-05
3	rs7638616	1321018	C	T	-6.20649e-05
3	rs6798638	1323929	A	G	1.92323e-05
3	rs6786142	1324048	C	A	9.42118e-06
3	rs4684862	1325955	C	A	-1.13431e-05
3	rs3899850	1327288	C	A	4.30332e-05
3	rs6763212	1327522	A	G	-1.94617e-06
3	rs17291093	1330775	C	A	-9.45269e-05
3	rs3772313	1331135	T	C	0.000113287
3	rs17037203	1332197	A	G	-2.23734e-05
3	rs174489	1333797	G	A	-4.50926e-06
3	rs10510207	1334530	G	T	-3.20803e-05
3	rs17271469	1335476	A	C	-9.05243e-05
3	rs961102	1336137	G	A	-3.65462e-05
3	rs961103	1336271	C	T	-4.14946e-05
3	rs17271519	1336397	A	G	-5.8369e-06
3	rs11717482	1336518	T	C	-0.000296251
3	rs2063243	1337162	A	G	4.18672e-05
3	rs565499	1337203	A	G	8.56575e-06
3	rs1353825	1338259	G	A	-0.000242505
3	rs11128615	1340941	C	T	1.50979e-05
3	rs9861887	1345425	C	T	-5.46503e-06
3	rs411331	1345563	A	G	-6.02793e-05
3	rs1858066	1347567	C	T	-5.75892e-06
3	rs406577	1348399	A	G	-2.4923e-05
3	rs4684882	1349915	A	C	4.49671e-05
3	rs1846485	1350134	C	T	-1.96605e-05
3	rs11128627	1350458	C	T	0.000140759
3	rs155412	1354463	A	G	-2.23728e-05
3	rs155230	1357380	G	A	-5.57887e-05
3	rs155231	1357571	G	A	1.55976e-06
3	rs7649380	1359249	C	T	5.11203e-05
3	rs265799	1361323	A	G	-1.66726e-05
3	rs17443601	1362072	A	G	5.92553e-05
3	rs11927748	1363099	C	A	8.81345e-06
3	rs5012022	1363767	T	G	0.000150149
3	rs265797	1364267	C	T	4.50582e-06
3	rs17444084	1366558	G	A	-1.01739e-05
3	rs265784	1366825	G	A	-6.30239e-07
3	rs3821429	1366846	T	C	5.17473e-05
3	rs3821428	1367072	C	T	1.34865e-05
3	rs265781	1367204	C	T	-3.30165e-05
3	rs265777	1368840	C	T	2.78179e-05
3	rs265776	1369278	G	A	-7.27928e-05
3	rs265772	1371260	T	G	-7.38301e-05
3	rs265769	1372583	C	T	1.58287e-05
3	rs3821427	1374085	A	G	-5.59583e-05
3	rs3772295	1374539	T	G	-7.7316e-05
3	rs10510170	1374976	A	G	-0.000103451
3	rs7628540	1375734	G	T	0.000121724
3	rs265766	1376235	A	G	3.65109e-05
3	rs155403	1377266	G	A	2.98341e-05
3	rs155234	1379503	T	G	5.49144e-05
3	rs1353823	1380095	C	A	-9.28921e-07
3	rs1479533	1381174	A	G	1.83793e-05
3	rs2055738	1382151	G	A	-6.61179e-06
3	rs3772290	1382358	A	C	-9.32406e-06
3	rs7645887	1389925	A	G	-2.53909e-05
3	rs1846484	1391317	G	A	-0.00013009
3	rs7653048	1396176	T	C	3.51106e-06
3	rs155896	1401541	A	C	0.000105962
3	rs155384	1419563	T	G	8.07662e-05
3	rs3843386	1420284	G	A	-2.23575e-05
3	rs155387	1420519	C	T	-3.39775e-05
3	rs155390	1421673	C	A	-1.1302e-05
3	rs3772274	1421885	G	A	-1.82239e-05
3	rs155391	1421900	G	A	-2.5092e-05
3	rs2291101	1424718	G	A	5.21799e-06
3	rs4684146	1424745	C	T	-1.66902e-05
3	rs2291100	1424850	T	G	-4.35314e-05
3	rs3845158	1425506	G	A	8.91606e-05
3	rs3915436	1425997	G	A	-7.00799e-07
3	rs12487202	1427079	C	A	7.97456e-06
3	rs17038510	1428635	C	T	-1.85432e-05
3	rs9875177	1441376	G	A	-2.52633e-05
3	rs13326014	1444243	A	G	2.91294e-05
3	rs6775639	1446143	C	T	-2.88925e-05
3	rs6791266	1446510	A	G	4.52507e-05
3	rs12497579	1449068	C	A	-2.05551e-05
3	rs155871	1453696	G	A	1.78322e-05
3	rs155878	1460279	T	G	5.91178e-06
3	rs155882	1461687	A	G	1.27769e-05
3	rs155883	1461918	G	A	-2.86781e-06
3	rs155886	1462721	T	C	1.18526e-05
3	rs1532552	1462739	T	C	-1.86876e-05
3	rs9835151	1463857	G	A	-3.3676e-06
3	rs6777408	1466592	T	C	4.5666e-05
3	rs17038909	1467145	A	G	-4.62353e-06
3	rs7626838	1467675	T	G	-4.90213e-05
3	rs2199778	1468118	G	T	1.46109e-05
3	rs7635770	1470171	T	C	-7.76301e-05
3	rs17038965	1470616	C	T	-7.34605e-06
3	rs155834	1474128	A	G	7.67599e-05
3	rs7616977	1474968	T	G	-2.26483e-06
3	rs155840	1476706	A	G	-7.47195e-05
3	rs1037386	1478453	T	C	1.1292e-06
3	rs155844	1479813	G	A	-1.03519e-05
3	rs149216	1480396	C	T	-2.74685e-05
3	rs1530894	1480622	T	C	3.78498e-05
3	rs17039234	1483973	A	G	6.28525e-05
3	rs2314419	1484520	C	T	8.84863e-05
3	rs17786074	1484689	C	T	-1.24088e-05
3	rs4568116	1486384	A	C	-3.04054e-05
3	rs6792764	1486405	T	C	2.56251e-06
3	rs11917812	1486728	G	A	-0.0001443
3	rs12486002	1486965	T	C	-9.895e-05
3	rs11128694	1491953	C	T	-1.99161e-06
3	rs12488675	1492235	G	T	-5.34426e-05
3	rs17039461	1492846	A	C	-0.000222056
3	rs6806808	1493426	G	A	-2.68863e-05
3	rs17039466	1493952	T	C	-0.000240997
3	rs17039471	1494264	G	A	-3.27849e-05
3	rs718559	1494475	T	C	1.40114e-05
3	rs2122994	1495141	A	G	-6.2626e-05
3	rs12489351	1495993	T	G	-1.8427e-05
3	rs17039498	1496493	A	G	1.41766e-05
3	rs17786098	1496821	T	C	1.89415e-05
3	rs12491107	1497653	T	G	2.30719e-05
3	rs2314420	1498607	A	G	1.58428e-05
3	rs9825372	1498979	C	T	-3.83748e-06
3	rs7617792	1500241	A	G	-7.85224e-05
3	rs17193526	1500657	T	G	-1.09809e-05
3	rs17193533	1503156	C	T	9.85685e-06
3	rs6442449	1503929	C	T	3.05051e-05
3	rs6442451	1504132	C	T	5.68532e-05
3	rs17786145	1505223	G	T	1.10401e-06
3	rs4572752	1505472	A	G	-4.47809e-06
3	rs10865730	1510262	G	A	-1.97116e-07
3	rs11919047	1510310	C	A	8.00672e-06
3	rs6799147	1510822	G	A	2.81411e-05
3	rs6763848	1512587	C	A	-1.79142e-05
3	rs17039822	1513440	T	C	-5.40291e-05
3	rs11707049	1514935	G	A	-1.06529e-07
3	rs6795018	1515094	G	A	3.39774e-07
3	rs6788982	1515197	T	C	-6.76698e-06
3	rs6786404	1515274	A	G	1.14803e-05
3	rs17786151	1515394	C	A	1.54057e-06
3	rs10212138	1517822	A	G	-3.95719e-05
3	rs12638906	1519026	C	T	-2.3677e-05
3	rs2648451	1525557	T	C	1.29583e-05
3	rs12107552	1529992	T	C	-0.000135165
3	rs17040275	1532531	T	C	3.24141e-05
3	rs6781581	1535741	G	A	-4.07697e-06
3	rs7622999	1536945	T	C	-0.000240687
3	rs13082301	1537398	T	C	-6.31404e-06
3	rs13326921	1542298	G	A	-2.80335e-05
3	rs13069926	1548617	A	G	-1.71197e-05
3	rs9876109	1550301	A	G	-7.92024e-05
3	rs13069442	1550646	G	A	-9.72523e-05
3	rs17040603	1551341	G	T	-4.39926e-05
3	rs12487870	1551708	G	A	-1.07601e-05
3	rs1499259	1552563	T	C	-7.0536e-06
3	rs6796218	1553690	A	G	-3.54524e-05
3	rs6768324	1556306	G	A	1.96703e-05
3	rs11128726	1557413	G	A	-7.93496e-05
3	rs11128727	1557494	C	T	-5.13468e-05
3	rs17040672	1558768	G	A	-2.95603e-05
3	rs13066435	1563444	A	G	-2.71177e-05
3	rs17193610	1563944	T	G	2.34751e-05
3	rs9829889	1565113	T	C	7.62182e-05
3	rs41418053	1570077	A	G	-2.97916e-05
3	rs6773868	1573770	G	A	0.00010529
3	rs1969290	1575889	T	G	2.31795e-05
3	rs1533437	1576194	C	T	2.00105e-05
3	rs1000131	1576741	T	C	4.05193e-05
3	rs1000130	1576946	T	G	-1.38679e-05
3	rs1499258	1577232	T	C	4.61034e-05
3	rs9814262	1579270	G	A	-2.96752e-05
3	rs13314669	1584466	G	A	1.82915e-05
3	rs2731536	1586672	A	G	-3.36893e-06
3	rs2728007	1587151	C	T	8.81879e-05
3	rs443052	1588919	G	A	-1.87055e-05
3	rs450994	1589120	G	T	-3.54972e-05
3	rs10510211	1589530	T	C	9.03489e-05
3	rs9878958	1590441	T	C	2.21079e-05
3	rs1587386	1593450	T	G	2.96819e-05
3	rs471449	1597746	A	G	1.3373e-05
3	rs471342	1597795	A	G	-5.49238e-06
3	rs422625	1598651	G	A	-8.45208e-07
3	rs403333	1600254	G	A	-6.28024e-05
3	rs440961	1600348	G	A	1.56621e-05
3	rs403961	1600422	A	G	-1.43242e-05
3	rs2678247	1601470	T	C	1.92226e-05
3	rs13072051	1603110	C	T	4.35473e-05
3	rs2648458	1604035	C	A	2.57644e-05
3	rs409430	1605071	A	G	7.36165e-06
3	rs3856827	1606011	T	G	-1.06849e-05
3	rs2648459	1609737	A	G	0.000149062
3	rs2648460	1609776	G	T	-2.63317e-07
3	rs428179	1610284	T	C	1.25841e-05
3	rs462790	1610784	T	C	0.000230469
3	rs464538	1613281	T	C	-1.97119e-05
3	rs459532	1616971	T	G	9.78406e-05
3	rs9820473	1618188	T	C	-1.77583e-05
3	rs1846457	1618576	T	C	-1.94919e-05
3	rs1827106	1618805	A	G	-5.94685e-06
3	rs2648440	1619355	C	T	1.06476e-06
3	rs2128253	1619698	T	C	8.76752e-05
3	rs2128252	1619821	T	C	2.40649e-05
3	rs2727966	1620019	A	G	0.000277388
3	rs3968925	1620617	A	G	1.70074e-05
3	rs366812	1620945	T	C	1.02847e-05
3	rs7636211	1622362	A	C	3.488e-05
3	rs576453	1622574	C	T	-3.31464e-06
3	rs2170493	1626289	A	G	-2.84129e-06
3	rs12490663	1627108	T	C	1.3327e-05
3	rs3968917	1631903	C	T	1.30773e-06
3	rs9835271	1632567	A	G	2.41662e-06
3	rs9857772	1633542	G	T	-1.6342e-05
3	rs9840928	1633714	A	G	5.59892e-05
3	rs9868196	1635485	G	T	1.45952e-05
3	rs9836895	1636410	C	T	3.00404e-06
3	rs1846459	1643124	C	T	-5.15346e-06
3	rs280791	1647955	T	C	1.31179e-05
3	rs280789	1648044	C	T	-3.45422e-05
3	rs2046239	1648276	A	G	2.50194e-05
3	rs13073236	1651487	G	A	4.85185e-05
3	rs13058803	1651561	T	G	-7.11436e-06
3	rs428834	1654347	C	T	-4.55118e-06
3	rs417975	1655984	T	C	6.70502e-05
3	rs2648446	1656405	A	G	7.69919e-05
3	rs2648447	1656488	G	T	-2.22563e-05
3	rs2648449	1656864	A	G	-2.34841e-05
3	rs7620717	1658491	G	A	1.47482e-05
3	rs280121	1658523	A	G	-1.84146e-05
3	rs166798	1659646	C	T	-1.92796e-05
3	rs377914	1660507	A	G	-3.542e-05
3	rs433008	1661089	T	C	-2.43054e-05
3	rs449622	1661120	T	C	-6.59177e-05
3	rs280128	1668712	A	G	-3.94294e-05
3	rs364432	1669025	A	C	-9.92546e-05
3	rs1564585	1669178	C	T	-1.66611e-05
3	rs4143127	1670301	T	C	3.29291e-06
3	rs6789321	1670758	T	C	-1.39338e-05
3	rs1384222	1671525	G	A	-2.78717e-06
3	rs4346532	1671618	A	G	3.06077e-05
3	rs4519681	1671774	G	A	-2.31166e-05
3	rs5018408	1672678	C	T	4.0901e-05
3	rs9838484	1673173	A	G	-4.36895e-06
3	rs4524263	1673354	G	A	9.18151e-05
3	rs449247	1674924	A	G	-2.87154e-05
3	rs1878178	1691064	A	G	1.9537e-05
3	rs7645123	1704667	C	T	1.91501e-06
3	rs13078044	1707030	T	C	-2.16289e-05
3	rs17193659	1709266	C	T	-8.72291e-06
3	rs1320119	1710306	T	C	-3.29048e-06
3	rs1317443	1710731	C	A	-8.62513e-06
3	rs1579005	1711415	G	A	7.04246e-05
3	rs3856832	1711749	C	T	9.30569e-06
3	rs4292218	1712108	A	G	7.99393e-06
3	rs4283561	1712125	G	A	0.000116853
3	rs12493717	1712182	A	C	6.44502e-06
3	rs4298033	1712410	A	G	5.50978e-05
3	rs6799289	1716735	G	A	7.56295e-06
3	rs7636546	1717845	A	G	-1.32469e-05
3	rs7625138	1717877	C	A	1.78562e-06
3	rs9815216	1720667	G	A	2.40153e-05
3	rs6801074	1722181	G	A	1.91324e-05
3	rs12498043	1722281	A	G	-5.89392e-06
3	rs9823327	1730740	A	G	-8.34555e-06
3	rs9831634	1731173	T	C	5.21583e-06
3	rs17042645	1731848	C	T	-1.07074e-05
3	rs13085905	1731917	T	C	-2.05293e-05
3	rs9851221	1732805	G	A	-4.4946e-05
3	rs11714214	1735833	A	G	7.7903e-05
3	rs4410431	1740069	T	C	7.77927e-05
3	rs4684296	1740624	A	C	-8.51995e-06
3	rs6770914	1741952	A	G	-9.41953e-06
3	rs2872742	1744782	T	G	2.83335e-05
3	rs2314772	1745013	T	C	4.12887e-05
3	rs11716420	1746511	C	T	4.68659e-05
3	rs11709143	1752478	G	T	-5.3975e-06
3	rs7630359	1754872	C	A	-8.7357e-06
3	rs12489545	1756682	T	C	-2.31465e-05
3	rs6804104	1756711	A	G	-1.54874e-05
3	rs12635154	1757642	G	A	-4.40926e-05
3	rs6795466	1757919	C	T	-5.53973e-05
3	rs7433859	1758089	A	G	1.68182e-05
3	rs4261862	1762176	T	G	-9.45918e-06
3	rs4267632	1762407	T	G	3.65109e-05
3	rs4293689	1763770	G	A	-0.000115091
3	rs4143121	1764453	C	T	8.9225e-06
3	rs7624223	1768091	T	C	2.52632e-06
3	rs4143120	1770063	C	T	8.96089e-07
3	rs17043113	1770321	T	C	-3.33391e-06
3	rs7648926	1772270	A	G	-2.07379e-05
3	rs13090057	1772716	T	C	2.75749e-05
3	rs9865768	1775845	G	T	1.0164e-05
3	rs6768566	1779650	C	T	-3.38551e-05
3	rs17029203	1781414	C	A	-1.94897e-05
3	rs4353793	1781437	C	T	1.28382e-05
3	rs17029209	1781625	T	C	1.84519e-05
3	rs9856348	1781739	T	C	3.94516e-05
3	rs6808990	1782524	C	T	-1.5444e-05
3	rs13096082	1783334	G	T	-7.1002e-06
3	rs6776792	1783833	A	G	-5.05352e-06
3	rs9880247	1783885	G	A	5.94117e-05
3	rs9883944	1787581	A	G	2.00074e-05
3	rs17193729	1789200	A	G	-1.58993e-05
3	rs4482650	1789514	T	C	1.2813e-05
3	rs12638427	1789948	C	T	3.43487e-05
3	rs12638360	1790254	T	C	-1.48471e-05
3	rs4597690	1790316	C	T	-6.66438e-06
3	rs4432626	1791236	A	G	0.000120779
3	rs7641246	1791598	G	A	6.83236e-05
3	rs6797639	1792105	G	A	3.01434e-05
3	rs13316141	1794194	T	C	6.99207e-05
3	rs11128827	1794254	G	A	2.55349e-05
3	rs12631275	1800148	T	C	1.02083e-05
3	rs9834582	1806990	C	T	-3.09471e-06
3	rs17043656	1807252	G	A	2.72174e-05
3	rs12633977	1808553	C	T	-2.22588e-05
3	rs6772544	1811952	T	C	0.000228997
3	rs17043729	1815099	T	G	0.000234258
3	rs6770722	1815497	C	T	1.63612e-05
3	rs17786343	1816470	A	G	-7.83731e-05
3	rs9883145	1816980	T	C	5.35203e-05
3	rs7624354	1818056	C	T	2.15709e-05
3	rs9875417	1819843	C	T	8.60612e-06
3	rs13069133	1821213	G	A	4.89119e-06
3	rs7634037	1822085	T	C	2.50873e-05
3	rs7634041	1822101	T	C	4.23483e-05
3	rs6780724	1824154	C	T	2.0642e-05
3	rs4603939	1826067	A	G	1.82235e-05
3	rs9832637	1826892	T	C	-1.40781e-05
3	rs11128846	1827768	C	T	-2.34105e-05
3	rs17786361	1827927	C	T	6.94837e-06
3	rs9310530	1827967	C	T	-1.85278e-05
3	rs9861760	1829830	G	A	-2.84354e-05
3	rs6771229	1833607	G	A	-7.76942e-06
3	rs6771572	1833898	G	A	-4.31493e-05
3	rs10510216	1834534	G	A	-5.75952e-05
3	rs13085953	1836718	G	T	-8.59789e-05
3	rs11720862	1838974	G	T	-2.63839e-05
3	rs17193806	1839566	T	C	-2.02907e-05
3	rs10510217	1839693	G	A	-9.06227e-06
3	rs11927576	1839723	T	C	-2.04831e-05
3	rs6442690	1840129	T	G	-3.73408e-05
3	rs17786385	1840914	A	C	1.65249e-05
3	rs17044045	1841292	T	G	3.6963e-05
3	rs4566520	1847356	A	G	-1.48595e-05
3	rs4543005	1850547	C	T	-1.08373e-05
3	rs6789391	1852696	A	G	2.30067e-05
3	rs6796167	1854498	A	G	8.03789e-06
3	rs12106926	1854867	T	G	-1.74383e-05
3	rs17786391	1854981	T	C	2.27258e-05
3	rs8179883	1855755	G	A	6.22738e-05
3	rs11710382	1856166	T	C	4.20433e-05
3	rs6805109	1856279	T	C	1.50937e-05
3	rs9814447	1857842	C	T	2.3045e-05
3	rs9824123	1859218	C	T	-1.43809e-05
3	rs9850772	1860561	C	T	3.5189e-05
3	rs12497219	1861001	T	C	-1.54608e-06
3	rs7648375	1861769	T	C	-0.000137996
3	rs17044201	1863397	G	A	5.62556e-06
3	rs9838423	1865505	G	A	2.30306e-05
3	rs6803444	1865887	C	A	0.000108649
3	rs10510218	1869168	C	T	-1.26456e-05
3	rs9860211	1869728	G	A	-0.000111993
3	rs7647217	1871275	T	C	1.24643e-06
3	rs12488941	1872403	A	G	8.25367e-06
3	rs4365613	1874179	A	C	-1.00863e-05
3	rs9860556	1877134	T	C	-3.34464e-05
3	rs6794992	1880954	G	A	-0.000249732
3	rs17044371	1883753	T	C	-1.79184e-05
3	rs6781373	1884441	T	C	6.56696e-05
3	rs7625240	1884889	A	G	-5.26881e-05
3	rs7635437	1884957	G	A	-0.000198594
3	rs1387084	1887885	A	C	5.92767e-05
3	rs2731510	1888399	A	C	4.75235e-06
3	rs7639840	1888603	T	C	1.20457e-05
3	rs6442698	1889450	A	C	-5.31298e-05
3	rs2029359	1895810	G	A	6.14604e-06
3	rs2727937	1895850	T	C	6.23711e-05
3	rs2727943	1897973	T	C	4.14736e-05
3	rs2731517	1898335	G	A	4.96361e-06
3	rs13091460	1898854	A	G	-2.45673e-05
3	rs2731513	1899796	C	T	-2.90928e-06
3	rs12629975	1903200	C	T	1.31291e-05
3	rs13100134	1904700	T	G	-3.96018e-05
3	rs34617816	1904931	A	C	-7.50206e-05
3	rs13062214	1905008	T	C	-4.1215e-05
3	rs13083366	1906295	G	A	-3.56733e-05
3	rs2035667	1906972	A	C	-4.49228e-06
3	rs9878659	1908074	G	A	-3.10356e-06
3	rs6776053	1908266	A	G	0.000304258
3	rs4685452	1909126	A	G	-3.66077e-05
3	rs9653977	1909727	G	A	-7.55056e-05
3	rs17193911	1913371	G	A	-1.56881e-05
3	rs7631764	1913585	G	T	-9.45304e-08
3	rs7610626	1913776	C	T	-4.13949e-05
3	rs6442700	1917909	T	G	-4.30587e-05
3	rs6803270	1918209	G	A	-8.38671e-05
3	rs13084318	1920137	A	G	1.42574e-05
3	rs4685457	1922965	T	C	4.36291e-05
3	rs6442701	1925851	T	G	4.56039e-06
3	rs6799163	1926058	A	G	-2.45514e-05
3	rs13097461	1926105	G	A	2.17773e-05
3	rs11713534	1929666	T	C	2.15456e-06
3	rs6803559	1931005	C	T	1.26879e-05
3	rs6767578	1931111	A	G	2.91682e-05
3	rs6800691	1931258	A	C	-4.74651e-05
3	rs11919506	1932464	T	C	-2.60397e-05
3	rs11128906	1932814	T	G	-3.68686e-05
3	rs1906637	1934031	T	C	-8.77621e-05
3	rs1488752	1935812	A	C	-1.38033e-06
3	rs6442703	1936242	T	G	-3.32063e-06
3	rs11128909	1936522	C	T	-5.79156e-05
3	rs7638534	1940190	G	T	1.2234e-05
3	rs10510221	1940201	A	C	0.000130149
3	rs1387089	1940922	A	G	2.5843e-05
3	rs9849648	1941360	A	G	1.69009e-05
3	rs4387949	1946687	A	C	-2.8449e-05
3	rs4282040	1948112	T	C	-2.43718e-05
3	rs1825946	1949117	A	G	-6.47707e-05
3	rs11710889	1949227	G	A	-0.000175255
3	rs13087010	1949294	G	A	4.93204e-05
3	rs9821217	1949594	T	G	-4.81827e-06
3	rs12495679	1950535	A	G	5.10198e-06
3	rs1387094	1953413	A	C	-9.69928e-07
3	rs1586542	1961623	C	T	-5.24672e-06
3	rs4685465	1962536	T	G	6.85981e-06
3	rs6769745	1967049	A	G	-3.063e-06
3	rs1488749	1968641	A	C	-2.88233e-05
3	rs10510222	1971616	A	G	2.87219e-05
3	rs1488757	1981567	T	C	-4.56261e-05
3	rs6783551	1985238	T	C	-1.43192e-05
3	rs17005777	1985637	T	C	6.10779e-05
3	rs17005781	1986399	T	G	4.69745e-06
3	rs1488745	2001802	G	T	3.63286e-05
3	rs2634114	2003504	G	A	1.5465e-05
3	rs6771006	2006604	T	C	3.88418e-05
3	rs11128917	2007438	C	A	-0.000366734
3	rs11128918	2008771	G	A	1.28356e-05
3	rs1387092	2011341	T	C	2.79483e-05
3	rs2171596	2016318	A	C	-8.28888e-06
3	rs1852447	2017591	T	C	5.85544e-05
3	rs2729298	2023020	G	A	-4.63186e-05
3	rs2729306	2025196	A	G	6.42689e-06
3	rs2729308	2025910	G	A	4.35298e-05
3	rs2729309	2026744	A	G	-2.33522e-05
3	rs9857735	2029483	G	A	7.91547e-05
3	rs2600046	2029929	T	C	0.000132949
3	rs6802020	2030468	C	T	1.95142e-05
3	rs7433476	2032413	T	C	1.36314e-06
3	rs2600049	2032686	T	C	4.01565e-06
3	rs2729312	2033356	C	A	3.79739e-05
3	rs2727948	2033717	A	G	-1.88908e-05
3	rs7611355	2034415	T	C	-2.28393e-05
3	rs3907388	2034933	A	G	-0.000220715
3	rs2727950	2035726	C	T	-8.06201e-06
3	rs2727952	2038356	C	A	-4.77135e-06
3	rs4356319	2041354	C	T	-2.18276e-05
3	rs2600057	2044446	T	C	-2.31047e-05
3	rs2600060	2046410	C	A	-2.87809e-05
3	rs2600062	2047418	C	A	-0.000126335
3	rs2727956	2050777	T	C	-1.1332e-05
3	rs7631594	2051065	C	T	-6.07651e-06
3	rs6793275	2053707	T	G	0.0001115
3	rs9847238	2057626	G	A	-1.35655e-05
3	rs17786584	2057749	T	C	5.05406e-05
3	rs13093127	2058481	T	C	-4.17671e-05
3	rs9835207	2058537	A	G	0.000103396
3	rs4593008	2059893	T	G	-4.09347e-05
3	rs9883230	2060262	C	A	-0.000135977
3	rs2729317	2063776	T	C	-1.77865e-05
3	rs2729319	2064647	T	G	1.21344e-05
3	rs4684325	2064776	T	C	-4.47266e-05
3	rs9866821	2064959	G	A	5.89686e-06
3	rs4522753	2066897	A	G	-2.02663e-05
3	rs9881368	2067052	G	A	-6.01612e-05
3	rs7616568	2070846	C	T	2.49788e-05
3	rs2729324	2071931	A	G	-3.28617e-05
3	rs9878112	2074515	T	G	-3.15096e-05
3	rs13068442	2074813	C	T	-1.07893e-05
3	rs7635013	2075503	T	C	3.93243e-06
3	rs4685479	2076026	C	T	1.15825e-05
3	rs13063061	2076062	T	C	-1.62116e-06
3	rs4434131	2078499	T	C	-1.0435e-05
3	rs4630919	2082449	A	G	-4.06749e-06
3	rs6793934	2082992	A	G	-1.6591e-05
3	rs9858266	2095542	T	G	-1.165e-05
3	rs12491676	2097813	C	T	-8.51292e-06
3	rs7633307	2100372	A	G	0.000100175
3	rs17786608	2101328	G	A	-2.5465e-05
3	rs6777569	2103131	A	G	-1.91228e-05
3	rs17006968	2104048	G	A	-6.34088e-06
3	rs9855061	2104891	C	T	-3.07747e-06
3	rs4269073	2113643	G	A	-6.89969e-05
3	rs9880266	2114929	C	A	-8.86786e-05
3	rs9820500	2117726	C	T	-1.97264e-05
3	rs4622887	2118533	C	T	4.5769e-05
3	rs17007173	2119361	C	T	-2.066e-05
3	rs2729277	2128834	A	G	5.44053e-05
3	rs6775626	2130519	C	T	-1.64983e-05
3	rs6791544	2130963	T	C	1.40386e-05
3	rs2729042	2133377	G	A	-1.25835e-05
3	rs2729283	2134765	C	T	-4.15563e-06
3	rs2729286	2137404	C	T	-1.27726e-05
3	rs2729287	2137538	A	G	2.09536e-06
3	rs2729289	2138078	A	G	-8.80055e-05
3	rs4459884	2146692	G	A	-4.93531e-05
3	rs4461405	2146913	G	A	6.76614e-06
3	rs12637292	2149646	G	T	-1.00878e-05
3	rs2729005	2150400	C	A	2.81613e-06
3	rs17007773	2152370	A	G	-5.83409e-06
3	rs4425236	2153240	T	C	4.37448e-06
3	rs17007814	2155262	A	G	1.86227e-05
3	rs11925376	2156296	T	C	5.47233e-06
3	rs2729009	2159833	G	A	-1.90313e-05
3	rs17007913	2160057	C	T	0.000146622
3	rs9842506	2160106	G	T	2.82286e-05
3	rs2727905	2161513	G	T	-9.66531e-06
3	rs4552334	2165384	G	A	1.61535e-05
3	rs4129976	2169803	T	C	9.16648e-05
3	rs3924068	2170519	C	A	4.04714e-05
3	rs6786748	2175896	A	G	6.42092e-05
3	rs2727922	2184749	C	T	-2.73443e-05
3	rs4685485	2186551	T	C	0.000120717
3	rs2729015	2189641	C	T	-0.000123259
3	rs2729016	2191441	G	A	-2.80745e-05
3	rs2729018	2194511	A	G	7.51739e-06
3	rs17194140	2198673	T	C	7.61749e-05
3	rs9310645	2200851	T	C	-3.2805e-05
3	rs17786674	2201147	T	C	7.86855e-06
3	rs11129006	2203765	A	C	1.04635e-05
3	rs17194161	2206173	A	G	-4.92418e-05
3	rs2727927	2206373	G	A	2.54184e-05
3	rs2320375	2206702	A	G	2.71768e-05
3	rs4685491	2208203	G	A	-6.39455e-05
3	rs10510228	2208832	A	G	3.39054e-05
3	rs2728524	2212318	A	G	2.08518e-05
3	rs13095138	2214989	C	T	-3.4248e-05
3	rs10510229	2215216	G	T	-0.000229015
3	rs4684337	2217011	T	C	-8.87887e-06
3	rs41400248	2218375	T	C	5.4911e-05
3	rs6442718	2218696	C	T	7.33902e-08
3	rs7613165	2223722	T	C	-2.78316e-05
3	rs17009194	2227373	G	A	-0.00015552
3	rs13324989	2230964	G	A	-8.35712e-05
3	rs2171475	2231148	A	G	4.21178e-05
3	rs11720157	2232424	G	A	-7.34638e-06
3	rs2320378	2233338	C	T	2.3266e-05
3	rs9857385	2235157	C	T	-0.000103464
3	rs4685494	2236778	G	A	5.25138e-06
3	rs7641285	2247857	C	T	8.06184e-05
3	rs1153537	2251216	G	T	2.74044e-05
3	rs1153535	2254736	A	G	-2.72822e-05
3	rs1153533	2255344	T	C	-9.29947e-05
3	rs1178517	2256286	C	T	-4.37091e-05
3	rs17010381	2256426	A	G	0.000101256
3	rs1617354	2258811	T	C	-3.70882e-05
3	rs1685508	2258833	G	A	-8.43214e-06
3	rs1183149	2260651	C	T	-5.5464e-05
3	rs1685512	2262011	G	A	-3.27173e-05
3	rs1523314	2262692	T	C	-3.79824e-06
3	rs12633359	2263432	A	G	1.46931e-05
3	rs13095201	2263937	A	G	-5.69164e-05
3	rs1720214	2264111	G	A	-5.71548e-05
3	rs4685500	2264609	C	T	1.22702e-05
3	rs1153527	2267344	A	G	1.34891e-06
3	rs7613221	2270812	G	A	4.18971e-05
3	rs6442720	2273611	A	G	-3.90627e-05
3	rs6784119	2274216	T	C	6.36942e-05
3	rs7616591	2274955	C	T	4.7292e-06
3	rs7638086	2275040	G	A	1.76946e-05
3	rs1153521	2276503	C	A	2.79629e-05
3	rs17010936	2277951	A	G	-3.76455e-05
3	rs6795508	2278069	T	C	-3.78748e-05
3	rs9873966	2280235	A	G	-1.0232e-05
3	rs1153520	2281628	A	G	-3.06851e-05
3	rs10510230	2282130	A	C	2.45531e-05
3	rs1153516	2283337	C	T	-3.61967e-05
3	rs935544	2283621	G	A	3.70275e-05
3	rs935543	2284224	G	A	5.33327e-05
3	rs17194175	2285508	A	G	-4.29257e-07
3	rs1403635	2289798	G	A	-5.25675e-05
3	rs1153508	2290640	C	T	-1.02418e-05
3	rs1523320	2292019	G	A	2.17253e-06
3	rs2200667	2295112	G	A	7.02291e-06
3	rs7635007	2298210	G	A	-1.17317e-05
3	rs11714941	2301005	A	G	1.27285e-05
3	rs1476184	2302790	A	G	-3.30118e-05
3	rs1357498	2303678	C	T	0.000147209
3	rs4685504	2308394	A	C	-0.000155747
3	rs1868218	2309379	G	A	-8.53868e-06
3	rs12107918	2313320	C	T	-5.88538e-05
3	rs2044602	2315400	A	G	-5.533e-05
3	rs13059227	2321092	C	A	-0.000126084
3	rs11923606	2325103	T	C	6.8545e-07
3	rs9841294	2327135	C	T	-5.30119e-05
3	rs17194238	2331717	T	C	1.25234e-06
3	rs11915941	2335062	G	A	-1.14333e-05
3	rs1014805	2335471	A	G	5.14578e-05
3	rs1720201	2338231	A	G	3.59039e-05
3	rs1666373	2338394	A	G	4.53384e-05
3	rs11706819	2342976	T	C	-8.10138e-06
3	rs1178492	2343040	C	T	-2.83412e-05
3	rs1566384	2345618	G	A	3.02104e-05
3	rs1566383	2345773	T	C	8.35428e-05
3	rs1685456	2346860	T	C	7.12126e-06
3	rs1666346	2347388	T	C	3.0944e-05
3	rs12632736	2347409	A	C	-1.58584e-05
3	rs1626056	2347522	G	A	4.25815e-05
3	rs1666347	2348121	G	T	7.86563e-05
3	rs1502582	2351831	C	T	-3.76322e-06
3	rs1145053	2351848	G	A	6.46186e-05
3	rs10510232	2352455	C	T	8.08115e-05
3	rs1145051	2353121	C	A	-2.62822e-05
3	rs1967597	2353515	C	T	-5.24806e-06
3	rs17194266	2354035	A	G	-4.23641e-06
3	rs1145050	2354512	T	C	3.32062e-06
3	rs11129096	2355167	A	G	-1.56269e-05
3	rs984085	2357019	C	T	-8.13079e-06
3	rs12494110	2357058	A	G	-9.54079e-06
3	rs12490811	2357190	C	A	1.92359e-05
3	rs1143977	2359149	G	A	0.000192588
3	rs13064858	2359290	C	T	1.97681e-06
3	rs17786795	2361734	A	G	-3.80681e-06
3	rs11707697	2363069	C	T	-3.43223e-05
3	rs11712667	2363457	T	G	-4.67912e-06
3	rs1145044	2364600	G	T	-0.000121358
3	rs1153482	2364720	A	G	-3.08684e-05
3	rs11713899	2365026	A	C	-2.17765e-05
3	rs1153481	2365123	A	C	-0.000158614
3	rs12639256	2368019	G	A	-3.72323e-05
3	rs1153479	2371355	T	C	-3.21639e-05
3	rs1178536	2375542	C	T	-7.0972e-05
3	rs7618471	2375705	C	T	4.95586e-07
3	rs1178542	2376679	A	G	-4.06131e-05
3	rs1178543	2377092	G	A	-1.44759e-05
3	rs1178544	2377629	T	C	2.08455e-05
3	rs1178547	2377944	T	C	2.93354e-05
3	rs1183600	2378331	A	C	-9.58663e-06
3	rs1720180	2384160	T	C	-6.756e-05
3	rs1685494	2386832	C	T	-2.65732e-05
3	rs1685495	2390612	C	A	1.00974e-05
3	rs11712193	2390982	G	A	-3.94007e-07
3	rs4684343	2391098	G	A	-4.66137e-05
3	rs1685496	2391940	G	A	3.1705e-06
3	rs9865430	2395068	G	A	-1.65885e-05
3	rs9882559	2398746	G	A	2.77002e-05
3	rs1502574	2399760	C	T	-9.87135e-05
3	rs9310717	2400576	C	T	3.23591e-06
3	rs2044604	2400816	G	A	-1.34609e-05
3	rs6785626	2400967	A	G	-1.06435e-05
3	rs9862494	2402673	T	C	2.58353e-06
3	rs6442726	2403275	C	T	-2.41995e-05
3	rs1847169	2404329	C	T	-2.3545e-05
3	rs6801812	2407293	G	A	1.32889e-06
3	rs12496950	2411061	A	G	3.60978e-05
3	rs12631357	2412714	G	A	-4.99472e-06
3	rs6792956	2412847	T	C	-2.7869e-05
3	rs9879546	2415367	C	T	-7.87719e-06
3	rs3856839	2417491	A	G	4.36596e-06
3	rs3856840	2417939	C	T	-1.65752e-05
3	rs10510190	2418162	G	T	-4.42264e-05
3	rs12494518	2419713	G	A	3.42156e-06
3	rs1393486	2419968	G	A	4.95183e-06
3	rs1827452	2420109	G	A	-0.000123179
3	rs17013501	2421201	C	T	-1.16871e-05
3	rs6808240	2422321	T	C	-4.82029e-06
3	rs17013524	2423127	T	G	-4.75322e-05
3	rs11715813	2426255	T	G	-4.24053e-05
3	rs12636800	2427611	T	C	-4.69049e-06
3	rs12636837	2427838	T	C	-2.18099e-06
3	rs1502567	2428189	T	C	2.84376e-05
3	rs7373598	2431117	T	C	-1.34514e-05
3	rs1995209	2432612	T	G	-0.000122661
3	rs13068208	2435741	C	T	6.6359e-05
3	rs9827778	2445598	T	G	4.85386e-05
3	rs3937932	2459320	A	C	8.73372e-06
3	rs13084976	2462852	A	G	6.84273e-06
3	rs17194371	2464724	G	A	1.21201e-05
3	rs11716221	2464738	G	A	-8.18002e-06
3	rs2648687	2471589	A	G	-5.94166e-06
3	rs2174019	2472667	A	G	-2.71501e-05
3	rs2134358	2472785	G	A	1.05953e-05
3	rs2616575	2473281	A	G	-6.3286e-06
3	rs2648690	2476543	G	A	1.20718e-05
3	rs9878431	2476848	A	G	8.66941e-06
3	rs2653492	2480438	A	G	5.63128e-05
3	rs2648694	2483305	G	A	-2.49891e-06
3	rs2174017	2484953	G	A	1.60577e-06
3	rs1948796	2485134	T	C	7.38098e-05
3	rs6442729	2485509	T	C	0.000158783
3	rs2616569	2485582	T	C	6.19907e-06
3	rs9878978	2485969	C	T	4.10995e-05
3	rs2653495	2486040	A	G	5.34818e-07
3	rs11129148	2486763	C	T	-2.1963e-05
3	rs2653496	2486961	A	G	2.91188e-05
3	rs12054152	2487038	G	A	-4.53024e-05
3	rs2221294	2487197	A	G	5.77306e-07
3	rs17194392	2487275	A	G	-1.42569e-07
3	rs2174018	2487697	A	G	3.09281e-05
3	rs2134356	2487786	T	C	-1.25139e-06
3	rs17194406	2488631	T	C	1.34548e-05
3	rs11129149	2494080	G	A	-6.658e-06
3	rs9841813	2494395	A	G	6.60481e-05
3	rs990204	2494746	A	G	2.91831e-05
3	rs6442731	2495330	G	A	4.14974e-05
3	rs9852630	2496493	A	G	9.74772e-06
3	rs9310741	2499708	T	C	3.25519e-05
3	rs17194455	2501259	C	T	1.08981e-05
3	rs9860735	2502638	T	C	2.04938e-05
3	rs6802636	2510409	T	C	4.348e-05
3	rs34154967	2514371	C	A	-3.19956e-05
3	rs17014863	2519703	G	T	2.36415e-06
3	rs6442732	2524935	C	A	-2.46139e-05
3	rs7651861	2532330	C	T	-8.68224e-06
3	rs17015059	2533117	T	C	6.67077e-06
3	rs11129164	2533945	G	A	-2.73633e-05
3	rs1125102	2534560	C	A	-2.1567e-06
3	rs1551997	2534772	G	A	2.97654e-05
3	rs17194476	2537916	C	T	2.59332e-05
3	rs4571230	2538769	C	T	8.56755e-06
3	rs9828150	2543302	G	A	-1.87347e-06
3	rs12490067	2547639	T	C	-6.01424e-05
3	rs17194490	2547786	G	T	-8.32052e-06
3	rs6809399	2548837	A	C	-0.000137504
3	rs1382871	2550215	G	A	-1.335e-05
3	rs749613	2552565	A	G	-9.51347e-06
3	rs1382875	2555483	T	G	9.67632e-05
3	rs9864558	2555794	G	T	5.58388e-06
3	rs7626087	2559451	A	G	-3.08591e-06
3	rs17620999	2561556	A	G	1.56264e-05
3	rs1842220	2563341	A	G	-3.41703e-05
3	rs13078307	2565355	C	A	-2.69935e-06
3	rs1382876	2566466	G	A	-3.23761e-06
3	rs10510233	2568330	T	C	-3.98734e-06
3	rs17621371	2572478	C	T	9.93608e-06
3	rs13093102	2573148	G	A	-1.87553e-05
3	rs17015816	2573461	T	C	6.09368e-06
3	rs12636309	2573531	A	G	4.72812e-05
3	rs10510234	2574283	G	A	1.69962e-05
3	rs7636894	2578082	T	C	0.000283063
3	rs9816116	2578819	T	G	0.000702689
3	rs6793017	2579127	A	G	-0.000279209
3	rs17563566	2582514	A	G	2.90991e-05
3	rs13058742	2582549	T	C	-2.8908e-05
3	rs6763008	2589322	A	C	1.12454e-05
3	rs11710931	2609613	G	A	-0.000132688
3	rs11714113	2610363	C	T	-2.76786e-05
3	rs2728055	2616290	C	T	-4.14686e-05
3	rs1871440	2620854	A	G	-2.60648e-05
3	rs1466459	2621687	A	G	8.24115e-06
3	rs2616583	2622762	G	A	1.27592e-05
3	rs13087628	2623259	A	C	4.10214e-05
3	rs7609846	2624673	A	G	-5.99444e-05
3	rs2619566	2624938	G	A	-1.30776e-05
3	rs17016957	2625588	A	G	6.9185e-05
3	rs7624338	2628290	T	C	5.63234e-05
3	rs17564391	2635044	C	T	-4.16242e-05
3	rs4553961	2636747	A	G	3.80178e-06
3	rs9819935	2639146	T	C	-0.000539017
3	rs2616595	2639257	A	G	1.10908e-05
3	rs2728063	2639829	C	T	-9.73611e-06
3	rs2619559	2647457	T	C	3.23399e-05
3	rs1382866	2649873	C	A	1.6341e-05
3	rs2619555	2650895	T	C	-2.44567e-05
3	rs1020997	2653577	C	T	-3.75837e-05
3	rs9820645	2654597	C	T	-3.05973e-05
3	rs12634177	2655924	A	G	4.66775e-06
3	rs17565216	2656107	A	C	3.09005e-05
3	rs12634841	2656271	A	G	-2.11057e-05
3	rs13068877	2657255	A	G	-2.14509e-05
3	rs12487730	2661675	A	G	-1.27981e-05
3	rs2600306	2663757	T	C	4.88558e-05
3	rs2600307	2665519	G	A	-5.95855e-05
3	rs2600308	2665665	T	C	-2.68509e-05
3	rs2170004	2665743	T	C	-1.12708e-05
3	rs1479548	2666990	A	G	8.56124e-06
3	rs1479546	2667189	A	G	1.24815e-05
3	rs6803088	2668594	G	T	-1.84504e-06
3	rs2619579	2675155	T	C	-2.10271e-05
3	rs9849237	2675189	C	T	8.8865e-05
3	rs11129228	2681038	T	G	-1.75391e-05
3	rs1479545	2682000	A	G	-2.59835e-05
3	rs2728075	2682527	A	G	-2.41177e-05
3	rs2619578	2683008	T	G	3.0881e-05
3	rs2728076	2684357	A	G	9.85309e-06
3	rs2619575	2685649	C	T	2.48228e-05
3	rs1479544	2687527	C	T	2.00369e-06
3	rs6442742	2688399	A	G	2.07862e-05
3	rs9942085	2697187	T	G	6.74106e-05
3	rs4583635	2698276	G	A	-1.09336e-05
3	rs12493955	2698291	A	G	-9.8159e-05
3	rs6442743	2701863	G	T	-1.14368e-06
3	rs17018137	2702037	C	A	-2.16649e-05
3	rs4234548	2705019	G	A	2.96987e-05
3	rs4234549	2705062	A	G	1.81822e-05
3	rs4312636	2705150	C	T	5.89732e-07
3	rs17018270	2706571	A	G	1.59731e-05
3	rs6442744	2706671	C	T	2.03417e-06
3	rs10510237	2714759	G	A	9.24528e-06
3	rs6804966	2715025	G	A	-3.21324e-05
3	rs2600274	2716743	G	A	9.89074e-06
3	rs2600277	2718697	C	T	6.4365e-06
3	rs2600280	2720391	C	T	-1.67152e-05
3	rs1516391	2722320	T	C	5.44398e-06
3	rs1400205	2724015	G	A	-3.25566e-05
3	rs2675307	2725060	T	C	-4.29876e-05
3	rs1914009	2727523	T	C	-1.56098e-05
3	rs1516390	2728391	A	G	-3.12142e-05
3	rs2728024	2735354	G	A	1.38798e-05
3	rs1949343	2738457	G	A	1.3608e-06
3	rs1949344	2738520	G	A	2.50364e-05
3	rs2176262	2738595	T	G	-3.67062e-05
3	rs1516398	2738701	C	T	-8.67039e-06
3	rs2728030	2740275	T	C	6.85114e-06
3	rs767460	2741787	G	A	9.10663e-06
3	rs2675301	2743000	G	A	2.63383e-05
3	rs7635049	2743571	A	G	-4.20851e-05
3	rs7645216	2743688	G	A	-5.23504e-05
3	rs9837469	2754042	A	G	0.000139024
3	rs6442749	2755983	T	C	-1.61452e-05
3	rs9852788	2756368	T	G	1.76746e-05
3	rs2728047	2756407	C	T	-1.85501e-05
3	rs13324651	2756816	G	A	6.69953e-05
3	rs2063896	2758163	T	C	-7.67894e-05
3	rs9845036	2759106	C	A	-3.7363e-05
3	rs9868328	2759118	T	G	-4.6816e-06
3	rs12494838	2759283	A	G	2.6045e-05
3	rs11129251	2760197	A	C	-6.12941e-05
3	rs13077493	2761667	T	G	2.51089e-05
3	rs17019317	2762072	C	T	-3.38188e-05
3	rs2320830	2768820	T	G	-6.47173e-05
3	rs12638165	2773343	G	A	-1.46594e-05
3	rs7611703	2774996	C	T	-4.41491e-05
3	rs12638512	2776203	T	C	-3.04046e-05
3	rs12635996	2777017	C	T	-3.34212e-05
3	rs1973683	2777262	G	A	-7.13258e-07
3	rs1554198	2777622	A	G	9.4971e-06
3	rs7637988	2779119	T	C	3.39985e-05
3	rs7648792	2780113	G	A	-2.39058e-05
3	rs2320957	2780675	T	C	5.0459e-05
3	rs12631108	2783549	G	A	-8.90634e-05
3	rs9822614	2786502	A	G	9.03077e-06
3	rs9849609	2788052	G	A	-9.22046e-06
3	rs7614036	2790335	T	C	-3.2559e-05
3	rs4594606	2792369	A	G	1.6635e-05
3	rs17019747	2795216	A	G	2.39657e-06
3	rs3897737	2796414	G	A	-0.000103959
3	rs12494784	2799942	A	C	-7.53733e-05
3	rs6442753	2801981	C	T	-3.59108e-06
3	rs2063897	2802800	T	C	3.57239e-06
3	rs6769880	2803102	A	G	-2.82113e-06
3	rs6772481	2803270	A	G	-7.42545e-06
3	rs1400202	2803304	G	A	1.32272e-06
3	rs2222104	2803671	A	C	8.13257e-05
3	rs9682558	2803731	A	G	-3.26969e-05
3	rs11129289	2805947	G	T	1.84263e-05
3	rs7630808	2812408	A	G	2.35693e-05
3	rs967643	2812572	T	C	1.64558e-05
3	rs12330913	2813968	A	G	2.45174e-05
3	rs3935671	2815150	C	T	1.92335e-05
3	rs3935673	2815263	C	T	-2.17307e-05
3	rs4444696	2819258	A	G	2.37569e-05
3	rs7652782	2821616	G	A	-0.000170453
3	rs6786387	2822150	C	A	-1.16399e-06
3	rs956764	2826568	A	C	0.000106256
3	rs1474020	2830601	A	G	5.96223e-05
3	rs7636727	2830717	G	A	1.08971e-05
3	rs2728090	2831511	A	G	-7.39922e-05
3	rs7615939	2832318	A	G	0.000104311
3	rs970823	2833928	G	T	1.39294e-05
3	rs9847255	2835174	C	T	6.89162e-05
3	rs7628425	2836270	A	G	7.10953e-06
3	rs2728095	2836943	G	A	-2.1238e-05
3	rs1914012	2838325	A	G	-4.52618e-07
3	rs1400211	2842906	G	A	-1.86272e-05
3	rs17020557	2844653	A	C	1.66046e-05
3	rs975334	2846316	G	A	1.50563e-05
3	rs4685564	2851955	G	T	-5.78202e-05
3	rs11129308	2856723	G	A	2.35882e-05
3	rs10865821	2867502	C	A	1.22799e-05
3	rs1400207	2867637	C	A	2.58163e-05
3	rs925820	2868988	T	G	6.85209e-06
3	rs6804610	2869944	G	T	2.75174e-05
3	rs6776496	2872068	G	A	-4.34733e-05
3	rs1356240	2873869	A	G	5.30111e-05
3	rs9859742	2874048	A	G	-4.46619e-06
3	rs4685567	2874269	T	C	-7.73227e-06
3	rs12636975	2874847	T	C	4.41754e-05
3	rs9310863	2877547	T	G	1.98179e-05
3	rs13093332	2877859	A	G	-1.60718e-05
3	rs9861814	2878116	C	T	4.6065e-06
3	rs7642309	2880210	T	C	1.96361e-05
3	rs6781149	2881575	A	G	5.77541e-06
3	rs17584516	2886527	A	G	-4.36653e-08
3	rs4629318	2893274	G	A	-4.87832e-06
3	rs11713158	2895684	T	C	-3.94907e-05
3	rs11712375	2895810	A	G	2.61495e-05
3	rs7636197	2901065	G	A	-0.000120737
3	rs6768322	2902594	A	G	9.66578e-06
3	rs4128731	2902880	A	G	4.3619e-05
3	rs17021457	2902945	T	C	-0.000122551
3	rs9872038	2903408	G	T	0.00049975
3	rs17021477	2903664	A	C	-2.34753e-05
3	rs12633402	2904227	C	T	-5.93859e-06
3	rs10510240	2904529	C	T	6.86059e-06
3	rs7631834	2904908	G	A	2.63679e-05
3	rs9869344	2905353	T	C	5.20892e-05
3	rs10510241	2907097	G	A	-4.94908e-06
3	rs4343610	2907746	G	A	-1.05973e-05
3	rs6442761	2908335	A	G	1.03615e-05
3	rs6789163	2908694	A	G	-9.57057e-06
3	rs12715145	2909370	T	C	1.07866e-05
3	rs7650299	2910489	G	A	-1.2928e-05
3	rs4234555	2912699	C	T	3.17031e-05
3	rs9310866	2913680	G	A	6.07379e-06
3	rs11709236	2917365	A	G	-0.000158532
3	rs7611373	2917437	G	A	-0.000120813
3	rs9847797	2918045	G	A	-4.86265e-06
3	rs7651287	2918690	T	C	-2.80066e-05
3	rs4637279	2919516	A	G	-3.55348e-05
3	rs7629802	2921240	C	T	-1.8057e-05
3	rs7641289	2921404	A	G	-8.95721e-06
3	rs6442762	2921461	G	T	1.83805e-05
3	rs13089241	2924986	A	G	9.81799e-05
3	rs13061928	2932365	A	G	7.4965e-05
3	rs17586083	2932614	A	G	-2.95718e-06
3	rs9859594	2933942	T	C	4.65152e-05
3	rs17646659	2936639	A	G	1.43647e-05
3	rs7635644	2943790	T	G	-0.000133728
3	rs2201923	2944376	G	A	1.24932e-05
3	rs9815595	2945753	A	C	-2.28481e-05
3	rs17022164	2946457	A	G	-3.81072e-05
3	rs6785817	2946728	C	T	3.83918e-06
3	rs2055319	2949863	T	C	-6.73344e-05
3	rs11129336	2950536	T	C	-7.04786e-06
3	rs1499133	2952214	A	G	-2.71519e-06
3	rs1603891	2955478	G	A	8.37606e-06
3	rs6762178	2955529	A	G	-2.81536e-05
3	rs6766259	2957114	A	G	8.17015e-06
3	rs9842399	2959627	C	T	-1.72248e-05
3	rs6779224	2962596	G	A	-3.84471e-05
3	rs6771937	2963983	A	C	-9.03181e-05
3	rs17586876	2964182	A	G	-3.05633e-06
3	rs6781913	2966604	A	G	-5.83719e-07
3	rs1499139	2966836	G	A	-2.32766e-05
3	rs17587122	2970579	G	T	-5.26797e-05
3	rs9310883	2974333	C	T	-1.04886e-05
3	rs7633620	2975433	G	A	-4.05231e-06
3	rs6442766	2975573	T	G	-2.24059e-05
3	rs6789338	2976094	G	A	-3.72125e-06
3	rs6442769	2976383	A	C	1.46094e-05
3	rs4487227	2979275	A	G	7.6091e-06
3	rs1499137	2979471	A	G	8.28736e-06
3	rs1499136	2979708	G	T	-1.5483e-05
3	rs4684371	2980545	G	A	-7.46199e-05
3	rs6779663	2981182	A	G	-4.3963e-06
3	rs4685582	2981587	A	G	-4.23152e-05
3	rs6787320	2983948	A	G	-5.06563e-06
3	rs9310890	2984356	G	T	5.65676e-06
3	rs344409	2996893	T	C	8.56852e-06
3	rs344410	2996963	G	T	1.08378e-05
3	rs427502	2999019	C	T	1.13645e-05
3	rs9864546	2999717	T	C	4.43528e-06
3	rs13072813	3001085	G	A	7.24726e-05
3	rs13079652	3002447	G	A	-1.75519e-05
3	rs7626135	3005685	T	C	-3.04438e-06
3	rs2055320	3011476	G	A	7.30335e-05
3	rs1391937	3013962	A	G	-3.10978e-06
3	rs17023926	3016114	T	C	2.24095e-05
3	rs168165	3017397	T	C	3.18105e-05
3	rs1861164	3017678	A	G	3.10811e-05
3	rs7356030	3020113	C	T	3.90323e-05
3	rs9821317	3021454	T	G	3.48786e-05
3	rs344386	3021663	A	G	3.80545e-05
3	rs17595976	3028382	A	C	3.99289e-05
3	rs2055318	3029483	G	A	3.11743e-07
3	rs13068264	3030223	C	A	3.63345e-05
3	rs9852580	3033170	A	G	1.31315e-05
3	rs9853379	3033626	A	G	0.000293548
3	rs6442772	3034425	T	C	0.000181899
3	rs149467	3041819	C	T	0.000246675
3	rs13088151	3049520	A	G	1.44934e-05
3	rs9310923	3052679	G	A	0.000232988
3	rs9850796	3054752	G	A	0.00016949
3	rs9856494	3055983	G	A	6.72874e-05
3	rs3967317	3058707	C	T	3.08712e-05
3	rs1420021	3060501	A	G	-2.03736e-05
3	rs2018016	3062242	T	C	7.27184e-05
3	rs7633830	3065935	G	A	1.15378e-05
3	rs3911919	3066139	G	A	6.79446e-05
3	rs7629924	3067850	A	G	2.07728e-05
3	rs9874811	3069063	C	T	4.53635e-05
3	rs9837045	3069773	G	A	-1.19885e-05
3	rs9837333	3069920	G	A	2.57866e-05
3	rs7649063	3070471	G	A	-6.22025e-06
3	rs12497768	3071742	T	C	1.21316e-05
3	rs41419845	3072361	C	T	-7.00744e-05
3	rs11129386	3072912	G	A	-2.94307e-05
3	rs1039255	3073509	G	A	1.2003e-05
3	rs17025031	3074356	T	G	0.000144243
3	rs4685592	3075096	G	A	6.7511e-06
3	rs4685593	3075171	T	C	3.91192e-06
3	rs7646097	3075224	T	C	9.57305e-06
3	rs4685595	3075522	A	G	1.66508e-05
3	rs7644104	3075596	A	G	-2.42171e-05
3	rs9845519	3076218	G	A	-9.38399e-05
3	rs6790908	3076401	C	T	-1.81899e-05
3	rs6803232	3076443	A	G	4.06311e-05
3	rs6769543	3077874	G	T	1.77378e-05
3	rs3846132	3077968	T	C	2.56503e-05
3	rs9839494	3078603	A	G	-6.72527e-05
3	rs339287	3081516	A	G	3.49058e-06
3	rs339286	3081544	C	T	0.000310959
3	rs339285	3081825	T	C	6.29827e-05
3	rs339284	3081959	T	C	7.1618e-05
3	rs4685596	3082025	G	T	-2.87144e-05
3	rs95867	3082655	A	C	0.000116077
3	rs95866	3082778	C	A	0.000147528
3	rs163560	3084147	A	G	-2.21315e-05
3	rs163562	3085004	C	T	4.32711e-05
3	rs163563	3086195	C	T	0.000106969
3	rs7373276	3089669	T	C	-9.23546e-05
3	rs7649378	3091331	C	A	-1.00968e-05
3	rs163566	3091964	T	C	0.000182253
3	rs11920374	3092546	C	A	6.43554e-05
3	rs6776572	3093366	A	G	7.24567e-06
3	rs149150	3094216	G	A	-3.10778e-05
3	rs163567	3094450	G	T	-3.22687e-05
3	rs163568	3094469	G	T	-2.8812e-05
3	rs163572	3095157	C	T	-1.09253e-05
3	rs4054727	3100615	T	C	1.00594e-05
3	rs3913308	3102867	C	T	-4.4987e-05
3	rs163582	3103110	A	C	1.74285e-07
3	rs6794523	3107691	C	A	-8.59312e-05
3	rs340828	3108083	G	A	1.07614e-05
3	rs17659192	3108711	C	T	2.01222e-05
3	rs3804803	3124182	T	C	-3.49317e-06
3	rs340813	3124500	C	A	-6.64803e-05
3	rs3804795	3130645	T	C	-0.000132752
3	rs7647903	3133791	G	A	-9.36472e-06
3	rs2290610	3139957	T	C	-4.27105e-06
3	rs6793085	3142423	C	T	-2.95792e-05
3	rs6808378	3142943	T	C	-3.06735e-05
3	rs17884458	3147196	A	G	4.50577e-05
3	rs3856848	3147676	C	T	-4.90965e-05
3	rs3804793	3148245	A	C	-1.0623e-05
3	rs334782	3148458	T	C	-5.57243e-06
3	rs3804791	3149568	T	C	0.000144426
3	rs3792421	3149791	A	G	4.36415e-06
3	rs334788	3153069	A	G	0.000101849
3	rs334790	3153520	G	A	8.07241e-05
3	rs334792	3154893	A	G	6.75659e-05
3	rs334793	3154931	G	A	-2.81257e-06
3	rs2540078	3156811	A	G	8.10909e-05
3	rs1153462	3157051	C	T	6.59984e-05
3	rs1278150	3165907	C	T	-6.42264e-05
3	rs334768	3171502	C	A	-1.2824e-05
3	rs2630819	3176301	C	T	1.95063e-05
3	rs7638187	3177835	C	T	-0.000153792
3	rs4685607	3179400	A	G	0.00010436
3	rs334763	3181297	A	G	-1.43609e-05
3	rs41399044	3182295	G	T	-0.000199489
3	rs3804783	3184442	C	T	1.40424e-05
3	rs3931974	3186894	C	T	2.58819e-05
3	rs7629889	3187643	G	A	1.32159e-05
3	rs3762760	3188016	A	G	-4.30041e-05
3	rs1705805	3189279	A	G	-9.09018e-05
3	rs1669348	3189398	A	G	-5.64995e-06
3	rs12107469	3190240	T	C	2.28398e-05
3	rs1045433	3191426	T	C	9.50322e-06
3	rs1672770	3192903	C	T	1.06075e-05
3	rs1620675	3192927	T	G	2.54563e-05
3	rs1669342	3193676	A	G	0.000196377
3	rs3846135	3195574	C	T	-4.93732e-05
3	rs1669340	3198380	G	T	3.61718e-05
3	rs1672767	3198513	C	T	0.000172668
3	rs1669339	3199170	T	G	6.97032e-05
3	rs1669338	3199635	A	C	-1.35385e-05
3	rs1705832	3201432	T	C	7.22957e-06
3	rs698206	3204804	T	C	-5.7625e-05
3	rs711619	3207754	T	C	4.50054e-05
3	rs4685611	3208731	C	T	-1.06526e-05
3	rs3792414	3210032	T	G	-0.000142935
3	rs711616	3211515	T	C	4.12083e-05
3	rs711613	3220489	T	C	3.65772e-05
3	rs1705820	3226143	C	A	-1.71688e-05
3	rs1672746	3226378	T	C	-6.50454e-05
3	rs7624992	3233271	C	T	-7.04725e-05
3	rs4685613	3233709	G	A	0.000145037
3	rs967963	3236900	T	C	-1.05328e-05
3	rs7640918	3238726	C	T	3.33895e-05
3	rs1669358	3238947	G	A	4.29624e-06
3	rs1672735	3239120	T	C	1.61813e-05
3	rs1669352	3239238	T	G	0.000117527
3	rs4109078	3240356	T	C	8.79985e-06
3	rs6768756	3245509	T	C	2.53162e-06
3	rs11717189	3245960	G	A	2.74507e-05
3	rs4685616	3249106	A	G	-7.79485e-05
3	rs3856858	3260833	G	T	0.000250129
3	rs12488686	3261014	C	T	5.73253e-06
3	rs13065779	3261377	T	C	0.000127092
3	rs13080820	3261438	G	A	0.000147605
3	rs3914759	3265099	G	A	1.26179e-05
3	rs13074852	3267027	C	A	0.000159585
3	rs13068305	3271778	C	T	1.01988e-05
3	rs4630928	3273766	G	A	8.37171e-06
3	rs4055307	3273837	C	T	5.58349e-05
3	rs9823849	3275359	T	C	2.74403e-05
3	rs12497625	3276428	C	T	9.36302e-05
3	rs12497635	3276490	C	T	6.96913e-05
3	rs3846142	3277275	C	A	1.53937e-05
3	rs10510254	3279498	T	C	-1.08675e-05
3	rs3843388	3280819	A	C	1.8068e-05
3	rs12489660	3283582	A	G	0.000302118
3	rs12490364	3283626	T	C	0.000126994
3	rs11129510	3287422	T	C	3.89098e-05
3	rs3914771	3288938	A	G	4.92045e-05
3	rs3914770	3288998	A	C	0.000175695
3	rs13087319	3292857	G	A	-1.60532e-05
3	rs13093318	3293008	C	T	-3.75151e-05
3	rs2322039	3295715	A	C	-1.82301e-05
3	rs7622674	3298121	C	T	-1.80822e-05
3	rs711594	3299979	G	A	-1.81807e-05
3	rs9854706	3301678	C	T	-1.43732e-05
3	rs3914769	3304982	C	T	5.58457e-06
3	rs711590	3305019	C	T	0.000146674
3	rs711588	3305737	G	A	0.000368919
3	rs4685622	3306941	T	C	-1.87687e-05
3	rs3846145	3307984	A	G	-2.11433e-05
3	rs1153452	3311720	C	T	8.83047e-05
3	rs1153451	3312795	C	T	8.34116e-06
3	rs13077321	3315364	C	A	-0.000124998
3	rs9869774	3319294	T	G	-6.9613e-05
3	rs6782884	3321028	A	G	4.0159e-05
3	rs6769275	3325965	C	A	6.41068e-06
3	rs9817602	3326866	G	A	5.01954e-05
3	rs6442784	3327515	C	T	2.12904e-05
3	rs2322044	3330438	T	C	5.19998e-05
3	rs13073417	3332441	C	T	-9.10221e-05
3	rs10510255	3339484	G	A	0.000132195
3	rs1356615	3340244	C	T	-5.80047e-05
3	rs12497287	3341324	C	T	6.26802e-06
3	rs771000	3342533	A	G	2.04763e-05
3	rs2322046	3343872	T	C	-1.09244e-05
3	rs6442789	3344002	G	T	-2.44846e-05
3	rs6442791	3344733	T	C	1.638e-06
3	rs17671139	3345465	G	T	-7.9822e-05
3	rs10510257	3346138	G	A	0.000104272
3	rs17029949	3346910	C	T	-9.0628e-05
3	rs4684384	3347090	A	G	8.98222e-06
3	rs4684385	3347282	A	C	1.58324e-05
3	rs4465931	3352713	T	C	-2.4124e-05
3	rs770996	3355544	C	T	9.6012e-06
3	rs17030004	3355598	A	G	3.99072e-05
3	rs17030006	3355740	T	C	8.44134e-05
3	rs6784423	3355967	T	G	-8.21656e-05
3	rs989084	3357144	T	C	7.95838e-06
3	rs770997	3362137	C	T	3.28505e-06
3	rs13094665	3366612	T	C	-4.26539e-05
3	rs6768984	3370924	T	C	-1.29792e-05
3	rs1553136	3373925	T	G	-3.25179e-06
3	rs1499088	3376689	T	C	3.39776e-05
3	rs1499087	3376821	G	A	6.247e-05
3	rs1499085	3378900	G	A	7.86101e-05
3	rs904476	3383021	G	A	2.05044e-05
3	rs10510260	3383955	T	G	-1.64105e-05
3	rs1812967	3385383	A	G	1.63223e-05
3	rs2133414	3385916	C	T	3.66962e-05
3	rs7619998	3387384	T	C	1.52021e-05
3	rs7628291	3387984	G	A	1.96749e-06
3	rs977724	3391137	A	G	-3.85179e-05
3	rs4685626	3391573	G	A	1.44821e-05
3	rs1508751	3394339	T	C	7.73701e-05
3	rs6764939	3395044	C	T	-5.0258e-06
3	rs6791317	3395167	G	A	-3.22702e-05
3	rs4684388	3395370	C	T	3.16861e-05
3	rs4142860	3396403	G	A	5.78453e-05
3	rs978574	3397215	G	T	3.67698e-05
3	rs1396429	3399310	A	C	-8.83493e-06
3	rs6800830	3401067	T	G	5.71545e-05
3	rs1508741	3402228	T	C	-1.12192e-05
3	rs12629310	3403133	T	C	-6.26116e-06
3	rs1508733	3409961	A	G	0.000126702
3	rs1508738	3414001	C	T	7.3831e-05
3	rs2279977	3414586	A	C	-1.28714e-05
3	rs726182	3415814	G	A	0.000184878
3	rs4685631	3419135	T	C	-6.65289e-06
3	rs979152	3421278	T	C	-2.25902e-06
3	rs13322888	3423218	A	G	-1.84854e-05
3	rs9857561	3423498	A	G	-3.76389e-05
3	rs9838824	3423954	C	T	6.59886e-05
3	rs9843302	3424332	C	A	1.763e-05
3	rs1355070	3424418	T	G	-0.000120736
3	rs978762	3425382	T	C	-1.28598e-05
3	rs17030873	3426420	C	A	-4.38033e-06
3	rs13089828	3426796	A	C	-1.07551e-05
3	rs13100659	3428056	A	G	-9.08483e-05
3	rs17628085	3428614	G	A	-7.91665e-05
3	rs9876606	3431858	T	G	-2.1585e-06
3	rs9863574	3433694	C	T	1.09226e-05
3	rs1396430	3433816	C	A	-7.6646e-05
3	rs12630098	3434403	T	C	-0.000159423
3	rs11129561	3434542	C	T	-2.79723e-05
3	rs7645357	3441441	T	G	6.88852e-06
3	rs9826242	3441776	T	G	-1.16764e-05
3	rs6769713	3446261	T	G	-2.32224e-05
3	rs1355071	3448534	G	A	4.88824e-05
3	rs6771545	3457052	C	T	1.80469e-05
3	rs1601375	3460353	T	C	1.95051e-05
3	rs1355075	3461434	C	T	2.29763e-05
3	rs10510262	3462953	A	G	-6.11306e-06
3	rs17031295	3463165	A	G	-0.000118843
3	rs1396433	3463376	T	C	-1.93799e-05
3	rs1117017	3463612	C	T	-9.89423e-05
3	rs6798302	3470152	C	T	1.17929e-05
3	rs17031343	3470460	C	T	-4.03388e-05
3	rs13063998	3471411	C	T	-2.93679e-05
3	rs13063069	3471609	G	A	-1.22129e-05
3	rs9879447	3472165	T	G	-6.68865e-05
3	rs9879636	3472297	T	C	-5.51393e-05
3	rs6772761	3472604	C	T	-6.12178e-06
3	rs1508750	3473240	C	A	-4.50172e-05
3	rs9820648	3475578	T	C	2.41364e-05
3	rs13088831	3475859	C	T	-4.18262e-05
3	rs9311046	3476929	G	A	1.80935e-05
3	rs7620647	3485615	G	A	-2.11082e-05
3	rs12637600	3487507	G	A	-1.41994e-05
3	rs7622190	3494618	A	C	1.13274e-05
3	rs7624675	3494748	T	G	4.25453e-05
3	rs1396414	3496478	G	A	5.73539e-05
3	rs17031680	3497291	G	A	5.25443e-06
3	rs9818868	3497305	G	T	-1.2591e-05
3	rs6799400	3500666	T	C	2.23738e-05
3	rs12486658	3502091	G	A	-1.81594e-05
3	rs12639102	3502965	T	C	-1.66964e-05
3	rs6791588	3503710	T	C	-3.44363e-05
3	rs2218778	3503752	A	G	-1.82112e-05
3	rs17031767	3503771	G	A	6.16366e-07
3	rs12632936	3509282	A	G	0.000289748
3	rs17031896	3509505	G	A	3.59704e-05
3	rs1396418	3511387	G	A	-0.000118459
3	rs2322209	3515438	T	G	-8.022e-06
3	rs1564849	3515791	G	A	-4.04056e-06
3	rs12631623	3516760	C	A	-6.09631e-05
3	rs9874185	3518222	G	A	1.75836e-05
3	rs1396421	3521656	A	G	-4.51177e-05
3	rs7641428	3527638	G	A	-6.09704e-05
3	rs6789373	3528343	A	C	4.90489e-06
3	rs9863722	3528827	C	T	-0.000213573
3	rs12631784	3529100	G	A	-5.96449e-05
3	rs1967251	3530023	A	G	-6.2417e-06
3	rs1967249	3530201	A	G	7.35163e-05
3	rs9311068	3530423	C	A	-4.8817e-05
3	rs9311070	3530566	T	C	4.56224e-05
3	rs9311071	3530633	T	G	-4.83433e-06
3	rs9874287	3531472	T	C	-4.10088e-06
3	rs12715256	3533727	T	G	1.46283e-05
3	rs12715261	3535030	G	A	8.33385e-06
3	rs7649856	3535441	G	A	-1.5623e-06
3	rs10510265	3541722	T	C	1.84753e-05
3	rs7634055	3542805	C	T	7.96662e-05
3	rs10212196	3545416	C	T	0.000172037
3	rs13089490	3548049	G	T	3.01442e-05
3	rs923089	3549481	C	T	-8.67395e-05
3	rs1472914	3553907	T	C	-3.15399e-05
3	rs9840975	3554055	C	A	-3.2335e-05
3	rs7634908	3555312	G	A	5.17958e-05
3	rs4685643	3555853	T	G	4.71604e-05
3	rs9871349	3556273	A	G	-6.18877e-06
3	rs9813366	3556362	G	A	0.000147817
3	rs9876298	3556810	T	C	4.89813e-05
3	rs9876329	3556881	T	C	1.41969e-05
3	rs9853064	3556909	C	T	5.51593e-05
3	rs1508734	3563991	G	A	-1.04855e-05
3	rs10510268	3564506	T	C	6.50304e-05
3	rs17632978	3564622	C	T	6.0606e-05
3	rs9845942	3565527	C	T	3.25868e-05
3	rs13076600	3568873	C	A	5.99324e-05
3	rs17032799	3571350	T	C	2.00741e-06
3	rs4685651	3571930	G	A	3.36377e-05
3	rs330243	3572242	G	A	-1.59511e-05
3	rs1508736	3573029	A	G	9.01985e-07
3	rs1022037	3574205	C	A	-6.27158e-06
3	rs10048937	3578705	C	T	1.27106e-06
3	rs11129648	3580449	T	C	9.48175e-06
3	rs11129649	3580593	A	G	1.0381e-05
3	rs9879339	3582105	C	T	-5.38624e-06
3	rs723168	3583063	T	G	4.88735e-05
3	rs17633588	3585219	T	C	1.28685e-05
3	rs1450085	3609123	T	G	4.12751e-06
3	rs9879901	3612598	C	T	5.46943e-05
3	rs4684396	3614418	T	C	2.63533e-06
3	rs9815663	3614887	C	T	1.0935e-05
3	rs1584573	3617016	A	G	1.07388e-05
3	rs17033722	3627282	C	T	0.0002074
3	rs9809305	3628272	T	C	-7.63431e-05
3	rs9822913	3628629	G	A	-0.000132547
3	rs1532072	3629099	A	G	-1.82076e-05
3	rs2129898	3632423	C	T	0.000171055
3	rs2129897	3632600	G	A	7.12354e-05
3	rs6794507	3635641	A	G	2.20561e-05
3	rs1868611	3636664	T	C	-5.30164e-05
3	rs2054875	3637246	G	A	6.11591e-05
3	rs2322321	3637307	A	G	-6.85876e-07
3	rs1471967	3639856	A	G	-4.30442e-05
3	rs1349312	3643141	C	T	1.08012e-06
3	rs2322326	3646275	A	G	9.66887e-06
3	rs6771278	3647609	T	C	-7.90031e-05
3	rs1450088	3648076	T	C	5.30496e-06
3	rs1542696	3649245	G	A	-3.48602e-05
3	rs2129896	3649300	C	A	5.55316e-06
3	rs9837561	3650239	A	C	7.75734e-05
3	rs4684400	3657425	G	T	-5.70257e-05
3	rs1601875	3658840	A	G	-1.99749e-05
3	rs1386951	3659256	A	G	7.7618e-05
3	rs1386948	3659605	A	C	-1.18764e-05
3	rs2035663	3659759	G	A	-7.34329e-05
3	rs2129895	3659802	C	T	-1.19967e-05
3	rs6806226	3660691	G	A	2.7454e-05
3	rs1002912	3662149	T	C	9.08583e-06
3	rs13084784	3663278	G	A	7.96526e-06
3	rs12054225	3664353	A	C	0.000158103
3	rs1994501	3667895	C	T	-3.56878e-05
3	rs4685669	3667994	A	C	8.02386e-06
3	rs13096795	3668842	A	C	-0.000112434
3	rs7616995	3669386	G	A	-4.6943e-05
3	rs11713638	3671084	C	T	9.72123e-06
3	rs901859	3671849	A	G	-3.97519e-05
3	rs2200706	3673608	C	T	-6.11559e-06
3	rs1471965	3673641	G	A	-1.486e-05
3	rs6774407	3673983	C	T	-5.466e-06
3	rs2200705	3677762	T	C	1.38928e-05
3	rs4685672	3681179	G	T	-2.16999e-05
3	rs4685673	3683525	T	C	-3.87525e-05
3	rs1488403	3684246	G	A	-9.41648e-06
3	rs1488402	3684720	T	G	1.32946e-05
3	rs12493103	3685016	G	A	0.000121537
3	rs1488400	3686152	C	A	-5.47862e-05
3	rs12637071	3687381	G	A	9.18843e-07
3	rs1873026	3687827	G	A	2.625e-05
3	rs17293711	3690221	A	G	-1.57756e-05
3	rs2874754	3690348	A	G	1.78931e-05
3	rs7613351	3691040	C	T	7.55411e-05
3	rs6806681	3694039	C	T	1.96623e-05
3	rs4685676	3696902	C	A	-2.63873e-05
3	rs13094038	3697284	T	C	2.17312e-08
3	rs6798235	3698246	G	T	-2.89452e-05
3	rs6801861	3699454	G	A	-1.63767e-05
3	rs2322328	3701606	A	G	-1.99655e-05
3	rs17035163	3702536	C	T	-1.1216e-05
3	rs9872637	3702601	A	G	-2.33099e-05
3	rs12636703	3704120	C	T	7.48073e-05
3	rs7651628	3706930	G	A	1.35486e-05
3	rs7643899	3706957	T	C	-2.23854e-05
3	rs983154	3708002	C	T	3.98207e-06
3	rs17035256	3709304	T	C	3.29301e-05
3	rs6442820	3709508	A	G	-6.98724e-06
3	rs724962	3718135	A	G	5.206e-05
3	rs7613060	3720820	C	T	1.54887e-05
3	rs9809849	3726156	G	A	-2.88987e-05
3	rs1485273	3726784	C	T	-7.18742e-05
3	rs17035515	3728697	T	C	-3.14212e-05
3	rs711565	3731439	C	T	-8.28731e-05
3	rs1921019	3735454	C	T	-6.52753e-07
3	rs1312821	3736295	C	A	-1.40862e-05
3	rs10510174	3740417	A	G	4.15735e-06
3	rs6798416	3741636	T	C	0.00013838
3	rs6796108	3741831	A	G	9.03271e-05
3	rs7611251	3745964	T	C	3.34184e-05
3	rs901050	3748218	T	C	1.10279e-05
3	rs1596152	3749436	A	G	6.3604e-05
3	rs1596154	3749584	A	G	9.40399e-06
3	rs2584042	3750029	A	G	-5.1311e-05
3	rs2584043	3750161	A	G	7.82037e-06
3	rs812755	3754151	A	G	-2.70087e-05
3	rs769787	3755608	A	G	0.000108368
3	rs17035891	3755909	T	C	-5.67913e-06
3	rs9883609	3758874	T	G	1.87939e-05
3	rs769781	3759119	C	T	1.70182e-05
3	rs4638948	3761042	T	C	5.74454e-07
3	rs7643736	3767186	A	G	-0.000160589
3	rs769809	3767212	G	A	-0.000137488
3	rs769806	3769274	A	G	0.00011934
3	rs12629402	3769424	T	C	-0.000217163
3	rs733765	3769493	C	T	4.55288e-05
3	rs1899398	3770669	T	C	-0.000101293
3	rs1899400	3770922	C	T	-2.91661e-05
3	rs17361688	3771470	G	A	-0.000341569
3	rs769801	3772538	C	T	1.90567e-05
3	rs7628234	3773131	A	G	-5.84814e-06
3	rs17030172	3773216	A	C	4.36696e-06
3	rs4055065	3773351	G	A	-2.30416e-05
3	rs3967171	3773503	C	T	-5.48461e-05
3	rs769799	3773725	A	G	1.0718e-05
3	rs769798	3775107	A	G	-1.29635e-06
3	rs6783172	3776465	C	T	-2.61129e-05
3	rs769795	3776669	T	C	6.33883e-06
3	rs17036134	3777095	G	A	-6.39645e-05
3	rs769792	3777132	G	A	-7.34151e-05
3	rs7646335	3778406	A	G	5.92541e-05
3	rs17036162	3779597	C	T	-2.75379e-05
3	rs17036173	3780218	C	A	-0.000102487
3	rs6797426	3780882	C	T	9.82916e-05
3	rs6794633	3781279	A	G	0.000155513
3	rs17036227	3784399	C	T	8.86363e-05
3	rs17036228	3784734	G	A	0.0001086
3	rs711555	3786473	A	G	1.86817e-05
3	rs17362851	3786517	G	A	-1.74012e-05
3	rs2218276	3787901	T	C	-4.3141e-05
3	rs2633834	3788212	T	C	0.000102993
3	rs1073657	3792945	C	T	-1.87015e-05
3	rs711544	3796045	G	A	5.02619e-06
3	rs11713573	3796074	C	T	-4.2591e-06
3	rs769643	3797187	G	A	-1.65946e-05
3	rs2119809	3802980	C	T	-0.000272214
3	rs2165629	3803229	T	C	-2.36973e-05
3	rs809954	3804410	T	G	-3.0178e-06
3	rs769648	3804425	A	G	-1.65671e-05
3	rs811272	3804555	G	A	-6.73172e-05
3	rs6776535	3804927	C	T	-4.07248e-05
3	rs3931232	3805331	A	C	1.36527e-05
3	rs1661532	3805368	T	C	-0.00018483
3	rs12638052	3806698	C	T	2.77637e-05
3	rs1065344	3807031	T	G	-1.95837e-05
3	rs1065343	3807050	G	A	3.79818e-05
3	rs1352407	3807630	A	G	-1.62912e-05
3	rs1352408	3807651	C	T	-7.23455e-06
3	rs716296	3807888	C	T	-2.08364e-05
3	rs1348235	3808796	A	G	3.07065e-06
3	rs3959	3808819	A	C	9.83108e-06
3	rs9813203	3809408	C	T	4.13688e-05
3	rs17036628	3809798	T	C	5.18039e-05
3	rs1352409	3810723	A	G	4.36895e-05
3	rs1352410	3810745	T	C	-1.38792e-05
3	rs1682876	3811058	C	T	1.51343e-05
3	rs11708888	3812310	T	C	2.42077e-05
3	rs1628140	3814010	C	T	1.90512e-05
3	rs769626	3818605	T	G	7.89183e-05
3	rs6442831	3820517	C	T	-1.0538e-05
3	rs4079251	3823697	G	T	9.48996e-05
3	rs769641	3825923	G	A	9.47616e-06
3	rs809953	3828076	T	C	-7.60502e-06
3	rs12636288	3830641	A	G	-0.000101319
3	rs711584	3838266	C	T	-7.39286e-05
3	rs711582	3840471	A	G	-3.25171e-05
3	rs17037086	3843436	A	C	0.000316154
3	rs2588359	3843936	G	A	2.30953e-05
3	rs1682914	3844751	C	A	2.83547e-05
3	rs998655	3845835	T	C	-2.55756e-05
3	rs10510276	3845970	C	A	1.61172e-05
3	rs17037132	3846133	G	A	-2.69526e-05
3	rs10510277	3846204	T	G	7.7154e-05
3	rs1682913	3846526	A	C	1.30444e-06
3	rs17740964	3846581	A	G	-0.000109966
3	rs1488454	3846805	C	T	-2.54265e-05
3	rs10780025	3847031	A	G	-4.06343e-06
3	rs1442211	3848714	C	T	6.41788e-05
3	rs1561801	3850233	A	G	-2.33225e-05
3	rs1976077	3850309	T	G	5.82199e-06
3	rs9850004	3852866	T	G	1.06272e-05
3	rs711578	3858932	C	T	1.8201e-05
3	rs17690433	3859814	C	T	-1.96934e-05
3	rs711576	3860491	G	A	-2.17266e-05
3	rs696489	3863279	T	C	-2.20369e-05
3	rs17037382	3864892	T	C	2.41417e-05
3	rs1825912	3866316	A	G	7.66257e-06
3	rs7649754	3877049	G	A	-4.59419e-05
3	rs13083087	3878883	T	G	-1.77748e-05
3	rs13100776	3884057	G	T	6.88418e-05
3	rs17037482	3884459	C	T	3.1605e-05
3	rs2166070	3885463	T	G	6.04435e-05
3	rs3749351	3886180	T	C	2.38506e-05
3	rs3749348	3886919	C	T	-1.99895e-05
3	rs9844909	3887093	A	G	-1.32834e-06
3	rs2120609	3887876	T	C	4.61435e-05
3	rs4685690	3891187	C	A	5.73931e-05
3	rs1994274	3892716	C	T	-1.62699e-05
3	rs4685692	3892727	A	G	1.53923e-05
3	rs1994273	3892843	T	C	-6.5138e-06
3	rs6776332	3899791	C	T	-1.50257e-05
3	rs13075986	3900135	T	G	2.11503e-05
3	rs1444212	3900591	A	G	-5.26377e-06
3	rs4685693	3900819	A	G	1.36181e-05
3	rs2120618	3903887	T	C	1.78331e-06
3	rs13072660	3904390	G	A	-2.41489e-05
3	rs2596890	3915789	A	C	-5.86239e-05
3	rs2633822	3916426	C	A	-0.000197856
3	rs2596889	3918983	G	T	1.01608e-05
3	rs1488445	3920844	A	G	3.75593e-05
3	rs10510279	3924672	T	C	0.000118815
3	rs923359	3941390	G	A	-5.82284e-06
3	rs7644029	3943186	A	G	5.59232e-05
3	rs17038229	3943462	T	G	-1.82915e-05
3	rs4685707	3945544	C	T	-1.17819e-05
3	rs2171545	3946051	A	G	3.77521e-05
3	rs6767677	3947216	T	C	-4.18836e-05
3	rs9850979	3948722	A	G	9.12139e-06
3	rs6785370	3958764	A	G	5.88481e-06
[truncated: 64,950 more rows]

## Sheet: Chr4
CHR	SNV	Position1	Eff. Allele2	Ref. allele3	PRSGW_EUR4
4	rs7678633	69713	G	A	-5.0972e-05
4	rs13125929	71566	T	C	-5.6742e-05
4	rs13125667	74238	G	A	-1.90882e-05
4	rs10001263	74508	G	A	-1.72027e-06
4	rs13148549	74983	T	G	6.38847e-05
4	rs13114862	75102	A	G	1.33852e-05
4	rs12511220	75174	C	T	-1.77567e-07
4	rs13435282	79340	G	A	-9.90174e-06
4	rs2006748	87113	T	C	5.07094e-05
4	rs11724335	90883	C	T	4.10375e-06
4	rs12509346	94380	A	G	1.16448e-05
4	rs9884834	102571	T	C	5.71546e-06
4	rs17802159	111487	A	G	3.83285e-05
4	rs9996597	121652	T	C	1.15799e-05
4	rs3829	134851	T	C	3.0763e-05
4	rs11735742	142550	T	C	3.43806e-05
4	rs6830247	150683	G	A	3.22256e-06
4	rs7440274	155713	A	G	5.35025e-05
4	rs6842197	159061	G	A	3.30444e-05
4	rs10027536	167596	A	G	2.04522e-05
4	rs7665922	181476	T	C	4.60376e-05
4	rs11736321	183278	G	A	4.51088e-05
4	rs11728864	191307	T	C	9.07082e-06
4	rs6599313	195709	A	C	-2.95852e-05
4	rs6826124	200631	A	G	3.27431e-05
4	rs28716466	201074	T	C	5.51167e-05
4	rs11727093	210459	G	T	7.77102e-05
4	rs4690243	215351	C	T	-4.30791e-05
4	rs2353605	219538	C	T	-1.91567e-05
4	rs11248009	220149	T	C	3.624e-05
4	rs7695945	221623	C	A	-2.49455e-05
4	rs11724417	223352	A	C	-1.55931e-06
4	rs17521834	225449	A	G	-3.26e-06
4	rs1986386	228809	T	C	-1.16421e-05
4	rs4510422	231940	C	T	1.3577e-07
4	rs7693241	233475	C	T	-4.52172e-05
4	rs6599317	236093	G	A	3.46158e-05
4	rs7687112	243556	A	G	-1.39819e-05
4	rs6599319	244361	A	G	-0.000280383
4	rs6857106	249430	G	T	1.44108e-06
4	rs12510827	252804	G	A	3.8429e-05
4	rs7658064	258627	A	G	5.49638e-05
4	rs11731285	264941	A	G	1.28248e-05
4	rs6810785	275902	A	G	-6.35777e-05
4	rs11723615	276983	T	C	1.07136e-05
4	rs9328738	278196	A	G	2.79847e-06
4	rs10002733	279396	A	C	3.41577e-05
4	rs11723261	282499	A	G	6.41467e-06
4	rs1986557	283118	T	C	-2.02778e-05
4	rs7661412	298772	G	A	3.54502e-05
4	rs6828802	302934	C	T	-1.7162e-07
4	rs10034550	305291	A	G	-3.82262e-06
4	rs6848983	308010	G	T	-5.37287e-06
4	rs11946825	321902	C	T	2.72383e-07
4	rs3762867	329686	G	A	-4.25405e-05
4	rs11729526	333310	A	G	-1.76885e-06
4	rs34483255	338851	C	T	-2.73582e-05
4	rs6821220	346758	T	G	1.62576e-05
4	rs7682616	352955	G	A	7.38219e-06
4	rs9999356	360919	C	T	-4.73146e-06
4	rs11725919	364537	G	T	3.09244e-06
4	rs1443076	367956	C	T	1.17148e-05
4	rs17164812	374989	C	T	-1.68892e-05
4	rs7688202	383530	G	T	3.86765e-05
4	rs6838825	410015	G	A	-9.96459e-05
4	rs7695712	415311	A	G	1.49541e-05
4	rs7689019	418834	G	A	-5.85319e-06
4	rs7666919	419565	C	T	-6.80554e-05
4	rs1053401	420664	G	T	-2.34002e-05
4	rs2280250	420688	C	T	3.57155e-05
4	rs2280249	421086	C	T	-4.66925e-06
4	rs6599338	425881	G	A	8.89472e-06
4	rs17164836	427376	T	C	1.19762e-05
4	rs894534	429720	T	C	-1.97205e-06
4	rs11248018	430221	T	C	-7.91831e-06
4	rs1045887	434079	G	A	-3.242e-05
4	rs11729407	440009	C	A	-3.55201e-06
4	rs11944122	442021	T	C	7.66385e-05
4	rs7662652	447595	A	G	6.3579e-06
4	rs12186156	452106	T	C	-1.56347e-05
4	rs6829388	458369	G	A	2.92395e-05
4	rs7698112	463504	A	G	1.26951e-05
4	rs6599348	470103	G	A	5.48061e-05
4	rs6825452	470463	T	C	-4.32847e-06
4	rs6810900	470866	C	T	4.9748e-06
4	rs17721028	473935	A	C	-2.3971e-05
4	rs6599351	473952	G	A	-5.31376e-05
4	rs13102358	475468	T	C	-0.000201658
4	rs7695915	497138	G	T	-1.6189e-05
4	rs17721347	498459	C	T	1.09591e-05
4	rs17164861	502911	T	C	-1.3728e-05
4	rs1867188	504012	G	T	-3.8117e-05
4	rs10016761	504664	G	A	-0.000166366
4	rs12719770	507001	C	T	-5.96172e-05
4	rs11726338	509850	T	C	-0.000251182
4	rs13131404	512828	T	C	5.14619e-07
4	rs4499656	513414	C	T	-8.23271e-05
4	rs13115344	515489	G	A	-9.9848e-05
4	rs7672868	516398	G	A	-5.18323e-05
4	rs7678962	517198	G	A	-2.19333e-05
4	rs7666226	517376	T	C	-6.75592e-06
4	rs7666425	517461	T	C	-7.00558e-05
4	rs13150531	517622	C	T	-0.00017071
4	rs13114026	520853	G	A	-0.00010151
4	rs4624610	521480	T	C	-2.90119e-05
4	rs10213007	532200	A	G	-1.52432e-06
4	rs1127410	533001	T	C	-1.93994e-05
4	rs7668455	533399	G	A	-5.37525e-05
4	rs6822767	540099	T	C	1.32826e-05
4	rs10014828	541182	C	T	-0.000127687
4	rs11730410	541595	C	T	-0.000126175
4	rs6854818	552862	C	A	-0.000120732
4	rs10018393	575087	G	T	-0.00022275
4	rs28648408	575535	A	C	-3.59798e-05
4	rs7661376	594372	T	C	-2.85913e-05
4	rs10015198	601791	C	T	-3.50978e-05
4	rs9884240	607202	T	C	-0.000268669
4	rs9998967	618720	T	C	-5.35499e-05
4	rs10029928	624897	G	A	-0.000426431
4	rs9997286	625962	C	T	-2.93279e-05
4	rs4075653	626803	T	G	-0.000468741
4	rs34953355	630192	C	T	-0.00080817
4	rs35649145	630713	T	C	-9.94617e-05
4	rs10031745	639670	T	C	-1.90636e-05
4	rs28438498	642899	T	C	-2.96861e-05
4	rs10023472	644410	C	T	2.00176e-05
4	rs10027866	644438	A	G	-6.48615e-05
4	rs28374488	644815	G	A	-1.41924e-05
4	rs3864130	646409	G	T	-0.000100357
4	rs28742899	649639	C	A	4.86877e-06
4	rs7436737	658089	G	A	-2.54287e-05
4	rs3891250	658304	G	T	-7.14256e-05
4	rs28583078	659371	G	A	-0.000223289
4	rs28470912	665737	C	T	2.15784e-06
4	rs4463020	666212	T	G	-8.23164e-07
4	rs10030136	676992	C	T	1.62847e-05
4	rs9991613	681940	T	C	9.86571e-07
4	rs6837180	698292	A	G	-1.37667e-05
4	rs4690187	703813	C	T	-0.000179059
4	rs4690293	706101	A	G	-2.8654e-05
4	rs4076064	712222	T	C	-1.40486e-05
4	rs12374317	713920	G	T	-4.28479e-06
4	rs12510790	714936	A	G	2.40026e-05
4	rs10452329	716248	T	C	-1.9954e-05
4	rs10034650	726322	G	A	-7.46656e-05
4	rs4690296	732261	A	G	-6.70296e-06
4	rs747504	734677	G	A	-8.88476e-06
4	rs4234853	735150	G	A	-7.47117e-06
4	rs7376288	741742	T	C	2.05291e-05
4	rs9332466	744098	T	C	0.000137864
4	rs1531583	744972	G	T	-2.80064e-06
4	rs4690281	753944	G	A	7.25971e-05
4	rs2242233	755025	G	A	2.38388e-05
4	rs2242234	755129	C	T	6.64474e-06
4	rs2242235	755210	A	G	3.83838e-06
4	rs13130034	755496	T	C	-8.60584e-05
4	rs4690309	756377	T	C	-1.99903e-05
4	rs6838241	756686	A	C	-0.000206907
4	rs11931963	758358	G	A	-4.2817e-05
4	rs899393	758366	C	T	2.01158e-05
4	rs6810428	759709	A	G	8.70095e-06
4	rs7336	760258	G	T	-0.000321375
4	rs4690194	760819	C	T	5.89488e-05
4	rs1044147	763077	G	A	-2.1427e-05
4	rs6819857	771587	A	G	-0.000126483
4	rs6840352	774574	A	G	-2.45763e-05
4	rs7340883	779077	G	T	-9.48872e-05
4	rs2242237	779394	A	G	-3.35377e-05
4	rs6816868	779670	C	T	-0.000498376
4	rs3822028	785041	T	C	-4.22192e-06
4	rs2306251	786401	T	C	1.08855e-05
4	rs11722977	790757	C	A	-3.74052e-06
4	rs10004297	793763	C	T	-0.000109284
4	rs10004503	793929	C	T	9.47512e-06
4	rs7677766	795890	G	A	-0.000169297
4	rs17165034	798962	G	A	-3.26403e-06
4	rs9328757	809593	G	A	2.06472e-05
4	rs9328758	809787	C	T	1.29736e-05
4	rs11248042	812598	T	C	6.73168e-05
4	rs11248043	812753	G	A	5.20976e-05
4	rs17165046	813393	C	T	-7.30332e-05
4	rs6832751	814080	A	G	5.28674e-05
4	rs10155282	814719	G	A	5.32907e-05
4	rs11248044	815321	A	G	3.29836e-05
4	rs10155482	816921	A	C	-2.7125e-06
4	rs936551	821490	A	G	5.08788e-06
4	rs6599384	822706	T	C	2.48259e-05
4	rs1078139	828148	C	A	0.000134538
4	rs2127168	830601	T	C	3.89867e-06
4	rs11736866	831181	G	A	-0.000112223
4	rs4690322	834308	A	G	3.80448e-05
4	rs2878441	837273	C	T	0.000138709
4	rs6964	843184	G	A	-0.000116422
4	rs1134921	843508	C	T	2.79509e-05
4	rs8093	843695	A	G	6.47387e-06
4	rs2306242	843720	T	C	-6.41862e-06
4	rs2306241	844035	C	T	1.6936e-05
4	rs6843423	847008	C	T	9.86288e-06
4	rs4690340	848280	G	T	4.94491e-05
4	rs11731387	851357	G	A	1.2206e-05
4	rs1564282	852313	C	T	-2.37684e-08
4	rs2061846	852484	T	C	0.000237089
4	rs4690339	854712	T	C	9.16861e-06
4	rs7684266	856609	T	C	1.83961e-05
4	rs11248051	858332	C	T	7.98169e-06
4	rs2306248	860146	A	G	-2.48283e-05
4	rs2306245	862156	T	C	-6.9182e-06
4	rs7690306	863917	A	G	-2.10772e-05
4	rs7690704	864126	A	G	4.46219e-07
4	rs755447	865227	G	A	5.2627e-05
4	rs4690336	867242	C	T	-3.65366e-06
4	rs764324	867866	T	C	1.2406e-05
4	rs1564280	871675	A	G	-6.60744e-05
4	rs17165130	875339	C	A	-2.06909e-06
4	rs2279186	875887	G	A	-2.31851e-05
4	rs3736087	876318	C	T	2.13644e-05
4	rs899388	877271	G	A	0.000172833
4	rs17781378	880094	T	C	1.28891e-06
4	rs2279181	882643	G	A	4.33615e-05
4	rs2279180	883039	A	G	-4.66141e-06
4	rs3775127	886061	G	A	4.91024e-05
4	rs11726508	888937	C	T	7.21399e-05
4	rs3775122	893287	G	A	-5.97131e-05
4	rs3775121	893520	G	A	-2.45699e-06
4	rs3755963	894255	A	G	-4.47178e-05
4	rs3822023	896486	T	C	4.7097e-05
4	rs17165156	899143	G	A	8.9191e-05
4	rs3755959	901672	C	T	-7.70242e-06
4	rs3796610	903694	C	T	3.62839e-06
4	rs4690332	910520	T	C	-1.1816e-05
4	rs6847650	917698	C	T	-1.08207e-05
4	rs7663192	923947	T	C	-6.58646e-06
4	rs754758	924280	A	C	1.97796e-05
4	rs873785	925149	T	C	-3.27326e-05
4	rs935965	928684	T	C	3.64579e-05
4	rs6851795	933660	T	C	-0.000142702
4	rs7687129	939883	T	C	-2.13358e-05
4	rs17165168	941135	C	T	4.21428e-06
4	rs6815138	941290	A	C	-3.25323e-05
4	rs10516158	942439	C	T	4.11152e-05
4	rs2290404	945225	A	G	-0.000290459
4	rs2290405	946974	G	A	-7.17544e-05
4	rs3733343	950737	T	C	-5.70801e-05
4	rs1051613	951179	G	A	-0.000202328
4	rs748483	952409	A	G	5.49655e-05
4	rs4690326	953698	A	C	-0.000308361
4	rs6599390	956047	A	G	-4.07215e-05
4	rs4690324	960081	G	A	-2.1487e-05
4	rs11248060	964359	C	T	1.5989e-05
4	rs11724804	965779	G	A	-0.000102544
4	rs3806761	968826	G	T	-4.5217e-05
4	rs11731377	971266	T	G	4.13844e-05
4	rs4583705	973036	C	T	9.73651e-05
4	rs3755955	994414	G	A	-1.03085e-06
4	rs6815946	995305	T	C	1.10442e-05
4	rs6831280	996165	G	A	7.18082e-06
4	rs6855019	1001997	C	T	-8.55094e-05
4	rs6855233	1002125	C	T	1.10152e-05
4	rs4505759	1003022	C	T	2.82199e-05
4	rs34627176	1006200	G	A	0.000210069
4	rs11734750	1006924	C	T	0.000106604
4	rs6814476	1008404	A	G	-0.000143571
4	rs34869253	1009420	T	C	2.53987e-05
4	rs4647930	1018705	C	A	1.17311e-05
4	rs4647932	1019011	C	T	-0.000241916
4	rs4647939	1019312	G	A	2.08388e-05
4	rs3733350	1020129	C	T	4.23784e-05
4	rs935973	1024287	T	C	-4.7136e-06
4	rs10012074	1026866	A	G	6.73491e-05
4	rs935971	1045265	G	A	6.64106e-05
4	rs13114658	1052009	A	G	2.18743e-06
4	rs2045066	1052401	C	T	0.00010215
4	rs2045065	1052488	A	G	2.2322e-05
4	rs6839931	1053172	T	C	-9.41839e-07
4	rs12645644	1054159	G	A	0.000158181
4	rs13135215	1054364	A	G	4.24175e-05
4	rs13107058	1054379	G	A	3.58064e-05
4	rs4690214	1054636	T	C	5.74588e-05
4	rs6817989	1054807	C	A	-2.03943e-06
4	rs4690213	1054868	C	T	2.32525e-05
4	rs4690212	1054898	T	C	3.10107e-05
4	rs6822863	1055606	G	A	2.71321e-06
4	rs10902752	1056199	C	T	7.23015e-05
4	rs7673898	1056569	C	A	3.03269e-05
4	rs13137782	1058358	C	T	-1.00188e-05
4	rs7669622	1058659	T	C	0.000110464
4	rs6599278	1058798	C	T	-1.00986e-05
4	rs2290409	1067249	T	C	1.55987e-05
4	rs2290408	1067267	G	T	7.99382e-05
4	rs2014318	1068778	A	G	1.81277e-05
4	rs1010342	1068819	G	A	5.7369e-05
4	rs6812586	1069851	A	G	-3.46072e-05
4	rs1466216	1071907	A	G	2.83438e-05
4	rs13147452	1078124	G	A	0.000128044
4	rs1670533	1078187	G	A	2.84039e-05
4	rs17164229	1078596	C	T	-0.000141902
4	rs11939380	1086871	T	C	0.000121187
4	rs1670534	1087265	T	C	-1.40762e-05
4	rs615381	1087531	T	C	1.14777e-05
4	rs633954	1088272	C	T	-0.00015614
4	rs4045481	1090625	G	A	3.17118e-05
4	rs651017	1091062	A	G	1.01216e-05
4	rs649616	1091107	C	T	4.80053e-05
4	rs2924495	1091501	A	G	-3.01661e-05
4	rs681857	1091925	G	A	-1.58979e-05
4	rs633141	1092478	C	T	3.38695e-07
4	rs3796619	1095281	A	G	6.98869e-05
4	rs4974601	1095410	G	A	5.87372e-05
4	rs1383660	1101216	T	C	0.000106933
4	rs4974644	1102050	C	T	7.84766e-06
4	rs4246684	1104204	A	G	-3.33649e-06
4	rs6840347	1105680	C	T	-6.55532e-05
4	rs6599282	1108407	A	G	-0.000104435
4	rs6599283	1108936	T	C	-7.82594e-06
4	rs6836158	1111594	A	G	-1.74809e-07
4	rs7661069	1112519	C	A	4.27307e-05
4	rs10002248	1118743	A	G	-5.63154e-07
4	rs7676956	1120201	G	A	1.24213e-05
4	rs6826705	1122634	A	G	0.000848988
4	rs6599284	1124038	C	T	-0.000112306
4	rs7659054	1124678	C	T	3.2259e-05
4	rs11726675	1125124	A	G	2.22138e-05
4	rs6853712	1126327	A	G	6.16068e-05
4	rs7671502	1127010	G	A	7.16684e-05
4	rs2127908	1128925	C	T	0.000612947
4	rs4974629	1135350	A	G	3.95618e-05
4	rs17164364	1135364	C	T	8.73679e-05
4	rs10014526	1136910	C	T	-0.000131
4	rs10003030	1145931	G	A	-3.41567e-06
4	rs963598	1147333	C	A	0.000303959
4	rs11937228	1147407	G	A	-2.18131e-05
4	rs10002437	1157776	C	T	0.000110384
4	rs17802266	1158991	C	A	0.000480994
4	rs7690832	1159250	C	T	-1.30649e-05
4	rs7669287	1159680	A	G	4.87957e-05
4	rs17164380	1159889	C	T	1.80459e-05
4	rs17164384	1161480	C	T	2.84258e-05
4	rs3775110	1162022	A	G	0.000159957
4	rs11247975	1165130	G	T	3.49512e-05
4	rs2242278	1165516	G	A	5.01014e-06
4	rs1250126	1191042	G	A	-2.5647e-05
4	rs1250125	1192243	A	G	1.45307e-05
4	rs1250105	1203265	T	C	3.73051e-06
4	rs7666565	1203875	G	A	-1.62869e-05
4	rs877987	1204829	T	C	-0.000314223
4	rs1265922	1212454	C	T	-8.51173e-06
4	rs1250090	1213697	T	C	0.000178481
4	rs1268975	1215100	G	A	8.21199e-05
4	rs1680057	1220244	T	C	1.994e-05
4	rs900019	1222836	A	C	1.67004e-05
4	rs1250115	1224631	C	T	7.30266e-05
4	rs1250114	1224648	G	A	-9.29329e-06
4	rs4974574	1224811	A	G	8.59952e-06
4	rs1250111	1225795	G	A	0.000265162
4	rs884421	1227469	C	T	1.9536e-05
4	rs1250109	1227951	C	T	1.42399e-05
4	rs4045131	1228797	A	G	2.07531e-05
4	rs3755931	1236840	C	T	-0.000116255
4	rs2335855	1237968	T	C	-1.16384e-05
4	rs730830	1240091	T	C	4.34132e-05
4	rs1680032	1243573	T	C	8.58015e-05
4	rs3755920	1243617	T	C	6.11618e-05
4	rs2878539	1243877	C	T	8.89375e-06
4	rs2291199	1244267	A	G	0.000118396
4	rs1732115	1244416	A	G	0.000245991
4	rs1564508	1244879	A	G	4.43248e-05
4	rs2279281	1245277	T	G	9.19297e-05
4	rs2279280	1245386	G	A	-9.58411e-05
4	rs2199956	1248919	T	C	0.000271486
4	rs3811733	1259650	A	G	-6.13263e-05
4	rs1250121	1263521	A	G	0.000327613
4	rs1960426	1274365	C	T	3.85198e-07
4	rs11247980	1274734	A	G	9.16078e-05
4	rs922698	1282722	C	T	-0.000147573
4	rs13149575	1284152	C	T	4.11544e-06
4	rs2178441	1284821	A	G	3.06254e-05
4	rs11727167	1285521	A	G	4.06223e-05
4	rs3817604	1291337	C	T	-0.000116766
4	rs7673398	1300077	G	A	0.000102049
4	rs4974594	1300480	A	G	0.000302034
4	rs17164620	1304161	A	G	0.000100541
4	rs7695691	1304632	A	G	4.46461e-07
4	rs6599300	1305269	G	A	-5.58075e-05
4	rs11247991	1308564	A	G	1.66729e-06
4	rs11933855	1315183	G	A	-0.000105288
4	rs1316393	1315619	G	A	0.000389479
4	rs2141656	1317192	C	T	2.38777e-05
4	rs28429103	1320023	G	A	-9.99915e-06
4	rs2335937	1321516	C	A	-3.95517e-06
4	rs3856982	1328863	T	C	-2.87319e-05
4	rs13135102	1330983	A	C	1.08609e-05
4	rs13147602	1332175	A	G	-2.80717e-05
4	rs13117476	1334721	T	C	-8.95816e-06
4	rs12647145	1338618	C	A	-5.52189e-06
4	rs7671242	1339875	G	A	6.12666e-05
4	rs2293630	1342521	G	A	8.90519e-05
4	rs2276903	1343405	T	C	2.35881e-05
4	rs11247994	1343720	G	A	0.00023043
4	rs17164680	1346190	G	A	-6.8099e-05
4	rs17164682	1346796	A	G	-6.4543e-05
4	rs12512607	1348248	C	T	0.000184389
4	rs3806754	1350186	A	G	-6.70799e-05
4	rs2336081	1350322	C	T	-7.31447e-06
4	rs1882099	1352685	A	G	2.19907e-06
4	rs4974608	1356780	G	A	2.41707e-05
4	rs4974609	1356924	G	T	1.76982e-05
4	rs4974611	1358449	T	C	-1.49544e-05
4	rs4974613	1367552	A	G	-1.68056e-06
4	rs7656122	1373042	G	A	4.20211e-05
4	rs4974559	1380848	A	G	-2.6756e-05
4	rs13142985	1386570	A	G	2.169e-06
4	rs6599308	1387780	A	G	1.59618e-05
4	rs4074691	1395206	G	A	5.71842e-05
4	rs6814036	1415698	C	T	1.79723e-05
4	rs7663735	1416607	T	C	-3.38663e-05
4	rs12647020	1507198	A	G	-2.12624e-05
4	rs4254839	1514081	T	G	4.74655e-05
4	rs11947258	1519322	C	T	-1.84642e-05
4	rs11931860	1519502	T	C	5.88971e-06
4	rs4075071	1523930	A	G	-1.25416e-05
4	rs4307023	1539392	G	A	6.24291e-06
4	rs6828710	1544693	T	C	1.54811e-06
4	rs10050053	1563920	T	C	1.91827e-05
4	rs4073272	1573364	T	C	-7.66705e-05
4	rs12501769	1608224	G	A	7.25443e-05
4	rs6858080	1610872	T	C	-1.81138e-05
4	rs4379117	1619034	T	C	1.81327e-06
4	rs3936194	1619530	G	A	4.21613e-06
4	rs7667125	1635312	A	G	4.14808e-05
4	rs6829285	1641578	A	G	2.27479e-05
4	rs7676189	1646364	T	C	5.44192e-06
4	rs4865455	1653352	T	C	9.87664e-06
4	rs35569554	1660651	T	C	5.26613e-05
4	rs17680543	1666076	G	A	2.43396e-05
4	rs41357348	1666160	G	T	2.72992e-05
4	rs11730471	1677793	G	A	-9.46198e-06
4	rs4865461	1679426	A	G	-6.92885e-06
4	rs798726	1685211	T	C	-2.26868e-05
4	rs811316	1689377	T	C	-3.18957e-06
4	rs8051	1694809	T	C	-0.000188914
4	rs2247341	1701317	G	A	-0.000167949
4	rs2236995	1704542	T	G	-0.000165636
4	rs798756	1707447	T	C	-1.17869e-05
4	rs798741	1712413	A	G	-2.40174e-05
4	rs798744	1714684	C	A	4.58498e-06
4	rs2854918	1716693	T	C	-0.000182148
4	rs2854917	1720550	T	C	-5.06047e-05
4	rs798754	1720757	A	G	-1.13626e-05
4	rs2854915	1721654	A	G	6.60388e-05
4	rs1374468	1724579	C	T	0.000151809
4	rs1665361	1725071	A	G	7.85839e-06
4	rs3099555	1725651	T	C	-0.000139251
4	rs1665364	1727206	C	T	-2.48328e-05
4	rs2282763	1728120	A	C	-3.42334e-06
4	rs1665366	1728381	G	A	2.15473e-05
4	rs1063742	1729660	C	T	-4.35353e-06
4	rs1063743	1729988	G	A	3.02546e-05
4	rs798759	1730299	A	G	-5.04968e-06
4	rs10516159	1732734	G	A	-2.50946e-05
4	rs798766	1734239	T	C	-4.35739e-05
4	rs17681032	1737071	C	A	0.000221375
4	rs3752749	1737262	T	C	-0.000104553
4	rs11248073	1737502	C	T	-2.81155e-05
4	rs4077096	1741534	C	T	8.11142e-05
4	rs4865463	1742400	T	C	-4.39718e-05
4	rs1530588	1742779	G	A	-0.000114411
4	rs2166580	1743169	G	A	2.21272e-05
4	rs2403293	1744252	A	G	6.80594e-06
4	rs2290011	1746229	G	T	-7.32957e-05
4	rs1867926	1785738	G	A	-2.19845e-05
4	rs7668207	1786702	A	G	2.74841e-05
4	rs746779	1793283	C	T	2.59717e-06
4	rs3135848	1797741	T	C	-3.10769e-05
4	rs743682	1797852	G	A	-0.000117197
4	rs2305181	1803251	T	C	-7.71183e-05
4	rs3135877	1804276	G	A	0.000168894
4	rs3135904	1809787	C	T	-3.10167e-05
4	rs3135908	1812329	G	T	-4.76288e-05
4	rs4865477	1815990	G	A	0.000179943
4	rs11248079	1816690	T	C	-6.19651e-06
4	rs28681468	1824020	C	T	3.76608e-06
4	rs11938463	1834422	C	A	0.000145818
4	rs10019772	1835546	A	G	-0.00011684
4	rs10050081	1840843	A	G	-5.30727e-05
4	rs2402494	1854777	G	A	0.000470959
4	rs231200	1993006	A	C	-5.77908e-05
4	rs580602	1993985	G	A	-2.49083e-05
4	rs513895	1996670	G	A	-2.85756e-05
4	rs576274	1998089	C	T	-4.16746e-05
4	rs506996	2000258	A	C	-0.000102274
4	rs231191	2007724	T	G	-2.18238e-05
4	rs382441	2009095	C	T	-2.45598e-05
4	rs6851648	2053112	T	C	6.25041e-05
4	rs7375177	2054373	T	C	-5.29038e-06
4	rs382939	2058475	C	T	0.000109622
4	rs414210	2068337	A	C	1.53403e-07
4	rs86490	2073297	T	C	0.000146159
4	rs3117813	2078853	C	T	1.25354e-05
4	rs3135161	2081509	A	G	0.000119087
4	rs3135159	2087049	T	G	6.54903e-05
4	rs3135157	2087202	A	G	1.88211e-05
4	rs574316	2093257	T	C	-1.46963e-05
4	rs3117816	2094028	G	A	1.79105e-05
4	rs3117819	2102297	T	C	1.01124e-05
4	rs1923775	2103096	C	T	3.84603e-06
4	rs3117823	2104336	C	T	8.46269e-05
4	rs2224675	2106234	G	T	2.18502e-06
4	rs3135056	2106836	A	C	8.34421e-06
4	rs3135113	2119081	T	C	2.4264e-05
4	rs497881	2124814	A	G	-4.70121e-05
4	rs397108	2134069	G	A	-6.17099e-05
4	rs504682	2134104	T	C	3.44058e-05
4	rs482519	2140742	A	G	-3.79147e-05
4	rs1745335	2145720	A	G	9.3436e-05
4	rs529966	2152449	G	A	-9.38053e-07
4	rs10488836	2160894	C	T	-5.9493e-05
4	rs618262	2164941	C	A	3.56267e-05
4	rs2857788	2170324	G	A	-7.59938e-06
4	rs2022302	2175733	A	G	-2.95666e-05
4	rs9328764	2176454	G	A	8.46477e-07
4	rs6822665	2176506	C	T	-5.40419e-05
4	rs6823382	2177929	G	A	-7.84159e-06
4	rs6599413	2178149	G	A	-7.23389e-05
4	rs6830513	2181080	T	C	1.33661e-06
4	rs6820321	2181359	C	T	2.02026e-05
4	rs7659386	2185914	T	C	2.53135e-06
4	rs10011549	2194946	C	T	3.26655e-05
4	rs10018786	2195024	T	G	-9.86012e-06
4	rs10018882	2195089	T	C	-1.48216e-06
4	rs6810591	2213819	A	G	-3.59425e-05
4	rs9918081	2221089	A	G	-1.17289e-06
4	rs11932041	2229206	A	G	-5.57285e-06
4	rs6851446	2231600	C	T	-3.4193e-05
4	rs3762942	2233009	G	A	-8.00798e-05
4	rs3762940	2233366	G	T	-1.51329e-05
4	rs11937432	2233709	A	G	-5.65506e-06
4	rs6599419	2234651	A	G	-6.32832e-06
4	rs1179	2235690	C	T	-1.45645e-05
4	rs17132382	2236199	C	T	-5.15886e-06
4	rs17132385	2237557	C	T	-1.69073e-05
4	rs6831205	2239736	A	G	-4.33719e-05
4	rs7694049	2242921	A	C	1.34343e-05
4	rs7660498	2244865	A	G	3.14138e-05
4	rs28468452	2247333	G	T	5.98159e-05
4	rs7697599	2247833	T	C	-5.01874e-06
4	rs762832	2249111	G	A	-1.67557e-05
4	rs1052682	2252201	C	T	-2.44416e-06
4	rs2071658	2252980	T	G	-2.2718e-06
4	rs3213504	2254490	C	T	3.72057e-05
4	rs2282764	2255063	A	G	8.59199e-06
4	rs2236998	2256716	A	G	6.28154e-06
4	rs2236999	2256798	T	C	5.56268e-05
4	rs2237000	2257917	T	C	2.49162e-05
4	rs2237001	2258850	G	A	-2.19633e-05
4	rs9996465	2259457	A	G	-5.02973e-05
4	rs2182683	2261720	T	C	-7.85759e-05
4	rs2051561	2275835	G	A	-1.99623e-05
4	rs4974666	2277497	T	C	-5.50477e-05
4	rs6826972	2278416	G	A	-8.29223e-07
4	rs17132406	2285466	A	G	1.50216e-05
4	rs11737692	2287421	A	C	-2.13052e-05
4	rs7694083	2294578	G	A	1.74794e-05
4	rs4974647	2294884	G	T	1.20463e-05
4	rs17768393	2303576	C	T	0.000120244
4	rs17819626	2304095	A	G	2.56688e-05
4	rs743695	2307574	A	C	-4.27831e-05
4	rs4974674	2311361	C	T	-6.78754e-06
4	rs762837	2316480	G	A	1.21866e-05
4	rs654207	2324865	C	T	6.45605e-05
4	rs612243	2325910	C	T	2.71887e-05
4	rs2097298	2329295	C	T	4.09138e-06
4	rs663871	2340389	T	C	0.000259041
4	rs3118617	2340417	C	T	2.04341e-05
4	rs2071680	2341194	T	C	3.47476e-06
4	rs2071678	2343851	G	A	-8.85675e-07
4	rs6599427	2344692	G	A	2.36216e-05
4	rs11731588	2351350	G	A	-5.52679e-05
4	rs11734895	2351407	C	T	-0.00012592
4	rs3135132	2354353	G	A	-0.000103381
4	rs1894433	2369253	G	A	-4.34436e-05
4	rs3128818	2369841	C	A	-3.80896e-07
4	rs3128816	2370341	G	T	-1.68936e-05
4	rs10011996	2371083	C	A	5.65708e-05
4	rs3128813	2371109	G	T	-8.03162e-06
4	rs3128809	2371930	A	G	-2.87217e-05
4	rs4132858	2376423	A	G	-7.07628e-05
4	rs2354519	2385312	T	C	-2.42814e-05
4	rs4257708	2385384	G	A	-1.72859e-05
4	rs13129389	2386411	A	G	-0.000166217
4	rs3135095	2389800	A	G	-0.000119739
4	rs3135093	2390303	G	A	6.98979e-06
4	rs3135088	2392274	T	C	2.16818e-05
4	rs9994096	2392839	G	A	6.13421e-05
4	rs959770	2395297	A	G	2.23435e-05
4	rs3135085	2396435	A	G	-0.00010888
4	rs9996449	2401347	C	T	9.26211e-05
4	rs875130	2402706	A	G	-3.086e-05
4	rs875133	2403365	A	G	5.48182e-05
4	rs3128768	2405197	C	T	9.8825e-05
4	rs11737537	2407141	G	A	1.85383e-06
4	rs10009152	2408397	T	C	3.79606e-06
4	rs12499021	2408411	G	A	0.000152009
4	rs12644638	2413461	G	A	2.1482e-05
4	rs4974710	2414668	A	G	-6.3147e-07
4	rs1203792	2421129	G	A	-1.58426e-06
4	rs1203791	2422273	C	T	1.36291e-05
4	rs1203785	2426642	C	T	-0.00015038
4	rs2269493	2428463	G	A	7.50533e-06
4	rs1203782	2428909	C	A	-6.0571e-05
4	rs9993090	2430298	C	T	-5.46337e-05
4	rs1209520	2430887	A	C	-1.03715e-05
4	rs1203771	2433199	A	C	-4.89827e-05
4	rs7669749	2436042	C	A	9.18213e-06
4	rs1203766	2436257	G	A	-1.08995e-05
4	rs1203764	2437290	G	A	0.000189954
4	rs3128843	2446532	G	A	-0.000114684
4	rs1203808	2452087	C	T	-5.5511e-05
4	rs11736936	2453676	C	T	-9.99344e-06
4	rs9990857	2458078	A	G	3.42686e-05
4	rs846253	2463064	G	A	-4.64481e-05
4	rs846242	2469981	T	C	-2.67709e-05
4	rs13128459	2471236	G	A	1.56552e-05
4	rs704349	2471802	A	G	1.51209e-05
4	rs4974695	2471974	T	C	2.62132e-05
4	rs846238	2478521	G	A	-6.38551e-05
4	rs3121162	2480318	T	C	2.51559e-05
4	rs35674085	2483206	T	G	8.2793e-06
4	rs35950215	2484643	G	T	7.32217e-05
4	rs704352	2486486	C	T	-0.000108285
4	rs3849666	2487366	C	T	1.16358e-05
4	rs704353	2488488	C	T	-4.72822e-05
4	rs704354	2488709	G	A	-9.45274e-06
4	rs17132645	2490275	G	A	0.000141186
4	rs3849663	2494239	G	A	3.32378e-05
4	rs4974704	2495899	C	T	2.60885e-07
4	rs3749467	2499117	T	G	1.79981e-05
4	rs3108491	2499932	G	A	-3.15128e-06
4	rs1203863	2502637	T	C	4.08113e-05
4	rs11935873	2503587	T	C	-7.49686e-05
4	rs1203860	2505091	G	T	4.9714e-06
4	rs1203859	2505244	C	T	-4.43043e-05
4	rs961067	2505606	C	T	-2.95298e-05
4	rs2282765	2512054	A	G	3.14444e-05
4	rs1203848	2512463	C	A	8.17561e-06
4	rs1048727	2517223	A	G	5.77163e-06
4	rs1203847	2517447	G	A	0.000176052
4	rs916206	2571696	G	T	-1.65557e-06
4	rs34426783	2587020	T	C	-2.22128e-05
4	rs35840880	2594978	A	G	-1.33628e-05
4	rs35792778	2598799	G	A	6.20747e-07
4	rs6830472	2616202	G	A	-1.7364e-05
4	rs3864117	2626569	G	A	8.90628e-05
4	rs16843174	2630474	C	T	1.00832e-05
4	rs17824073	2631009	G	A	1.7537e-05
4	rs16843176	2633581	C	A	0.000216224
4	rs17824295	2636881	A	G	1.36353e-05
4	rs34693236	2640500	T	C	7.75177e-05
4	rs17773510	2647808	T	C	0.000126023
4	rs2282766	2658327	G	A	3.90726e-05
4	rs34218188	2659903	T	C	-0.000142479
4	rs17164080	2672649	C	T	4.17461e-05
4	rs17825119	2674271	G	T	9.17036e-05
4	rs7681728	2680515	T	C	-2.20248e-06
4	rs231703	2686335	T	C	-3.92133e-05
4	rs231704	2687521	T	C	4.01942e-05
4	rs7340951	2689061	A	G	2.18612e-05
4	rs1828803	2689449	C	A	2.67452e-05
4	rs11945928	2694081	G	A	-4.45439e-05
4	rs231707	2694385	A	G	0.000108801
4	rs231709	2695117	T	C	2.29153e-06
4	rs231710	2696510	C	T	5.01531e-05
4	rs4690085	2697300	A	G	5.53218e-06
4	rs16843217	2698230	G	A	0.000195023
4	rs3733215	2698364	C	T	1.39195e-05
4	rs231713	2699972	T	C	5.9661e-05
4	rs231695	2701099	T	G	-3.24059e-07
4	rs17681870	2702115	A	G	8.70013e-05
4	rs12499320	2703081	C	T	1.79167e-05
4	rs231697	2703101	T	G	-4.0149e-05
4	rs10937931	2704046	G	A	0.000212374
4	rs4690015	2707032	G	A	-1.32523e-05
4	rs232708	2710644	T	G	-5.21497e-06
4	rs2295499	2717690	C	T	7.35562e-06
4	rs642626	2720077	C	T	1.54964e-05
4	rs232711	2723249	A	C	-7.49619e-06
4	rs4690032	2723531	T	C	-2.93813e-06
4	rs11725776	2723869	G	T	0.000158856
4	rs12512746	2734492	A	G	6.68582e-05
4	rs12511418	2734859	C	A	-3.30461e-05
4	rs4690052	2736567	C	T	-2.06533e-06
4	rs7461	2743433	G	A	0.000109509
4	rs16843316	2743983	G	A	0.000166323
4	rs2269495	2744087	G	A	1.42663e-05
4	rs9683949	2744480	C	T	1.9278e-05
4	rs17831665	2744521	C	T	-1.67959e-05
4	rs3733223	2745508	C	A	4.21169e-05
4	rs13145281	2746285	A	C	0.000100948
4	rs762856	2746898	C	T	1.55516e-05
4	rs2341303	2747475	G	A	-7.10609e-06
4	rs16843344	2749343	C	A	0.000279832
4	rs16843349	2749759	C	T	0.000444668
4	rs17412860	2749838	T	C	2.41608e-05
4	rs4690060	2760222	G	A	-3.38015e-06
4	rs1268385	2762679	C	T	4.30158e-05
4	rs6600766	2768630	A	G	4.03918e-05
4	rs12504990	2770772	T	C	5.30324e-07
4	rs10011310	2784045	C	T	2.59573e-05
4	rs397292	2794320	T	C	4.77645e-05
4	rs385715	2795654	T	C	1.70045e-05
4	rs1751848	2804476	A	G	0.000154506
4	rs7677070	2812470	A	C	-4.60129e-05
4	rs450080	2814816	A	C	6.52163e-05
4	rs433030	2815632	G	A	3.99286e-05
4	rs1784148	2818484	A	G	1.85639e-06
4	rs1626813	2819063	G	A	3.05248e-06
4	rs3755882	2825660	G	A	-2.18237e-05
4	rs3213501	2826400	T	C	2.30799e-05
4	rs1709003	2830076	C	T	-8.5737e-06
4	rs1623454	2830602	G	A	1.49924e-05
4	rs231399	2831383	T	G	3.87272e-05
4	rs189139	2832727	C	T	4.15003e-05
4	rs231394	2836628	C	T	-5.14966e-05
4	rs9715869	2839659	G	A	2.69736e-05
4	rs35780153	2845274	C	T	5.66252e-05
4	rs1877723	2846799	C	T	2.9684e-05
4	rs16843452	2849168	C	T	-1.26644e-05
4	rs12503220	2850142	G	A	5.75195e-06
4	rs12509447	2861090	G	A	-1.36568e-05
4	rs1263360	2861430	A	G	-1.62289e-05
4	rs10026792	2862190	G	A	2.19656e-06
4	rs16843511	2873337	C	T	0.000290014
4	rs4690001	2875140	C	T	1.06142e-05
4	rs16843523	2878074	C	T	-1.03752e-05
4	rs2097081	2881109	G	A	6.12044e-06
4	rs624833	2881256	T	G	-3.08708e-05
4	rs1242228	2882007	C	T	-6.40847e-06
4	rs6824567	2883172	C	T	3.57e-05
4	rs3775068	2888441	A	G	5.22003e-05
4	rs3775067	2888622	G	A	1.27416e-05
4	rs2237004	2897274	C	T	7.6526e-07
4	rs2071695	2901349	A	G	-2.1743e-05
4	rs7678161	2901600	C	T	0.00010196
4	rs2285084	2906285	A	G	1.61627e-05
4	rs2239728	2906453	T	G	7.70401e-06
4	rs4961	2906707	G	T	-1.17302e-05
4	rs17834203	2913651	G	A	5.43518e-06
4	rs16843589	2916931	G	A	2.69032e-05
4	rs1012365	2917608	G	A	-2.05276e-05
4	rs1014947	2917646	C	T	3.60764e-05
4	rs4964	2928413	T	C	-1.55435e-06
4	rs1263347	2929023	T	C	-3.22093e-07
4	rs1263349	2934308	G	A	-1.6637e-05
4	rs1419045	2937485	T	G	6.47399e-05
4	rs2185885	2938419	A	G	1.07186e-05
4	rs1063744	2942209	T	G	-0.000210485
4	rs12503961	2942759	C	T	-3.04207e-05
4	rs1054090	2943361	T	C	7.27203e-06
4	rs2301376	2945516	A	G	1.85707e-05
4	rs16843629	2946481	A	G	-4.20584e-05
4	rs2488809	2948456	G	A	-7.01963e-05
4	rs7665452	2949878	A	G	-4.11279e-05
4	rs2995797	2950717	G	A	2.10206e-06
4	rs3021145	2950899	T	C	-5.0899e-05
4	rs2515960	2951804	A	G	-4.74806e-05
4	rs1063745	2952506	A	G	-1.53707e-05
4	rs7667661	2954717	G	A	-5.80091e-05
4	rs1475977	2955145	T	C	-7.31788e-06
4	rs1475975	2955465	T	C	-2.86615e-05
4	rs3021146	2958186	A	G	-5.11078e-06
4	rs2256086	2959672	A	G	1.89421e-05
4	rs2515963	2960430	C	T	1.10427e-05
4	rs2185886	2971497	T	C	-1.63889e-05
4	rs2471322	2974086	T	C	-1.09853e-05
4	rs3021140	2979030	C	T	1.83256e-05
4	rs2471351	2984903	T	C	2.66925e-05
4	rs2051556	2990338	G	T	2.25481e-05
4	rs2051555	2990375	G	A	1.02333e-05
4	rs2960306	2990499	G	T	-3.48759e-05
4	rs2960308	2991040	G	A	-5.19003e-05
4	rs2471340	2992341	G	T	-1.2289e-05
4	rs2471338	2994107	T	G	-8.58662e-06
4	rs2471337	2994986	T	C	-6.54611e-05
4	rs2471336	2997611	T	C	3.07854e-05
4	rs13111777	2999100	C	A	-2.05464e-05
4	rs1024323	3006043	C	T	4.35698e-06
4	rs2488812	3008649	G	A	-5.01902e-05
4	rs2471325	3024044	C	T	-2.97925e-06
4	rs1891710	3024723	A	G	-3.33186e-05
4	rs2515943	3025015	T	C	-8.56387e-05
4	rs2471327	3026173	G	A	2.71561e-06
4	rs2342295	3027493	G	A	2.36749e-05
4	rs2515933	3027897	T	C	7.83154e-06
4	rs12506119	3033751	G	A	1.3885e-05
4	rs2515930	3036004	G	A	-0.000205379
4	rs2857839	3036630	T	C	-5.46593e-06
4	rs2187695	3038551	T	C	-1.35152e-05
4	rs1801058	3039150	T	C	2.9801e-06
4	rs2798303	3040587	T	C	-3.28356e-05
4	rs2471343	3042902	C	A	-4.98023e-05
4	rs2471347	3044435	G	A	-3.22099e-06
4	rs2798285	3046053	T	C	6.9567e-05
4	rs2798289	3047537	T	C	3.40946e-05
4	rs1313768	3054017	T	C	-1.13922e-05
4	rs1313772	3058583	A	G	8.59541e-06
4	rs9993542	3068545	C	T	-2.53846e-05
4	rs762855	3074795	A	G	1.17497e-06
4	rs3856973	3080173	G	A	2.35584e-05
4	rs7664480	3084269	C	A	0.00012364
4	rs2285086	3089259	A	G	4.62626e-05
4	rs7688390	3098889	G	A	6.4815e-06
4	rs2024115	3104568	A	G	5.74156e-05
4	rs7665816	3107604	G	A	-6.46354e-05
4	rs7693317	3107664	A	G	0.000111052
4	rs10015979	3109442	A	G	-1.16835e-05
4	rs16843824	3109870	C	T	-0.000128185
4	rs7691627	3111410	G	A	-8.18914e-06
4	rs10002065	3114501	T	C	7.47553e-05
4	rs2071655	3118116	T	G	-2.44986e-05
4	rs16843856	3118433	G	A	-0.000803961
4	rs363070	3131573	A	G	-7.78658e-05
4	rs363084	3132436	G	A	-3.68003e-05
4	rs363082	3132713	T	C	1.99383e-07
4	rs363080	3133911	C	T	1.53685e-05
4	rs363078	3134726	T	C	-9.30962e-06
4	rs363066	3135953	T	G	-7.35721e-06
4	rs12502045	3147268	C	T	1.20492e-05
4	rs6855981	3148276	G	A	0.000107059
4	rs11731237	3151813	C	T	1.9595e-05
4	rs363101	3156344	T	C	-5.70184e-05
4	rs363100	3160307	A	G	-2.66184e-05
4	rs6839274	3160630	A	G	-5.46896e-05
4	rs363098	3174256	T	C	-5.92463e-05
4	rs363097	3177259	A	G	-0.00014588
4	rs363096	3180021	T	C	6.11249e-06
4	rs363094	3184229	A	G	-5.12795e-05
4	rs2298969	3186244	A	G	0.000102309
4	rs10488840	3186993	G	A	-0.000185703
4	rs363093	3188265	C	T	-5.9049e-06
4	rs363125	3189547	C	A	2.84008e-05
4	rs16844026	3190533	C	T	-7.495e-05
4	rs363092	3196029	A	C	2.24793e-06
4	rs363091	3202138	G	A	-1.51487e-05
4	rs363089	3203578	A	G	1.3522e-05
4	rs362338	3212079	G	A	-4.84396e-05
4	rs362331	3215835	T	C	7.51286e-07
4	rs362275	3224602	C	T	-1.1238e-05
4	rs82333	3225389	A	G	-1.64146e-06
4	rs110501	3225478	T	C	-1.2428e-05
4	rs362273	3227419	A	G	0.000155028
4	rs2276881	3231661	G	A	4.80624e-05
4	rs362272	3234980	G	A	5.27976e-05
4	rs362313	3235589	C	T	0.000134389
4	rs2269499	3239702	C	T	0.000160209
4	rs2071704	3240159	C	T	6.69957e-06
4	rs362306	3242100	G	A	7.69248e-05
4	rs362303	3242307	C	T	-1.24341e-06
4	rs3129322	3252852	T	C	0.000138835
4	rs3095073	3263138	G	A	5.81068e-06
4	rs3095081	3263776	C	T	-4.81574e-06
4	rs3129319	3265381	A	G	5.51627e-05
4	rs3095079	3265414	C	T	-7.07937e-07
4	rs3095077	3265710	C	T	6.30162e-06
4	rs2798224	3267668	G	A	4.739e-05
4	rs16844106	3270348	C	T	-0.00015056
4	rs2798221	3270488	T	C	1.18532e-05
4	rs9996868	3275484	C	T	-7.6423e-07
4	rs10937921	3276491	C	T	-5.56943e-06
4	rs3135066	3278517	C	T	-7.45993e-06
4	rs12508004	3282848	C	T	4.15754e-05
4	rs7658462	3283422	C	T	-3.48472e-05
4	rs12506821	3284560	T	C	7.83458e-06
4	rs6446731	3284751	G	A	2.18068e-05
4	rs3129317	3287655	A	G	-5.46839e-06
4	rs10019606	3291312	G	A	-5.59686e-06
4	rs1138690	3291401	G	T	-3.39898e-05
4	rs10022193	3291694	G	A	-2.42639e-05
4	rs13150521	3301107	G	A	4.73581e-05
4	rs994426	3303976	A	G	5.57279e-05
4	rs2239725	3305739	C	T	-5.77137e-05
4	rs3129308	3309272	G	A	-4.96273e-06
4	rs2749786	3314966	T	C	3.54279e-06
4	rs2236052	3318413	A	G	3.05491e-05
4	rs2281470	3319553	C	T	5.88132e-05
4	rs12643903	3321694	G	A	9.19486e-05
4	rs2857859	3322140	C	T	-3.32781e-07
4	rs2857861	3323767	C	T	-1.98641e-05
4	rs7668784	3339038	G	T	-2.05083e-05
4	rs2749782	3339761	T	C	-3.13615e-05
4	rs7688715	3342137	G	A	4.90737e-05
4	rs2073286	3344891	T	C	4.23068e-05
4	rs2749781	3346617	T	C	-3.32308e-05
4	rs2749779	3350248	A	G	6.81698e-05
4	rs2749775	3355538	C	T	6.796e-06
4	rs17182201	3363994	C	T	-2.69174e-05
4	rs16844212	3369099	C	T	-2.86092e-05
4	rs7435601	3369645	T	C	-1.16797e-05
4	rs12640186	3374539	C	T	4.28261e-05
4	rs6855619	3375722	C	T	-6.22739e-05
4	rs10212869	3376302	A	G	-8.43747e-05
4	rs3129330	3379380	C	T	3.66727e-05
4	rs1005187	3384844	A	G	-5.29961e-06
4	rs11730455	3385540	A	C	1.05305e-05
4	rs1894442	3386315	T	C	1.89567e-05
4	rs16844249	3387148	C	T	5.01945e-05
4	rs2269496	3390146	T	C	-1.38526e-06
4	rs13127597	3390272	C	A	5.74034e-05
4	rs11732375	3396963	G	A	0.000183834
4	rs12648723	3398390	G	A	4.98889e-05
4	rs16844277	3404052	C	T	5.85485e-05
4	rs6852186	3405165	C	T	0.000134182
4	rs1962767	3407694	G	A	0.000113929
4	rs16844280	3409024	C	T	0.000331408
4	rs16844282	3409091	G	A	4.42672e-05
4	rs1730768	3409359	A	G	-6.87975e-05
4	rs6446740	3409383	G	A	4.37933e-06
4	rs1406674	3409700	C	T	-7.26435e-06
4	rs13109976	3411058	A	G	-0.00030674
4	rs1320763	3413209	T	C	1.70645e-05
4	rs1320762	3413613	G	A	-2.35863e-05
4	rs10027926	3414654	G	A	-2.88659e-05
4	rs3213506	3417484	G	A	-2.58244e-06
4	rs16844307	3418165	C	T	-0.000155353
4	rs16844309	3418266	G	A	-1.38337e-05
4	rs762864	3419677	G	A	-0.000485682
4	rs12641989	3419840	G	A	-9.51748e-05
4	rs3088231	3422211	G	A	-4.2688e-05
4	rs4690096	3434336	G	T	-1.53043e-05
4	rs6818397	3434885	T	G	2.22134e-05
4	rs13116176	3436588	G	A	-4.32274e-05
4	rs16844364	3438643	G	A	3.19877e-07
4	rs2073505	3444503	G	A	-3.86039e-05
4	rs4690097	3445745	C	T	-8.25159e-06
4	rs3748034	3446091	G	T	5.24541e-06
4	rs4690098	3447156	C	T	-0.00111425
4	rs16844383	3447243	C	T	-1.81523e-06
4	rs16844401	3449652	G	A	-0.000323511
4	rs28468427	3449886	G	A	-7.92129e-06
4	rs1730794	3451960	C	T	-0.000126962
4	rs1203111	3454304	G	A	-2.75314e-05
4	rs4690099	3454454	C	T	1.05381e-05
4	rs2091626	3461900	G	T	-6.5791e-05
4	rs10022329	3467519	G	T	-0.000134512
4	rs6831256	3473139	A	G	3.99708e-05
4	rs6842419	3477299	G	A	-2.21831e-05
4	rs2699429	3480136	T	C	-1.60134e-05
4	rs6855656	3481126	T	C	2.91839e-06
4	rs1881803	3485786	A	G	-1.95624e-05
4	rs731450	3490328	C	T	-2.95039e-05
4	rs13146709	3493215	C	T	1.01848e-06
4	rs2699416	3494055	T	C	-7.66164e-06
4	rs13115832	3494344	C	T	-2.02224e-05
4	rs6811423	3494600	A	G	1.44203e-05
4	rs6850908	3494898	C	T	5.85342e-05
4	rs16844464	3494956	C	T	-0.000119258
4	rs2699414	3495950	C	T	-0.000131363
4	rs10937930	3496110	C	T	6.92691e-05
4	rs1054662	3496150	A	G	-1.97115e-05
4	rs2105849	3496205	C	T	-2.60471e-05
4	rs13136935	3496940	C	T	-7.86794e-06
4	rs2699411	3498170	C	T	-4.39481e-05
4	rs3135164	3498448	T	C	-3.57188e-05
4	rs16844487	3498896	G	A	4.07652e-05
4	rs7680504	3499153	G	A	-2.32158e-05
4	rs2858023	3504562	C	T	2.45452e-06
4	rs3468	3505448	G	A	-8.39304e-07
4	rs3184	3510514	T	C	6.66536e-06
4	rs3182	3510598	G	A	-4.5924e-06
4	rs3183	3510615	A	G	-2.76147e-06
4	rs1741556	3513125	A	G	7.86627e-06
4	rs1049574	3514539	G	A	-3.59517e-05
4	rs6789	3514695	A	G	-1.42685e-05
4	rs13109504	3522683	C	T	4.1714e-05
4	rs1730775	3525057	G	A	-2.38921e-05
4	rs1800485	3526786	C	T	3.52109e-05
4	rs762870	3528200	T	C	2.04441e-05
4	rs2237011	3529671	C	A	-0.000151217
4	rs867246	3530743	C	T	1.75175e-05
4	rs1613904	3532128	T	G	-6.94425e-06
4	rs1794429	3533066	C	T	-3.47134e-05
4	rs7672287	3536002	A	C	4.89212e-06
4	rs2073502	3536112	T	C	-2.03807e-05
4	rs6821202	3541587	A	C	-0.000665768
4	rs10025260	3599450	G	A	-8.44216e-06
4	rs6856283	3602109	G	A	-7.62494e-06
4	rs177800	3644678	G	A	-6.78334e-05
4	rs177798	3644957	C	T	-0.000143702
4	rs177795	3647113	G	T	1.00138e-05
4	rs17202883	3650826	C	T	5.14516e-06
4	rs177789	3651101	C	T	-2.85151e-05
4	rs4916611	3652592	G	A	-1.33991e-05
4	rs12644079	3656174	C	A	5.79151e-06
4	rs177778	3657065	C	T	-4.00893e-05
4	rs177776	3658742	G	A	8.8594e-06
4	rs11731847	3659574	C	T	2.07446e-05
4	rs177773	3661211	G	A	-5.79991e-05
4	rs16844722	3663243	G	T	-5.15934e-06
4	rs16844725	3663463	C	T	-3.07861e-05
4	rs177769	3664206	A	G	1.00581e-05
4	rs16844747	3668328	C	T	4.08148e-05
4	rs2880892	3683269	G	A	3.39792e-06
4	rs2748789	3710982	A	G	2.51494e-05
4	rs2857969	3712082	G	A	3.53329e-05
4	rs16844797	3713599	C	T	-4.45683e-05
4	rs10937909	3714339	T	C	-2.7838e-05
4	rs2748787	3714659	G	T	-3.1072e-06
4	rs2748785	3715125	T	C	1.11471e-05
4	rs2748783	3715603	T	C	1.93708e-05
4	rs11725040	3719026	C	A	-1.24308e-05
4	rs11938629	3719380	A	G	-2.48396e-05
4	rs2748778	3719663	A	G	3.27089e-05
4	rs2748777	3719829	G	A	5.95549e-06
4	rs2748776	3719918	C	T	6.32618e-06
4	rs7377501	3721269	A	C	1.33576e-05
4	rs7375509	3721299	G	A	3.65333e-05
4	rs2748763	3722407	A	G	0.000203755
4	rs2748762	3722559	G	A	5.85361e-06
4	rs2092898	3729652	A	G	9.90776e-08
4	rs1894441	3734895	T	C	-3.79773e-05
4	rs4498196	3747842	A	C	7.02336e-05
4	rs3935655	3760093	A	G	-1.4841e-06
4	rs13118771	3765755	C	T	-6.9189e-05
4	rs9714431	3767394	A	G	-0.000806822
4	rs7440077	3792442	T	C	-1.95387e-05
4	rs28622001	3793990	A	G	4.09515e-06
4	rs28610504	3796387	C	T	1.14374e-05
4	rs28428784	3823658	G	A	-1.39954e-05
4	rs28590539	3824221	C	T	2.68791e-06
4	rs28687658	3845104	G	T	0.000104586
4	rs3889790	3923728	A	G	4.67429e-05
4	rs4974767	3980138	C	A	4.48278e-07
4	rs7679962	4167133	C	T	2.46621e-05
4	rs2920250	4183931	C	T	9.14456e-05
4	rs6840829	4185610	C	T	-2.68519e-05
4	rs2083724	4190942	A	G	2.47398e-05
4	rs2916408	4193060	T	C	8.51204e-06
4	rs2920168	4194166	A	G	-1.8393e-06
4	rs2980114	4194462	C	T	-1.94736e-05
4	rs2920172	4196446	A	G	-1.32278e-05
4	rs2916420	4205353	C	A	-3.70516e-05
4	rs2916422	4206953	G	A	1.03272e-05
4	rs1991918	4207319	G	T	6.75515e-06
4	rs1991917	4207366	T	G	-8.20622e-05
4	rs1991914	4209113	C	A	-3.02131e-05
4	rs2916424	4209796	G	A	-2.6212e-06
4	rs2920180	4215172	G	A	1.83629e-05
4	rs2920244	4238315	G	T	1.49564e-05
4	rs2980103	4245740	A	G	-3.97086e-05
4	rs3846232	4247059	T	C	2.53694e-05
4	rs2916468	4249300	T	C	1.31355e-05
4	rs2916464	4249620	T	C	-2.32848e-05
4	rs2980098	4252956	A	G	2.66737e-05
4	rs2916457	4253074	T	C	-5.26207e-05
4	rs2916456	4254798	C	T	-4.29935e-05
4	rs2980092	4257255	C	T	-8.5582e-06
4	rs3856969	4257669	C	T	2.08073e-05
4	rs3856970	4257825	G	A	8.0345e-06
4	rs6446560	4257901	C	T	9.34384e-06
4	rs2980091	4258887	C	T	-2.1386e-05
4	rs11940152	4258900	C	T	2.11684e-05
4	rs11936688	4259052	G	A	2.40931e-05
4	rs11943160	4259085	T	G	-3.00971e-05
4	rs934498	4262006	G	T	8.37891e-05
4	rs10937817	4263087	T	G	-7.31286e-06
4	rs2920228	4263579	A	C	1.4036e-05
4	rs2272740	4275287	C	T	0.000254192
4	rs2272738	4283676	G	A	-5.14128e-06
4	rs2980214	4285221	A	C	-0.000184002
4	rs3775339	4286503	T	C	8.44741e-06
4	rs2280927	4287476	G	T	2.39304e-05
4	rs2117286	4287796	A	G	1.23252e-05
4	rs3116065	4290105	T	C	1.75439e-05
4	rs2980155	4291205	C	T	3.3578e-06
4	rs2980156	4291517	T	C	-3.48845e-06
4	rs2916433	4292823	A	G	-1.05676e-05
4	rs1530339	4294145	T	C	-8.3012e-05
4	rs2916430	4294251	G	T	-1.2661e-05
4	rs4689241	4296665	G	A	-3.00149e-05
4	rs2980162	4296690	A	G	2.76037e-05
4	rs2980164	4297389	G	A	4.6007e-05
4	rs6850945	4297796	A	G	-7.07582e-05
4	rs2920174	4298599	G	A	-5.60428e-05
4	rs2980169	4301077	G	A	9.02484e-06
4	rs2920217	4304522	A	C	1.00694e-05
4	rs4689254	4304605	G	A	8.93518e-05
4	rs17701546	4305657	C	T	1.1531e-05
4	rs2920215	4305733	A	C	-0.000176121
4	rs17701611	4305867	G	A	-9.84353e-05
4	rs894486	4308513	T	C	-2.5558e-06
4	rs12642617	4309280	C	T	4.60704e-05
4	rs2916458	4309677	G	A	-0.000146504
4	rs2920206	4315207	G	A	-3.72071e-05
4	rs2920205	4315252	C	T	-5.13209e-05
4	rs16835572	4315947	C	T	0.000207983
4	rs2980181	4316736	C	T	2.47136e-05
4	rs6839561	4320468	T	G	-5.94142e-06
4	rs2920197	4321927	G	A	4.91993e-05
4	rs2294106	4323754	A	G	-2.12894e-05
4	rs894484	4323865	G	A	7.69019e-05
4	rs10006433	4326463	C	T	-2.97058e-06
4	rs1020265	4327912	C	T	-1.41465e-05
4	rs1031095	4333418	A	G	2.07842e-05
4	rs2980206	4335824	T	C	-5.53838e-06
4	rs2980207	4336008	C	T	3.33964e-06
4	rs4689302	4336383	A	G	1.71259e-05
4	rs6819876	4339979	G	A	-6.90042e-07
4	rs2920191	4340034	C	T	-1.54887e-05
4	rs2980141	4341335	T	C	1.28311e-05
4	rs10001793	4341573	T	C	-1.64544e-05
4	rs4688956	4343240	C	T	3.20316e-05
4	rs4689307	4343261	G	A	0.00012943
4	rs7695197	4345379	T	C	-4.0215e-06
4	rs4689314	4346065	T	C	-1.67141e-05
4	rs10027109	4346237	G	A	-2.56738e-05
4	rs13103109	4346373	C	T	-3.72769e-05
4	rs3981	4346427	G	A	-7.37263e-06
4	rs12641832	4346465	T	C	-1.76445e-05
4	rs16835627	4346538	T	C	-5.90456e-05
4	rs13147893	4347871	G	A	-2.13523e-06
4	rs13434731	4348876	C	T	4.69895e-05
4	rs7668915	4349205	A	G	3.02967e-05
4	rs6843595	4351730	G	A	-3.5767e-05
4	rs2369105	4353086	A	G	-8.83438e-05
4	rs7677584	4354778	C	T	-2.9567e-06
4	rs6446632	4355380	T	C	4.65572e-05
4	rs4689326	4357651	G	A	-7.3095e-05
4	rs7674400	4360381	A	G	2.14025e-05
4	rs4689340	4365066	C	T	-1.38875e-05
4	rs12639864	4370684	C	T	-2.69397e-05
4	rs7664767	4371097	A	G	1.35025e-06
4	rs12512085	4372439	G	A	-4.60373e-05
4	rs7438169	4375243	G	A	-3.85733e-05
4	rs6825630	4381429	G	T	1.67356e-05
4	rs4305464	4387560	C	T	7.48818e-06
4	rs7699123	4391209	G	A	-4.52706e-07
4	rs7686373	4391311	T	C	1.47674e-05
4	rs7670059	4391648	G	T	-5.95811e-06
4	rs6828063	4392146	G	A	-2.1092e-05
4	rs4689416	4392357	C	T	3.25143e-06
4	rs4689417	4392393	C	A	-5.0115e-05
4	rs3792686	4393068	T	C	3.53421e-07
4	rs4689423	4393557	G	A	2.4299e-05
4	rs10017186	4394618	C	T	-9.5572e-06
4	rs13128917	4395704	A	G	4.84644e-07
4	rs6856236	4396541	G	A	1.72401e-05
4	rs4555567	4397537	G	A	-9.22745e-06
4	rs4402980	4402199	G	T	-1.58658e-05
4	rs4582096	4402346	G	T	-4.90219e-06
4	rs9990565	4405881	C	T	1.73598e-05
4	rs9990659	4405969	C	T	1.32462e-05
4	rs9997952	4406051	T	C	1.88337e-05
4	rs9990959	4406259	C	T	-1.21815e-05
4	rs6446641	4407217	T	C	9.63032e-06
4	rs11726155	4410007	C	T	1.22597e-06
4	rs7679985	4413883	A	G	0.000157121
4	rs10937870	4414290	A	G	1.53836e-05
4	rs7693096	4415850	A	G	0.00020369
4	rs6825715	4436436	T	C	0.000119207
4	rs11734030	4442734	C	T	1.38971e-06
4	rs7699727	4446464	T	G	-6.48567e-06
4	rs13136034	4450701	C	T	4.39291e-05
4	rs7690810	4460203	G	A	1.95013e-05
4	rs11729131	4460925	G	T	3.45116e-05
4	rs10019872	4466096	C	A	0.000169921
4	rs6816884	4473216	G	A	0.000149549
4	rs9990629	4474034	T	C	-4.96211e-06
4	rs10019712	4474201	G	A	3.02961e-06
4	rs11722452	4479811	G	A	-1.91851e-05
4	rs6446652	4487383	A	G	3.17165e-05
4	rs6838568	4498594	C	T	-4.78362e-05
4	rs4689117	4500037	A	G	2.52733e-05
4	rs4689118	4500129	T	C	3.57113e-05
4	rs10516165	4509754	T	C	1.21924e-05
4	rs6819165	4513013	C	T	-3.02089e-05
4	rs6446656	4516342	A	G	2.04683e-06
4	rs9654059	4520962	G	A	-2.65285e-05
4	rs8180115	4521915	T	C	-3.82668e-06
4	rs11730494	4522119	T	C	-0.000108286
4	rs16835830	4523198	A	G	-4.29107e-07
4	rs12504020	4524826	T	C	8.2442e-06
4	rs10937873	4525074	G	A	-1.81314e-05
4	rs10937874	4525129	T	C	-7.96213e-06
4	rs6817718	4525509	C	T	-2.00212e-06
4	rs7684307	4533974	C	T	2.96669e-05
4	rs28695605	4534579	A	C	-3.28102e-05
4	rs7691625	4535376	C	T	-9.11678e-06
4	rs10018574	4535733	C	T	5.92407e-06
4	rs3910659	4537916	T	G	1.90654e-05
4	rs4689169	4540878	C	T	-1.66059e-05
4	rs4689880	4541405	T	C	2.97728e-05
4	rs4689881	4542346	C	T	-1.14656e-06
4	rs13115084	4546923	A	G	1.93644e-05
4	rs10516167	4548477	C	A	3.01697e-05
4	rs6829211	4550632	A	C	3.30034e-06
4	rs16835882	4551611	C	T	-2.42246e-05
4	rs7689784	4555497	T	C	1.98288e-05
4	rs12646052	4557259	T	G	-6.02098e-05
4	rs10020363	4558798	T	C	5.51462e-05
4	rs1345041	4559234	C	T	1.00935e-05
4	rs4689885	4560776	C	T	-4.43008e-06
4	rs10016411	4562916	T	C	2.56966e-05
4	rs4689174	4579042	G	A	-3.70525e-05
4	rs1866877	4579203	A	G	-4.2082e-05
4	rs13152210	4582410	A	G	-2.7406e-05
4	rs10428352	4586438	C	T	-4.60232e-05
4	rs6446665	4593893	C	A	6.67944e-06
4	rs6446667	4594026	G	A	3.66349e-05
4	rs4689891	4594334	G	A	2.5936e-05
4	rs4689893	4594743	G	A	2.17549e-05
4	rs2369286	4595540	G	A	-3.46606e-05
4	rs751262	4595807	C	T	-2.05133e-05
4	rs12509575	4602813	C	T	6.63484e-05
4	rs16835941	4611819	G	A	-4.69397e-06
4	rs6824295	4614280	C	T	-2.72026e-06
4	rs16835950	4614864	G	A	0.000143806
4	rs1837711	4615708	A	G	-4.20554e-06
4	rs9991198	4617105	C	T	-0.000100501
4	rs6831607	4617756	G	A	-2.05777e-05
4	rs838957	4625292	G	A	0.000504488
4	rs4689179	4626713	G	A	-0.000125936
4	rs2102528	4631235	T	C	-5.96507e-05
4	rs16835979	4635276	C	A	-1.90131e-05
4	rs10022279	4635372	T	C	-0.000204724
4	rs17706055	4638578	G	T	8.91048e-05
4	rs838958	4639545	A	C	3.99852e-05
4	rs12649814	4642440	G	T	5.03345e-05
4	rs17706166	4642886	A	C	-1.04744e-05
4	rs870142	4648047	C	T	-0.000346578
4	rs6818775	4648918	A	G	-9.48669e-05
4	rs4689911	4651063	C	T	3.85612e-06
4	rs756239	4651533	G	A	1.02299e-05
4	rs6830734	4653004	T	C	-3.33313e-06
4	rs2063413	4654357	T	C	6.10054e-05
4	rs11727244	4654740	T	C	-1.36292e-05
4	rs4689180	4659231	G	A	-3.3485e-05
4	rs10937881	4664030	G	A	0.000350674
4	rs4689915	4666330	A	G	-3.34375e-06
4	rs7694788	4673698	T	C	1.68596e-05
4	rs6446675	4675296	G	A	0.00010526
4	rs4552410	4678511	C	T	1.83278e-05
4	rs11730104	4682267	T	G	6.89279e-06
4	rs13149758	4682289	A	G	-9.05406e-05
4	rs2136843	4685195	A	G	-5.44142e-06
4	rs2369289	4685587	G	A	3.49045e-05
4	rs10009731	4685736	T	C	1.6693e-05
4	rs17707114	4686072	G	A	4.56267e-05
4	rs4594662	4687278	C	T	-1.47693e-05
4	rs4458410	4687339	A	G	1.10132e-05
4	rs7694974	4687637	A	G	1.20212e-05
4	rs6818421	4689562	A	C	1.55946e-05
4	rs12644895	4691431	G	A	3.50787e-05
4	rs6446678	4692064	T	C	3.05254e-05
4	rs2887447	4692728	A	G	1.49578e-06
4	rs13149919	4694354	C	T	-4.20997e-05
4	rs11732485	4696955	C	A	1.55354e-05
4	rs17713046	4697613	A	G	5.52638e-05
4	rs7656684	4697671	G	A	1.4032e-05
4	rs17656479	4697784	A	G	-2.90893e-05
4	rs7690052	4700606	C	T	-3.77953e-05
4	rs6813144	4705578	T	C	-1.41129e-05
4	rs7656737	4706317	A	G	1.49572e-05
4	rs2280040	4710203	T	C	-2.72798e-06
4	rs12696703	4711169	G	A	7.85698e-05
4	rs11942710	4713308	C	T	2.4344e-05
4	rs12648481	4716184	G	A	3.43094e-06
4	rs17713587	4716521	C	A	4.50818e-05
4	rs1000579	4719494	A	G	8.15872e-06
4	rs10004542	4720455	A	G	-1.86463e-06
4	rs1000578	4721078	G	A	-1.22575e-06
4	rs10005921	4721900	C	A	1.6389e-05
4	rs10013273	4721965	T	C	-3.04309e-05
4	rs16836123	4722323	G	A	-4.33224e-05
4	rs11724809	4723984	A	G	1.27083e-06
4	rs13130037	4724676	A	C	-2.75319e-05
4	rs9996403	4727191	G	A	-1.84896e-05
4	rs10009773	4727223	A	G	-1.896e-06
4	rs10005569	4727507	C	T	4.791e-05
4	rs6814552	4728354	G	T	3.79196e-05
4	rs6830955	4733094	C	T	-5.12797e-05
4	rs11732031	4736561	C	A	-1.56122e-05
4	rs4381992	4739301	G	T	4.89767e-05
4	rs4689929	4739625	G	T	3.49324e-06
4	rs4555568	4744339	C	T	8.45613e-05
4	rs6822612	4744593	C	A	4.11651e-05
4	rs6838223	4744611	T	C	6.56067e-06
4	rs2172445	4745726	G	A	-6.98794e-06
4	rs4444765	4748273	A	G	1.78746e-05
4	rs767564	4749898	G	A	8.93992e-05
4	rs7663990	4754484	C	T	-5.29157e-06
4	rs1318947	4761862	A	G	1.58341e-05
4	rs1022136	4762315	A	G	-1.39365e-05
4	rs6854227	4762672	A	G	-0.000168968
4	rs1039905	4763850	T	C	1.3125e-05
4	rs1039906	4764026	C	T	-1.10259e-05
4	rs6830371	4767695	C	T	5.20075e-05
4	rs12186237	4774402	G	A	-6.48011e-06
4	rs9291151	4775137	C	T	6.44173e-05
4	rs10033073	4775401	A	G	-4.06555e-05
4	rs6831656	4776617	G	A	-4.34144e-05
4	rs6817123	4776774	A	G	2.85672e-05
4	rs7673997	4778948	A	G	-2.67893e-05
4	rs1533095	4782575	A	G	-1.59618e-05
4	rs6819850	4784097	C	T	-3.38861e-05
4	rs2933568	4784580	T	C	3.17315e-05
4	rs7663600	4786727	G	A	2.52543e-06
4	rs1510799	4787048	G	T	4.12122e-05
4	rs10937891	4792249	C	T	5.6434e-05
4	rs2941615	4793578	A	G	1.21704e-05
4	rs7681595	4794814	G	T	1.51308e-06
4	rs2933572	4799692	G	A	5.29566e-05
4	rs2933573	4802946	G	A	2.58841e-05
4	rs16836282	4803407	G	A	5.48523e-05
4	rs2087864	4803437	T	C	1.30399e-05
4	rs2087865	4803675	A	G	1.04566e-05
4	rs13117653	4805454	G	A	-2.95519e-06
4	rs6446687	4807000	C	A	-7.73819e-05
4	rs7686968	4808354	G	A	-2.87411e-05
4	rs12650814	4808784	G	T	1.42633e-05
4	rs4689937	4808814	T	C	7.22355e-06
4	rs4689941	4809353	A	C	9.43213e-06
4	rs6832194	4809607	A	G	-8.0698e-06
4	rs1873843	4812859	C	A	-8.99377e-05
4	rs1907991	4813322	C	T	9.48344e-05
4	rs17659785	4814852	C	T	4.27152e-05
4	rs4348042	4815336	C	A	5.3306e-05
4	rs1907989	4818925	A	G	2.45258e-05
4	rs1907987	4819240	G	A	4.4402e-05
4	rs1907986	4819408	G	A	7.86754e-05
4	rs2172443	4819565	A	G	6.31888e-07
4	rs749287	4820553	G	A	-3.617e-05
4	rs749286	4820679	T	C	-6.38994e-05
4	rs4689946	4820813	C	T	-1.41983e-05
4	rs10213058	4822093	A	G	-7.07731e-06
4	rs10212960	4822309	C	T	7.20425e-05
4	rs6852205	4824151	C	T	-4.88017e-06
4	rs10937895	4824851	G	A	-6.34142e-06
4	rs6833060	4826875	A	G	-4.41705e-05
4	rs9291153	4827883	A	G	0.000123233
4	rs7666443	4837058	T	C	-1.78119e-05
4	rs4597767	4848349	G	A	2.54471e-05
4	rs3733397	4849402	A	G	-5.85538e-06
4	rs11726039	4849470	T	C	-6.94927e-05
4	rs12502361	4850006	A	G	5.5956e-05
4	rs10034377	4850071	G	T	1.58839e-05
4	rs6446691	4851101	T	C	6.61338e-06
4	rs6819546	4851979	T	C	-3.84738e-05
4	rs868256	4852156	A	G	-2.55763e-05
4	rs884690	4852354	G	A	-6.33175e-06
4	rs4348044	4852867	T	C	-4.73736e-05
4	rs12498543	4883459	C	T	-3.32894e-05
4	rs2968684	4888990	C	T	-2.65165e-05
4	rs4280680	4889621	C	A	-3.21109e-06
4	rs2968668	4889815	G	T	-4.92214e-06
4	rs16836361	4890733	G	T	-7.95587e-06
4	rs6817411	4891148	C	T	-4.29297e-05
4	rs11944652	4892294	T	C	1.52477e-06
4	rs4689185	4895024	G	A	-3.7719e-05
4	rs2968686	4895897	T	C	-5.11795e-06
4	rs13118392	4896233	A	G	1.96496e-05
4	rs4331717	4901085	A	G	6.9527e-06
4	rs13109344	4901712	A	G	7.4584e-05
4	rs4566595	4905782	C	A	-1.37993e-05
4	rs4488884	4905825	A	G	-6.74898e-05
4	rs2968690	4907161	A	G	-1.23613e-05
4	rs4689961	4908020	A	G	-1.04366e-05
4	rs6446700	4911642	A	G	-6.97765e-06
4	rs4593079	4912942	A	G	5.56326e-05
4	rs4639019	4917971	C	A	0.00010728
4	rs736405	4923296	C	T	1.0441e-05
4	rs2241144	4924269	C	T	1.17184e-05
4	rs13139027	4926166	G	A	9.60975e-06
4	rs10007275	4933858	T	C	5.70242e-05
4	rs6446716	4937762	A	G	-8.91963e-06
4	rs6827328	4937820	T	C	2.66203e-06
4	rs4689964	4938937	C	T	-1.92652e-06
4	rs6834850	4939110	T	C	2.18354e-05
4	rs6849207	4939347	G	A	0.000139248
4	rs11946368	4939423	G	A	7.34691e-06
4	rs16836411	4939556	C	T	5.82004e-05
4	rs1010776	4942150	C	T	1.49014e-06
4	rs41355250	4942822	C	T	4.36022e-05
4	rs755929	4943263	G	A	5.22272e-06
4	rs755927	4943456	A	G	0.000234158
4	rs16836437	4944468	A	G	-8.33279e-05
4	rs10516170	4945172	C	T	4.67439e-05
4	rs16836449	4945699	A	C	1.26931e-06
4	rs4234841	4946111	T	G	-4.77319e-06
4	rs7661057	4946676	G	T	0.000123164
4	rs11721707	4949471	A	G	7.34608e-05
4	rs2968680	4950210	T	C	3.5357e-05
4	rs11728854	4952425	G	A	-1.92354e-05
4	rs16836497	4952677	T	C	1.68298e-07
4	rs11732156	4952811	C	T	0.000124817
4	rs11737428	4953086	T	C	2.95772e-05
4	rs16836513	4953785	T	C	2.22364e-05
4	rs4574343	4953904	C	T	0.000229879
4	rs2968709	4954275	T	C	-1.04057e-05
4	rs4689192	4962927	T	C	-3.27847e-05
4	rs6813941	4964637	C	T	-2.10724e-05
4	rs4689965	4965186	A	G	-5.47359e-05
4	rs10012360	4969916	C	A	-0.000126939
4	rs11734790	4970920	A	G	-1.12311e-05
4	rs11939863	4971009	C	T	-1.28627e-05
4	rs10223021	4972091	T	C	4.65178e-07
4	rs2968671	4974670	A	C	-0.000188786
4	rs4541450	4979647	G	A	-7.27404e-05
4	rs2968674	4981782	G	A	-6.18983e-06
4	rs4309778	4982097	T	C	-3.11854e-05
4	rs4689967	4984192	G	A	6.1774e-05
4	rs10026871	4985508	C	A	5.37982e-05
4	rs4689968	4985810	T	C	3.34908e-05
4	rs4370074	4990755	T	C	-1.46748e-05
4	rs10022680	4991380	G	A	4.58036e-06
4	rs4522817	4995876	G	A	4.20009e-05
4	rs4072934	5005218	A	G	1.58181e-05
4	rs13102541	5005627	G	A	1.71527e-05
4	rs4392464	5005698	A	G	4.75233e-05
4	rs7659395	5007377	G	T	9.33929e-05
4	rs12510818	5010422	C	T	5.45139e-06
4	rs9999422	5010866	T	G	-8.29715e-06
4	rs6810546	5014223	T	C	-4.91003e-05
4	rs6820110	5033426	T	C	2.23083e-05
4	rs4527429	5039226	C	T	4.08966e-05
4	rs11732574	5043674	T	C	1.38384e-05
4	rs10222952	5053674	C	T	-2.1054e-05
4	rs7668155	5053962	G	T	3.68312e-05
4	rs9799796	5055774	C	T	-1.89482e-05
4	rs1868047	5067789	C	T	2.24641e-05
4	rs7697884	5070657	G	T	-3.07209e-05
4	rs6847646	5074816	G	T	-1.76332e-05
4	rs10014002	5076354	C	A	-6.84796e-06
4	rs6833812	5110140	G	A	-2.26922e-05
4	rs1900558	5119579	A	G	-6.89803e-06
4	rs12649783	5120597	C	A	2.57546e-07
4	rs6825132	5121450	G	T	-1.80936e-05
4	rs747224	5127546	T	C	-2.13964e-05
4	rs10937625	5128159	T	C	-5.84622e-06
4	rs12651470	5128511	C	T	-4.25932e-05
4	rs11726208	5128641	A	G	-1.44004e-05
4	rs10011769	5135979	T	G	5.89658e-05
4	rs6856163	5136130	C	T	-1.24403e-05
4	rs4689989	5137364	G	A	-2.0371e-05
4	rs1374624	5145433	C	A	-2.11298e-05
4	rs10012571	5145806	C	T	-4.0352e-05
4	rs1562427	5146683	A	C	-8.42932e-07
4	rs10516174	5152999	C	A	9.12666e-05
4	rs10516173	5153145	C	T	3.9914e-05
4	rs10018494	5153377	C	T	-2.51991e-05
4	rs9998162	5153966	G	A	-3.29372e-05
4	rs7672067	5154673	G	A	-1.91281e-05
4	rs1530611	5155354	C	A	-0.000115973
4	rs1838973	5157262	G	A	-0.000114095
4	rs12645191	5158293	G	A	-4.59657e-05
4	rs7683724	5159654	A	G	-9.73022e-06
4	rs998984	5160771	A	G	-1.62645e-05
4	rs7667054	5161027	C	T	-1.54359e-05
4	rs13121814	5162594	A	G	7.2572e-05
4	rs1530609	5163447	G	A	-2.1435e-05
4	rs13143837	5165751	A	G	-1.32652e-05
4	rs3806724	5167569	A	G	0.000141882
4	rs3749567	5170214	C	T	7.01372e-05
4	rs10022435	5170549	A	G	3.44337e-06
4	rs6446330	5171986	A	G	-3.22726e-05
4	rs12499822	5181189	A	G	4.64375e-06
4	rs7654310	5182102	C	T	1.66495e-06
4	rs2369670	5182934	A	G	1.69551e-06
4	rs13142045	5186883	C	T	-1.7112e-06
4	rs13123841	5187398	T	C	2.71455e-06
4	rs12650617	5187537	C	A	4.24755e-07
4	rs4689200	5189645	G	A	-1.88351e-05
4	rs12499824	5189978	C	A	-4.95062e-06
4	rs17677074	5191952	A	G	3.08556e-05
4	rs11730793	5192533	T	C	-4.16701e-06
4	rs1992832	5192727	C	A	4.46756e-05
4	rs12506939	5195094	G	A	-3.12495e-05
4	rs1530613	5196255	T	G	-7.86679e-05
4	rs12504675	5196546	A	G	3.95013e-06
4	rs1073326	5202802	G	A	-1.88847e-05
4	rs4689203	5205085	A	G	-3.50723e-05
4	rs12511660	5207567	A	G	6.07469e-05
4	rs989707	5210283	C	T	1.53981e-05
4	rs989708	5210567	G	A	-3.06717e-05
4	rs17734102	5211645	C	T	-7.07213e-06
4	rs12233750	5212292	G	A	-1.58323e-05
4	rs1031237	5213429	T	G	-2.60651e-05
4	rs12646775	5214093	A	C	-9.98757e-06
4	rs17734127	5215283	A	G	-3.46578e-05
4	rs1562429	5216320	A	C	-2.41309e-05
4	rs11731545	5218136	C	T	-2.65794e-05
4	rs2197670	5219339	A	G	-0.000106136
4	rs16836902	5219619	G	A	-0.00048688
4	rs2008221	5221213	G	T	4.64656e-05
4	rs16836929	5237509	C	T	-5.49698e-06
4	rs10001177	5249944	G	A	3.57999e-05
4	rs6446343	5257055	T	C	-0.000503136
4	rs6446345	5257364	G	A	-9.24783e-05
4	rs10012412	5262048	A	C	-0.000114958
4	rs7667036	5262893	A	G	4.44443e-05
4	rs2062795	5265158	G	T	4.69174e-06
4	rs9985897	5265868	G	A	-4.57106e-06
4	rs9684577	5270485	C	T	-3.51787e-05
4	rs7655639	5279796	T	C	0.000160654
4	rs7669364	5288159	A	G	-2.26771e-05
4	rs6813139	5289922	G	A	2.9161e-05
4	rs7682788	5292635	G	A	4.02395e-05
4	rs1910388	5302247	C	T	2.24133e-05
4	rs6849493	5309317	A	G	6.98509e-05
4	rs6829618	5310171	G	A	2.89007e-05
4	rs6446351	5310303	T	C	-4.0012e-05
4	rs10004022	5310756	G	A	4.4544e-05
4	rs11735826	5315434	G	A	-6.4285e-05
4	rs10032759	5316444	G	A	-1.31323e-05
4	rs6846201	5320934	A	G	0.000113177
4	rs7682178	5322431	G	A	1.77842e-05
4	rs10031235	5324465	A	C	-4.44527e-05
4	rs10002985	5326470	G	A	1.62777e-05
4	rs10028484	5326726	C	T	2.01429e-05
4	rs1503305	5327222	T	C	-1.35717e-05
4	rs1393861	5327821	C	A	-2.23285e-06
4	rs905509	5330566	A	G	-1.12983e-05
4	rs16837015	5330815	A	G	7.14745e-05
4	rs10013905	5331979	T	C	4.88856e-06
4	rs10021605	5332008	G	A	-8.23843e-06
4	rs878544	5332558	A	G	6.20978e-05
4	rs1503306	5332598	C	T	8.64161e-05
4	rs16837029	5333091	G	A	-6.70971e-05
4	rs4689212	5341817	G	T	-1.48161e-05
4	rs6813036	5342822	G	A	-5.55872e-05
4	rs1354309	5360226	G	A	4.69221e-06
4	rs10007122	5365947	A	G	0.0001507
4	rs28520923	5367738	T	G	-1.61394e-05
4	rs7697839	5367985	A	G	0.000596171
4	rs7656405	5368019	T	C	8.82627e-05
4	rs7673097	5368224	G	T	8.68869e-05
4	rs2887542	5386109	G	A	-7.52897e-05
4	rs16837078	5386985	T	C	-0.000336059
4	rs1024087	5388460	C	T	-0.000284992
4	rs195137	5390260	G	A	2.62823e-05
4	rs9291090	5390637	A	C	-0.00013523
4	rs195135	5391635	G	A	0.000103199
4	rs195134	5391783	G	A	6.20249e-05
4	rs6840421	5394914	T	G	-2.51189e-05
4	rs739968	5395967	G	A	-4.95356e-05
4	rs17457282	5398808	T	C	1.97105e-05
4	rs11729359	5402761	A	G	-0.000108926
4	rs6834403	5404012	G	A	3.11492e-05
4	rs879822	5404494	T	C	1.70174e-05
4	rs10010358	5405805	C	A	4.2412e-06
4	rs11724992	5410323	G	A	7.14234e-06
4	rs7670828	5410382	G	A	2.18467e-06
4	rs195113	5413525	C	T	-1.09725e-05
4	rs195112	5413699	G	A	-1.03094e-05
4	rs168986	5417341	C	A	3.55331e-05
4	rs195102	5417619	A	G	1.00421e-05
4	rs2301858	5418383	G	A	6.08233e-05
4	rs2301857	5418485	C	T	-7.48609e-05
4	rs168985	5418539	C	T	-7.08053e-05
4	rs16837174	5419685	A	G	-1.2836e-05
4	rs81607	5420729	G	A	-2.78249e-06
4	rs2654508	5425362	T	G	-1.05266e-05
4	rs2654505	5426327	A	G	-6.70413e-05
4	rs13141339	5427944	G	A	-7.20569e-05
4	rs10009406	5430751	T	C	-0.000165214
4	rs10007405	5431198	A	G	-5.74833e-05
4	rs174273	5432255	A	C	3.78524e-05
4	rs1827515	5436075	T	C	-1.49659e-08
4	rs3892910	5436385	C	T	7.87105e-05
4	rs2369705	5436590	C	T	-8.95213e-06
4	rs4689226	5437760	G	A	-8.27357e-05
4	rs3774839	5438185	G	A	4.01337e-05
4	rs3774838	5438244	T	C	-9.28005e-06
4	rs3774836	5438328	A	G	1.70529e-05
4	rs998745	5438433	A	C	3.08896e-05
4	rs4689231	5438834	G	A	3.32876e-06
4	rs3774830	5440083	C	T	4.47017e-06
4	rs6827240	5440224	G	T	-3.3813e-06
4	rs4459944	5446410	A	G	1.5014e-05
4	rs3733183	5448319	T	C	3.02012e-05
4	rs3733182	5448429	A	G	6.26029e-06
4	rs10433660	5449048	G	A	-6.48534e-05
4	rs9999104	5449825	G	A	4.13231e-05
4	rs3733180	5450124	C	T	1.77222e-05
4	rs739965	5451856	A	G	-4.4879e-05
4	rs1001465	5452736	T	C	-0.000242198
4	rs7678335	5452895	A	G	1.51254e-05
4	rs3774827	5454223	C	T	1.73327e-05
4	rs3774826	5454245	T	C	-1.05149e-05
4	rs11732645	5454829	C	T	-4.5796e-05
4	rs3821929	5457033	A	G	-6.50253e-05
4	rs3821925	5457295	G	A	-0.00031885
4	rs4689239	5457440	G	A	-7.40038e-05
4	rs3774823	5457520	T	G	-2.82829e-05
4	rs6446363	5460027	T	C	-8.83341e-06
4	rs16837305	5460088	G	A	0.000102441
4	rs3774820	5461058	A	G	1.19079e-05
4	rs2301856	5461801	A	G	-2.19354e-05
4	rs1034748	5463014	G	A	7.67489e-07
4	rs16837314	5464698	C	T	-3.50852e-05
4	rs17367445	5464903	C	T	-2.64798e-05
4	rs3774816	5465294	C	T	6.35837e-05
4	rs3821922	5465574	A	G	-9.25949e-06
4	rs7688517	5466392	T	G	2.0799e-05
4	rs3815189	5468231	A	G	5.77933e-05
4	rs17464811	5505090	A	C	1.44904e-05
4	rs1018968	5507095	G	A	-3.18054e-05
4	rs11729670	5507518	C	A	-4.54491e-05
4	rs4600860	5508488	G	A	1.28687e-05
4	rs10032518	5508665	T	C	1.58979e-05
4	rs6824415	5509835	G	A	4.13009e-06
4	rs1468309	5516179	G	A	1.79356e-05
4	rs4586871	5516378	A	G	-6.4653e-06
4	rs10020769	5516502	A	G	1.0807e-05
4	rs9759439	5518124	G	T	6.20282e-07
4	rs6446371	5526209	G	A	4.62171e-05
4	rs2267654	5527249	A	G	-1.17074e-05
4	rs1059159	5529234	C	T	8.531e-06
4	rs16837374	5530294	A	G	1.83153e-05
4	rs4688939	5530560	A	G	-4.69521e-06
4	rs12641040	5532985	A	G	9.7922e-06
4	rs16837389	5536310	C	T	-1.44405e-05
4	rs12504325	5537184	A	G	2.02707e-05
4	rs16837397	5537591	T	C	-2.15439e-05
4	rs4689249	5537772	A	G	3.7661e-06
4	rs12505562	5541650	C	T	-2.69765e-05
4	rs3846230	5543143	A	G	-4.86613e-06
4	rs11943213	5543717	G	A	-0.000210788
4	rs10937651	5545812	A	C	0.000122944
4	rs16837418	5546389	C	T	1.88962e-05
4	rs12650533	5546539	G	A	7.87004e-05
4	rs7663337	5547340	T	G	-2.11458e-05
4	rs13138291	5554134	A	C	1.87969e-05
4	rs2369860	5555008	G	A	2.13304e-05
4	rs10937655	5555491	C	T	3.4823e-05
4	rs2369861	5555981	T	C	5.78878e-06
4	rs4688940	5557569	A	G	-0.000141104
4	rs4629382	5559671	T	C	-8.62389e-07
4	rs11727214	5561358	A	C	7.18407e-06
4	rs13113867	5563196	A	G	-4.65933e-05
4	rs11735108	5569680	G	A	1.65573e-06
4	rs13112518	5569840	A	G	-3.51554e-05
4	rs12511039	5570221	G	A	2.94376e-05
4	rs4689258	5575751	A	G	-3.85671e-06
4	rs4689260	5577179	G	A	1.06494e-05
4	rs6843130	5579297	A	G	-2.15149e-05
4	rs6818363	5579370	C	A	5.15453e-05
4	rs4450870	5580774	T	G	5.17524e-06
4	rs11723966	5585414	G	A	-2.89269e-05
4	rs9995842	5587093	T	C	-4.40567e-07
4	rs13109991	5591448	G	A	0.000118995
4	rs4333126	5594969	C	T	-1.00988e-06
4	rs6830161	5601627	T	C	4.76894e-06
4	rs749148	5608415	A	G	3.50118e-05
4	rs3796404	5612605	A	G	2.14218e-06
4	rs41485550	5614969	C	A	-1.61473e-05
4	rs10032860	5617369	G	T	1.26066e-05
4	rs11929929	5618000	G	A	1.71645e-05
4	rs4429676	5619332	A	C	-0.000194529
4	rs4321576	5619562	C	T	-0.000165486
4	rs28379106	5620515	C	T	-9.93539e-06
4	rs9993134	5621673	A	G	-6.30214e-05
4	rs12640355	5621820	A	G	4.35585e-05
4	rs13131951	5622042	G	A	-5.2875e-05
4	rs730469	5624670	T	C	8.40191e-06
4	rs1078758	5629298	G	A	3.02616e-05
4	rs7689275	5631673	T	C	6.32101e-05
4	rs1013599	5633144	T	C	1.71277e-05
4	rs1013600	5633205	G	A	1.15073e-05
4	rs1013601	5633236	A	G	8.42121e-05
4	rs13133528	5639618	G	A	7.43866e-06
4	rs6414622	5644284	G	A	0.000150202
4	rs10022307	5646873	A	G	-1.60857e-06
4	rs10024750	5647018	T	C	-6.91657e-06
4	rs6830983	5652712	A	G	-5.64514e-05
4	rs11735503	5658004	C	T	-9.01895e-06
4	rs6842115	5658554	C	T	0.00012751
4	rs6847154	5658650	C	T	1.88996e-05
4	rs6829204	5658891	T	C	-2.81654e-06
4	rs4689272	5661226	C	T	-1.93504e-05
4	rs4689273	5665201	G	A	5.21993e-05
4	rs1014775	5665924	T	C	3.50862e-06
4	rs4298088	5667561	C	T	-2.72117e-05
4	rs4524330	5667671	T	C	1.91793e-05
4	rs12645009	5668012	A	G	-8.13379e-05
4	rs4689275	5668791	T	C	4.54005e-06
4	rs4610277	5669924	G	A	0.000163696
4	rs10516175	5671477	G	A	0.000115798
4	rs16835088	5675346	G	A	-1.97933e-05
4	rs7662476	5675789	A	G	1.05577e-05
4	rs13146518	5677101	G	A	6.87532e-06
4	rs6446389	5680311	C	T	3.50259e-05
4	rs4689276	5682189	C	T	0.000141724
4	rs10937659	5683662	G	A	-3.45585e-06
4	rs957727	5686924	G	A	4.91034e-05
4	rs957726	5686967	C	T	2.11978e-05
4	rs960055	5687281	C	T	-1.86237e-05
4	rs998091	5687628	T	C	6.14479e-05
4	rs7684327	5688643	C	A	-1.33662e-05
4	rs6446391	5695479	G	A	2.05785e-06
4	rs7673803	5698814	C	T	3.30503e-05
4	rs13126806	5699097	G	A	1.30149e-05
4	rs41450747	5700229	A	G	4.68974e-05
4	rs11935446	5705133	C	T	3.43103e-05
4	rs9790440	5711334	G	A	-2.31186e-05
4	rs3774854	5711368	G	A	7.03127e-06
4	rs3774856	5713910	G	A	-7.47963e-06
4	rs10937664	5716922	A	G	5.32911e-05
4	rs7681283	5717867	G	A	-2.00035e-05
4	rs10804966	5718577	A	C	-7.44518e-05
4	rs1383179	5721801	C	A	-6.129e-06
4	rs1383178	5721930	A	G	2.55115e-05
4	rs4234714	5722309	C	A	-3.55061e-05
4	rs2170122	5723848	T	C	-4.14214e-05
4	rs1871586	5733068	G	T	-6.95433e-05
4	rs2291155	5735303	C	T	0.00012722
4	rs2291154	5735520	T	G	4.2238e-05
4	rs13103693	5735817	C	T	1.82188e-05
4	rs994813	5745279	C	A	1.2564e-05
4	rs994812	5745392	A	G	3.28428e-05
4	rs1871584	5745720	A	G	-7.20686e-06
4	rs1351357	5746620	T	C	-6.78055e-07
4	rs2286343	5747072	C	T	3.06883e-05
4	rs13145958	5747131	C	A	1.56589e-05
4	rs4411926	5748864	G	A	5.07698e-05
4	rs4411927	5748930	G	A	-2.75241e-06
4	rs4234713	5749116	G	T	3.02174e-05
4	rs11730900	5749262	C	T	-1.47641e-05
4	rs4689312	5749784	G	A	1.32345e-05
4	rs4688963	5749904	T	C	-7.65911e-05
4	rs13143108	5750156	A	G	4.25565e-05
4	rs6813121	5751253	C	A	6.92337e-05
4	rs3774861	5752654	G	A	-8.23134e-06
4	rs10011837	5752753	C	T	-3.00168e-05
4	rs899694	5753053	C	A	2.92318e-05
4	rs899693	5753111	C	T	4.38727e-05
4	rs2035304	5753354	G	A	1.49638e-05
4	rs3774869	5754259	C	A	-7.94776e-06
4	rs899691	5754544	T	C	8.75648e-06
4	rs11731603	5755050	C	T	-3.81231e-06
4	rs2302075	5755542	C	A	7.61222e-06
4	rs16837649	5756362	G	A	6.79518e-06
4	rs3774870	5756931	T	C	1.49844e-06
4	rs883994	5756967	G	A	-6.25738e-06
4	rs735172	5758869	T	C	4.67352e-06
4	rs12501386	5758883	T	G	7.03609e-06
4	rs12331393	5759347	G	T	-9.34139e-05
4	rs12513194	5760544	C	T	5.47346e-05
4	rs12233721	5761012	A	G	2.36143e-06
4	rs11939527	5761366	G	A	7.35652e-06
4	rs10017373	5761846	G	T	-9.50218e-06
4	rs4688957	5771444	G	A	-1.26893e-05
4	rs1480170	5777845	T	C	2.32811e-05
4	rs4689306	5781984	C	T	9.45443e-05
4	rs4689304	5784934	A	G	2.88651e-05
4	rs1383180	5785442	G	A	-3.89523e-05
4	rs7678023	5793175	G	T	2.30618e-05
4	rs11723498	5793370	T	C	-8.75213e-06
4	rs10937678	5797488	C	A	1.98157e-05
4	rs12508032	5797815	G	A	-2.12068e-05
4	rs2279252	5800494	G	A	0.000187673
4	rs2306399	5803903	A	G	1.03524e-06
4	rs1552057	5806366	T	C	2.24928e-05
4	rs7654977	5809023	G	A	-3.43054e-05
4	rs7680768	5809187	A	G	2.98306e-06
4	rs2279250	5812195	A	G	1.37295e-05
4	rs2279247	5812566	A	G	-2.6843e-06
4	rs3733186	5815381	G	A	-4.29381e-05
4	rs6813104	5816938	T	C	-1.94905e-05
4	rs16837706	5826764	T	C	-4.96097e-05
4	rs3821936	5829257	T	C	-9.19364e-05
4	rs6820236	5831521	A	G	-0.000139442
4	rs16837714	5831665	C	T	-5.06145e-05
4	rs6812315	5832196	G	A	-5.16014e-05
4	rs11723228	5833625	A	G	-2.5354e-05
4	rs3755849	5836702	C	T	3.47921e-06
4	rs3821937	5837325	C	T	1.21771e-05
4	rs2240494	5838347	G	A	-1.45182e-05
4	rs7654446	5838837	G	A	-1.3386e-05
4	rs1383181	5840210	C	A	-3.50965e-05
4	rs2286282	5843266	T	C	5.17457e-05
4	rs2286280	5843328	T	C	-5.77242e-06
4	rs1979427	5847493	A	C	-6.21511e-05
4	rs3885409	5848928	A	G	-1.00597e-06
4	rs11945849	5850343	A	G	-1.61337e-05
4	rs2276877	5851343	C	T	-1.34985e-05
4	rs984576	5852138	G	A	2.41089e-05
4	rs41424251	5852505	A	G	-3.38417e-08
4	rs6827963	5856910	G	T	-1.14456e-05
4	rs10030434	5859510	C	T	-1.31468e-05
4	rs3911870	5860283	G	A	-0.000117957
4	rs3890133	5861211	T	C	-4.05322e-05
4	rs13146086	5865088	C	T	-1.59158e-05
4	rs7691078	5865361	C	A	-7.53712e-05
4	rs6838020	5866819	A	G	-0.00011682
4	rs6446401	5866947	A	G	1.33533e-05
4	rs6446403	5868022	C	T	-1.94594e-05
4	rs10021878	5868984	G	A	1.52787e-05
4	rs12508543	5871485	T	G	-5.76451e-06
4	rs11937144	5877023	C	T	2.57731e-05
4	rs4292278	5882084	C	T	-9.35551e-05
4	rs3774889	5882848	G	A	1.80538e-05
4	rs4315727	5885621	C	T	4.18065e-05
4	rs9992519	5886835	T	G	-0.000159988
4	rs3774893	5887388	A	C	-1.45511e-05
4	rs3755851	5889251	A	G	1.40061e-05
4	rs10004248	5895798	T	G	-4.81428e-05
4	rs6812766	5896702	C	A	-0.000112474
4	rs41319546	5897496	C	T	-3.56319e-05
4	rs12646172	5900178	A	G	-2.47381e-06
4	rs4456913	5901291	T	C	7.98524e-06
4	rs10020979	5901873	A	G	-3.14333e-05
4	rs6446405	5902274	A	G	-4.40163e-05
4	rs10027436	5906287	G	A	4.4162e-05
4	rs11731294	5906479	A	G	2.683e-05
4	rs11727881	5906680	C	T	7.56207e-06
4	rs13146468	5910469	T	C	1.28679e-06
4	rs726111	5911983	G	A	5.32973e-06
4	rs6446407	5914110	A	G	-5.99025e-06
4	rs6839499	5914310	T	C	2.0856e-05
4	rs4689294	5919709	G	A	-8.81202e-06
4	rs4470572	5920334	G	A	-3.86357e-05
4	rs16837803	5920389	T	C	-0.000342812
4	rs4404490	5920691	C	T	-0.000130644
4	rs4425309	5924289	C	A	-1.89324e-05
4	rs11729343	5924458	G	A	-9.89812e-06
4	rs4443226	5924629	G	A	9.02913e-07
4	rs12506399	5924794	G	A	3.70382e-05
4	rs7672010	5924805	T	C	-7.63516e-06
4	rs12505016	5926312	T	C	6.03256e-07
4	rs7679731	5926432	T	C	-9.55181e-05
4	rs7675169	5926551	A	C	9.02252e-05
4	rs9999966	5927355	C	T	-7.03641e-05
4	rs10016978	5928187	T	C	5.40863e-06
4	rs6840908	5931208	C	T	-1.70613e-05
4	rs6857538	5931713	G	A	-1.91428e-05
4	rs10937695	5932608	A	C	9.45466e-05
4	rs4422365	5936032	G	A	-8.73791e-05
4	rs17751160	5936570	T	C	-6.90579e-05
4	rs11945109	5936875	T	G	-1.9306e-05
4	rs16837865	5939199	T	C	-4.84119e-05
4	rs7679272	5939546	A	G	-7.8394e-06
4	rs7664218	5942613	A	G	3.86346e-06
4	rs7664229	5942635	A	C	-4.34403e-05
4	rs734760	5942972	T	C	1.56799e-05
4	rs17694785	5943692	C	T	-9.6859e-06
4	rs13146596	5948053	C	A	-3.22899e-07
4	rs9684740	5948793	G	A	-0.000149972
4	rs9683420	5948903	C	T	1.2268e-06
4	rs10005242	5949558	A	G	9.59158e-07
4	rs12509118	5952453	G	A	-5.94294e-06
4	rs6822922	5952829	A	G	-4.76984e-05
4	rs748445	5955272	A	G	1.33376e-06
4	rs7680750	5955591	A	G	1.19845e-05
4	rs6855903	5956975	T	C	-0.00022039
4	rs733370	5959135	A	G	-2.47472e-05
4	rs3733190	5960352	G	A	5.4379e-06
4	rs6446412	5961826	A	C	-2.55963e-05
4	rs7695500	5961887	T	C	-0.000355724
4	rs13107008	5961995	C	A	-0.000250679
4	rs7434820	5963465	T	C	-3.59895e-05
4	rs4519747	5963776	C	T	-6.81623e-05
4	rs4276238	5963965	T	C	-3.56407e-05
4	rs7681172	5964594	C	T	4.47401e-05
4	rs6826497	5965259	T	C	-4.88336e-05
4	rs6851728	5966195	C	A	2.02126e-05
4	rs7442168	5966665	G	A	1.22926e-05
4	rs6839295	5966801	T	C	2.55327e-06
4	rs6857900	5966905	C	T	2.29951e-05
4	rs6839512	5966943	T	C	5.56792e-05
4	rs878145	5967316	A	G	-1.65802e-05
4	rs13132344	5967351	A	G	-2.17993e-06
4	rs13150768	5968732	T	C	2.02987e-05
4	rs9997727	5969113	G	A	3.48636e-06
4	rs7690750	5969235	A	G	-9.29772e-06
4	rs7690889	5969252	A	G	-3.20246e-07
4	rs13124429	5969640	G	A	1.70231e-05
4	rs13435867	5974228	T	C	8.06109e-05
4	rs11733383	5975120	C	T	1.16851e-05
4	rs16837957	5975174	A	G	1.46325e-05
4	rs16837960	5975538	G	A	1.19085e-05
4	rs7676635	5976214	G	A	2.25514e-05
4	rs13139469	5977111	C	T	-5.36952e-05
4	rs4689290	5977553	T	C	3.17266e-06
4	rs10433662	5980110	T	C	1.2899e-05
4	rs16837991	5980594	C	T	4.37415e-07
4	rs11941221	5981004	G	A	-0.00013543
4	rs6821688	5982108	T	C	-2.94044e-05
4	rs4688950	5985002	A	G	-4.15691e-05
4	rs10016601	5988027	T	C	8.99985e-06
4	rs10014296	5988079	A	G	1.76802e-05
4	rs10014397	5988237	A	G	-7.54427e-07
4	rs12503233	5988798	C	A	-1.30154e-05
4	rs4234711	5991384	T	C	1.74192e-05
4	rs4266238	5991476	G	A	3.09913e-06
4	rs16838017	5995255	G	T	-1.18491e-05
4	rs4993354	5995989	C	T	2.49184e-05
4	rs4993355	5996104	T	C	-9.91954e-05
4	rs6857506	5997514	G	T	0.000137575
4	rs7657266	6002830	C	A	-4.45164e-06
4	rs4270540	6016714	A	G	-0.000118479
4	rs6838861	6018866	C	A	-2.713e-05
4	rs4689318	6018891	C	T	5.454e-06
4	rs878948	6024426	C	T	-5.28758e-05
4	rs2285985	6025918	G	A	-1.02133e-05
4	rs2285986	6026058	G	A	0.000128414
4	rs13119847	6026877	C	A	-0.000306422
4	rs16838127	6056406	T	C	-1.28547e-05
4	rs16838138	6058701	A	G	-1.39494e-05
4	rs6814350	6059226	A	G	1.81025e-05
4	rs6821383	6062639	G	T	2.76278e-06
4	rs3889724	6072086	A	G	1.94454e-05
4	rs6842183	6072923	T	C	0.000842007
4	rs3901458	6075470	C	T	-2.40864e-05
4	rs4689334	6085543	A	G	-2.68831e-05
4	rs12507895	6104378	C	T	-9.48689e-06
4	rs7673767	6109614	A	G	-1.15073e-05
4	rs10212632	6116097	A	G	2.07554e-05
4	rs11732318	6122058	G	A	-7.00241e-05
4	rs16838298	6126549	G	T	5.97054e-06
4	rs4541599	6135473	T	C	-6.49921e-05
4	rs13119074	6135506	T	C	-2.74481e-05
4	rs4516797	6135717	G	A	2.42724e-05
4	rs7687079	6138066	G	A	-3.56679e-05
4	rs13115520	6139210	C	T	1.51457e-05
4	rs11929728	6145406	T	C	0.000191448
4	rs4398594	6151065	G	A	-2.61994e-06
4	rs6446469	6168155	A	G	2.10975e-05
4	rs13112882	6168810	G	T	1.00663e-05
4	rs17773390	6173521	G	A	3.30204e-05
4	rs17773514	6177056	T	C	-1.35621e-05
4	rs4689355	6177135	C	T	-6.46534e-06
4	rs10470721	6195962	C	T	9.1601e-05
4	rs879420	6196412	A	G	8.42305e-05
4	rs10937708	6210102	C	T	3.4742e-05
4	rs4274923	6213622	G	A	-1.77721e-05
4	rs6858345	6218099	T	G	7.09952e-05
4	rs4234723	6219929	A	G	-2.32719e-05
4	rs908017	6221614	T	G	-7.98921e-05
4	rs13115839	6221928	G	A	-4.69362e-05
4	rs4688978	6233890	G	A	-9.13338e-05
4	rs7376617	6236339	C	T	4.99099e-06
4	rs7376535	6236514	G	A	-3.43586e-05
4	rs9993703	6256489	C	A	9.00926e-06
4	rs4440299	6256911	T	G	-2.50991e-07
4	rs4688982	6267001	C	T	2.53463e-06
4	rs4689388	6270056	G	A	-2.61036e-05
4	rs13107806	6271071	T	C	1.45087e-06
4	rs17718958	6275735	G	A	-3.84827e-05
4	rs10002743	6276581	G	A	-0.000416008
4	rs6824720	6278647	A	G	-0.000173462
4	rs10937714	6279047	C	T	-0.000313081
4	rs4689391	6280449	G	A	-4.41729e-05
4	rs752854	6281961	C	T	-9.27814e-06
4	rs10001190	6284633	A	G	6.01219e-06
4	rs4689393	6287241	T	C	5.26899e-06
4	rs4458523	6289986	T	G	1.2152e-05
4	rs4293850	6292020	A	C	3.71445e-06
4	rs10012946	6293350	T	C	2.41114e-05
4	rs4416547	6293967	G	A	9.94448e-05
4	rs12511742	6296447	G	T	-1.98955e-05
4	rs4481292	6298375	C	T	-2.37383e-05
4	rs1801212	6302519	G	A	-1.66355e-05
4	rs1801206	6302707	C	T	5.52704e-05
4	rs1801208	6302889	G	A	-1.01208e-05
4	rs2230719	6303247	C	T	-3.46509e-05
4	rs734312	6303354	G	A	1.54034e-05
4	rs2230721	6303844	G	A	-3.7446e-05
4	rs1046314	6303955	G	A	1.66862e-05
4	rs1046317	6304242	T	C	-5.99026e-06
4	rs1046319	6304286	C	T	-3.78981e-05
4	rs1046322	6304448	G	A	1.74041e-05
4	rs7674423	6312004	G	T	-3.53488e-07
4	rs7658531	6312175	T	C	1.17007e-05
4	rs10804976	6315954	G	T	-1.41352e-05
4	rs7655674	6316092	C	T	6.95996e-05
4	rs4688993	6321396	C	T	-1.55384e-05
4	rs7689656	6321633	C	T	1.85062e-05
4	rs6446489	6323465	C	T	-5.13317e-05
4	rs7697730	6324246	A	G	-7.06971e-07
4	rs6446490	6324647	G	A	-6.60876e-05
4	rs3796398	6324785	T	C	4.92696e-06
4	rs3796400	6324803	T	C	-4.69737e-05
4	rs3796403	6325086	G	A	-1.60049e-05
4	rs4689404	6333126	C	T	1.23278e-05
4	rs4689408	6342213	C	T	2.57489e-05
4	rs6856061	6348191	T	C	-6.52724e-05
4	rs4386675	6351958	G	A	4.87841e-06
4	rs11727760	6352060	A	G	2.41147e-05
4	rs11727834	6352274	A	G	-9.76544e-06
4	rs11730177	6356513	G	A	-2.00434e-05
4	rs4689415	6361632	T	C	-8.97128e-07
4	rs10213410	6361814	T	C	-1.2535e-06
4	rs10446500	6362566	G	A	8.78271e-06
4	rs13124487	6364311	G	A	5.75769e-06
4	rs4596320	6369731	T	C	-6.8326e-05
4	rs6826043	6375972	C	T	7.96766e-05
4	rs6446495	6376273	C	T	1.75243e-05
4	rs4689424	6377309	C	T	-4.76903e-05
4	rs11936718	6383965	G	T	-1.98094e-05
4	rs6849568	6384674	G	A	-0.000152013
4	rs6851340	6384823	C	T	-5.756e-05
[truncated: 58,091 more rows]

## Sheet: Chr5
CHR	SNV	Position1	Eff. Allele2	Ref. allele3	PRSGW_EUR4
5	rs10055084	36344	C	T	1.04178e-05
5	rs10076494	38139	C	T	8.44304e-05
5	rs10057531	40975	T	C	0.000110853
5	rs10039735	48534	T	C	0.000133482
5	rs1507712	58298	G	A	4.92271e-05
5	rs1507711	59161	T	C	0.000108252
5	rs6869386	81437	T	C	-9.15506e-06
5	rs7734346	93580	C	T	2.95598e-05
5	rs10065373	106819	C	T	-0.000382986
5	rs10070362	107190	T	C	5.1672e-05
5	rs6555608	112712	G	A	2.36801e-05
5	rs10073501	113577	T	C	0.000103232
5	rs10042022	114071	C	A	-0.000668086
5	rs6896946	118163	T	C	3.17205e-05
5	rs17557733	119926	C	A	-1.22253e-05
5	rs3866911	125431	T	G	5.92608e-05
5	rs7733335	127905	G	A	7.7455e-06
5	rs7727602	128716	T	C	-4.50824e-05
5	rs7715867	129059	C	T	-4.61617e-05
5	rs11747517	132170	G	A	-3.98483e-05
5	rs6888020	136464	A	G	-2.4677e-05
5	rs6880143	137516	G	A	-0.00197328
5	rs6874209	138460	T	C	2.81007e-05
5	rs6880135	139540	T	C	1.9583e-05
5	rs6867447	139702	C	T	7.33614e-06
5	rs12523402	140636	G	A	0.000146029
5	rs11949577	143197	G	A	3.07069e-05
5	rs16900746	145147	A	G	-2.73816e-05
5	rs7710933	152290	C	A	-5.77326e-05
5	rs11745772	155137	G	A	-9.02812e-05
5	rs9312845	155367	C	T	6.576e-06
5	rs10076077	155671	C	T	8.41326e-05
5	rs6888246	155831	C	T	-4.28798e-05
5	rs6872393	155854	G	A	-0.000520194
5	rs6554829	156180	G	A	4.94137e-05
5	rs6554830	156287	G	A	-2.00131e-06
5	rs3853521	157750	C	T	-1.23886e-05
5	rs3853520	157856	C	T	4.1158e-05
5	rs11749678	161292	C	T	2.05494e-05
5	rs876950	168925	G	A	-3.8472e-06
5	rs1108867	169902	T	C	-3.91463e-05
5	rs6885136	173200	C	T	1.44715e-05
5	rs4956987	174106	G	A	-1.96592e-05
5	rs2059860	180325	T	G	-5.39218e-05
5	rs2059861	180352	T	C	3.20176e-05
5	rs7700533	180646	C	T	-0.000121025
5	rs7717734	181463	T	C	4.75728e-06
5	rs7717970	181660	T	G	1.68883e-05
5	rs11133847	181762	A	G	-1.34248e-06
5	rs4956990	183134	A	G	-5.63027e-06
5	rs13176160	183401	A	G	2.95644e-05
5	rs4956991	183516	A	G	1.19867e-05
5	rs1053477	184393	C	T	8.11743e-05
5	rs4956993	184702	A	G	5.21915e-05
5	rs1053478	184750	A	G	-1.75499e-06
5	rs1053479	184760	A	G	4.50373e-05
5	rs7727015	185498	C	T	3.46547e-05
5	rs6861289	186095	T	C	6.19309e-06
5	rs12514423	187218	T	C	2.10637e-05
5	rs17559144	188719	T	C	-6.08269e-05
5	rs6874933	188747	C	T	2.95547e-05
5	rs6883247	188918	A	G	-0.000113865
5	rs3810865	189799	T	C	-5.54878e-05
5	rs2864967	192842	G	A	6.45355e-06
5	rs2162872	200310	T	C	-3.13974e-06
5	rs4956994	200868	G	A	3.23899e-06
5	rs1054174	204952	C	T	3.50941e-05
5	rs9763161	207618	G	A	-3.16182e-05
5	rs2115273	217921	A	G	3.0368e-05
5	rs6888378	223958	T	C	4.34519e-06
5	rs6555055	226160	A	C	-0.000813307
5	rs6555058	226376	A	G	9.40439e-06
5	rs6555059	226453	G	A	1.28245e-05
5	rs2288459	231143	T	C	-0.000182553
5	rs9312984	233188	T	C	-6.45663e-05
5	rs7710005	233572	A	G	-0.000180923
5	rs7706416	250646	A	G	3.3181e-06
5	rs6869925	264036	A	G	-0.000278387
5	rs10055993	264296	A	C	-2.90434e-05
5	rs11747771	268041	G	A	1.20698e-05
5	rs1541822	269234	G	T	-0.000189093
5	rs4957008	269409	C	A	-1.06707e-05
5	rs12173244	269524	G	A	-0.000245389
5	rs7713524	276200	T	C	-0.000117689
5	rs4957014	288014	T	G	-9.98177e-06
5	rs9654453	299621	T	C	-5.38581e-05
5	rs7701452	301443	G	A	-0.00011931
5	rs6896163	303686	A	G	-0.000207804
5	rs16900804	305595	T	C	-3.93744e-05
5	rs7723693	306032	G	A	-9.81209e-05
5	rs908117	308268	C	T	3.89421e-06
5	rs2672770	309060	A	C	-4.4735e-05
5	rs3756712	309096	A	C	1.58787e-05
5	rs7721278	310530	G	A	-0.00278454
5	rs2244029	311478	T	C	-1.10341e-05
5	rs6555159	311562	G	A	-0.000513493
5	rs2015774	312958	C	A	-0.00042395
5	rs4957018	314011	G	A	-6.85e-06
5	rs1574220	314518	T	C	-0.00203593
5	rs7736	314935	T	C	-0.00271362
5	rs4957023	336952	T	C	-8.03752e-06
5	rs2721024	346610	A	G	3.55454e-05
5	rs3734145	346636	A	G	1.235e-06
5	rs2721004	348598	T	C	-2.07885e-05
5	rs10069360	351615	A	G	-0.00010136
5	rs2721040	351751	A	G	1.28808e-05
5	rs2013782	354051	T	C	3.56377e-05
5	rs6555205	360543	C	T	-6.48387e-06
5	rs11745733	360739	G	A	7.31744e-06
5	rs4957028	361697	C	T	8.60046e-06
5	rs13185719	362569	C	T	5.46963e-05
5	rs908114	371958	C	T	6.03426e-06
5	rs11744131	375405	C	T	0.000144983
5	rs2721020	379198	T	C	5.17193e-06
5	rs4956934	382369	T	C	-1.686e-05
5	rs7731963	386014	A	C	-5.57481e-05
5	rs11742957	387876	G	A	0.000480887
5	rs6899226	393377	C	T	-1.24385e-05
5	rs2672750	400445	A	G	-2.2762e-05
5	rs2672753	404601	C	T	-4.83735e-06
5	rs11743226	404713	C	T	-0.000150298
5	rs2672715	404804	T	C	-7.8142e-07
5	rs732111	407230	T	C	4.33089e-05
5	rs2672746	407545	C	T	-1.48076e-05
5	rs2671899	408069	C	T	-4.98108e-06
5	rs2672762	408582	G	A	-0.000165566
5	rs2671898	409760	G	T	6.15869e-06
5	rs11746079	410980	T	C	1.46726e-05
5	rs2672744	411047	C	T	9.91551e-05
5	rs17562461	411361	G	A	0.000124581
5	rs4956936	412694	C	T	1.82137e-05
5	rs6555242	416546	T	G	1.12664e-05
5	rs10072668	422752	T	C	0.000810847
5	rs2672777	423385	T	C	6.89657e-05
5	rs10064055	423698	G	A	7.86226e-05
5	rs11746538	427466	A	C	4.97034e-05
5	rs12188164	428236	C	A	8.02176e-05
5	rs957792	429989	G	A	2.19448e-05
5	rs768479	431196	C	T	0.00326542
5	rs10044468	431860	C	A	1.16855e-05
5	rs2720997	433654	A	G	0.000852059
5	rs2672779	435055	G	T	-2.63514e-05
5	rs10078	438102	G	T	4.25312e-05
5	rs2241598	438564	T	C	7.85561e-05
5	rs10035653	442790	G	A	-6.18671e-06
5	rs11739543	443676	G	A	-6.81435e-08
5	rs2672722	453567	G	A	7.85665e-07
5	rs2672757	454732	T	C	1.61646e-05
5	rs2672734	455696	A	G	-1.85787e-05
5	rs2721010	456915	A	G	-5.62084e-05
5	rs11749327	457261	C	A	2.53157e-05
5	rs2251843	457955	A	G	-7.72445e-05
5	rs11134054	458841	G	A	2.54942e-05
5	rs890972	462465	C	A	-2.36379e-05
5	rs2081942	462556	G	A	-0.000177712
5	rs2561667	464153	C	T	-0.000165486
5	rs1035908	465510	T	C	0.000320396
5	rs1053226	472055	C	T	0.000182982
5	rs890974	472951	T	C	-2.35139e-05
5	rs890978	476969	C	T	-8.31667e-06
5	rs2244223	477019	T	C	-3.75965e-05
5	rs2278254	477968	G	A	-0.000120634
5	rs3777226	479091	G	A	0.000267352
5	rs2241597	480509	A	G	0.00026442
5	rs11746573	484146	C	A	1.74519e-05
5	rs3756711	485929	T	C	3.66213e-05
5	rs6868535	495377	C	T	1.44139e-06
5	rs13359853	497277	G	A	-2.71584e-05
5	rs17563161	497624	G	A	0.000275985
5	rs12521198	498430	G	A	8.62064e-05
5	rs4957044	499071	T	G	1.52995e-05
5	rs13177896	501544	T	C	-1.17142e-05
5	rs6420045	503484	C	T	2.53814e-05
5	rs6864158	506051	A	G	-1.73941e-06
5	rs4956949	514785	G	A	1.50891e-05
5	rs2434389	516808	A	G	1.1441e-05
5	rs2458814	518489	G	A	-0.000117741
5	rs2458820	520545	G	A	4.91726e-05
5	rs3867180	527298	G	A	-5.3368e-05
5	rs699644	530761	A	C	-2.43498e-05
5	rs772654	539310	G	T	5.20848e-06
5	rs9800013	542023	A	G	-1.02846e-05
5	rs6878374	545659	G	A	-1.08704e-05
5	rs17497684	558307	T	C	6.21324e-05
5	rs12521051	560440	C	T	3.34225e-05
5	rs17563576	560476	A	G	2.55933e-06
5	rs6555357	560923	A	G	-3.18489e-05
5	rs2672027	566782	A	C	2.18552e-05
5	rs3853657	567246	C	T	-0.000281918
5	rs11960159	568685	C	T	0.00010608
5	rs3915384	573395	C	A	1.32659e-05
5	rs4081847	574072	G	A	1.21939e-05
5	rs4957054	575683	T	C	7.89984e-06
5	rs4541696	581053	A	G	1.83758e-05
5	rs4957048	583442	G	A	0.000130937
5	rs1399381	589853	G	T	8.12151e-07
5	rs12521091	590710	C	A	1.17043e-05
5	rs10080150	593160	A	G	3.02882e-05
5	rs11739663	594083	T	C	1.43327e-05
5	rs4045344	595870	G	T	-9.68893e-06
5	rs11746907	598224	G	A	-2.32491e-05
5	rs9313132	598237	A	G	0.000115189
5	rs12523022	598643	C	T	-2.15783e-05
5	rs3749615	601485	C	T	5.32131e-05
5	rs3828570	601647	G	A	3.05523e-05
5	rs16900924	606384	C	T	0.000127872
5	rs924607	610093	C	T	-4.88178e-06
5	rs3810857	611753	C	T	-3.99588e-05
5	rs1697952	614963	G	A	-1.25567e-07
5	rs7726839	618586	A	G	3.28559e-05
5	rs1617985	619022	C	T	1.65266e-05
5	rs1709531	619333	T	C	-2.51e-05
5	rs1697993	621842	A	G	2.99775e-05
5	rs1697991	622399	A	G	-5.17906e-05
5	rs1620418	625670	A	G	5.55057e-05
5	rs1697990	626278	A	G	-4.83088e-05
5	rs12517345	628294	G	A	9.98213e-05
5	rs1709558	636613	A	G	-4.3928e-06
5	rs11134149	637277	A	G	0.000110409
5	rs1697984	637290	C	T	0.00010432
5	rs868649	640705	A	G	3.68761e-05
5	rs1709547	642532	A	G	5.71634e-05
5	rs1697978	642829	A	G	1.74298e-05
5	rs4957080	644552	G	T	7.34169e-05
5	rs12518227	652034	C	T	2.45056e-05
5	rs2455367	652360	T	C	8.99206e-05
5	rs2458815	653343	T	C	3.82606e-05
5	rs13188543	654282	G	A	3.82481e-05
5	rs1697956	654705	C	A	4.548e-05
5	rs1689670	657832	A	G	-1.97515e-06
5	rs1689671	659605	G	A	2.09225e-05
5	rs7558	660491	C	T	4.63992e-05
5	rs7434	660804	C	T	0.000103284
5	rs3749611	664323	G	A	-2.99129e-05
5	rs16900955	664952	G	A	7.93664e-05
5	rs1697963	665280	T	C	7.21471e-05
5	rs11749927	668842	C	T	3.31652e-05
5	rs413666	673408	T	C	-3.34528e-06
5	rs1709544	674921	C	T	5.72846e-05
5	rs12516318	676423	G	A	2.12732e-05
5	rs12516404	676768	G	A	5.36186e-05
5	rs394465	676806	T	C	-2.07188e-05
5	rs392088	677718	G	A	9.82374e-05
5	rs3747733	851046	G	A	-0.000115343
5	rs3810859	851582	G	A	2.02089e-05
5	rs7702532	852207	A	G	7.39503e-05
5	rs10067227	861905	G	A	-1.39161e-05
5	rs10475433	862682	A	G	5.07606e-05
5	rs13436859	863797	C	T	3.41639e-06
5	rs16877782	864053	A	G	8.5523e-05
5	rs1051630	870619	A	G	-3.28864e-05
5	rs744587	876462	T	G	-3.82116e-05
5	rs3747740	884251	G	A	-0.000335119
5	rs10072022	884439	A	C	4.67516e-05
5	rs6555568	894439	A	G	6.65728e-06
5	rs920980	896983	A	G	4.44167e-06
5	rs12518024	904374	T	G	3.2209e-05
5	rs7725723	910270	C	T	-8.98807e-05
5	rs14389	917878	A	G	-1.21971e-05
5	rs13179524	919497	A	G	1.58443e-06
5	rs10475459	936218	G	A	2.3946e-05
5	rs7728035	944298	A	G	6.57952e-06
5	rs16903665	946418	A	C	4.68472e-05
5	rs16903688	946680	C	T	0.000124016
5	rs28676354	947272	C	T	1.98068e-05
5	rs10475464	953407	T	C	1.81977e-05
5	rs4957112	956671	C	T	-6.90296e-05
5	rs4957114	956974	C	T	3.4141e-07
5	rs16867926	959224	A	G	-5.90602e-06
5	rs12653180	965618	T	G	-1.64654e-05
5	rs10071835	969285	G	A	-4.1105e-05
5	rs2289827	979148	C	T	-9.28656e-06
5	rs17583067	980015	T	C	-2.05591e-05
5	rs10065177	981019	T	C	-0.000134541
5	rs326057	988228	C	T	3.34129e-05
5	rs4975533	988510	C	T	2.10833e-05
5	rs6882848	992509	C	T	-0.00162711
5	rs13160308	994615	T	C	-5.08727e-06
5	rs326047	995270	G	T	2.32083e-05
5	rs7443724	996696	C	A	-3.54556e-05
5	rs11746358	998364	G	A	2.07549e-05
5	rs374361	999338	C	T	-1.14656e-05
5	rs4975586	1000782	A	G	-6.32791e-05
5	rs4975585	1000895	G	A	-3.19378e-05
5	rs326050	1002620	T	C	3.27048e-06
5	rs2241971	1003135	G	A	1.86605e-05
5	rs3810856	1007628	T	C	-5.27756e-05
5	rs4078802	1010083	A	G	5.37659e-05
5	rs6898632	1011011	T	C	9.91058e-05
5	rs6869901	1011149	G	A	1.54032e-05
5	rs4975583	1012283	C	T	-6.36529e-06
5	rs12518095	1012446	C	T	-0.000138793
5	rs16870629	1015063	C	T	2.19329e-06
5	rs6876150	1028876	A	G	-1.15141e-05
5	rs4975577	1032032	T	C	-2.41053e-06
5	rs10040568	1033016	A	G	2.97048e-05
5	rs10866472	1039278	C	T	-4.31056e-05
5	rs12517757	1040657	C	T	4.69653e-05
5	rs4975526	1041105	A	G	2.62489e-05
5	rs1058508	1051687	T	C	-5.07524e-05
5	rs3810854	1052360	C	T	-4.63195e-06
5	rs2241604	1057113	C	T	-4.47687e-05
5	rs2241606	1057615	A	G	2.27432e-05
5	rs10056989	1062345	C	T	1.59939e-05
5	rs2334955	1062444	G	A	-5.94352e-05
5	rs7722287	1063998	G	A	2.67639e-05
5	rs737154	1065399	C	T	-8.13127e-06
5	rs7737804	1066615	G	A	5.27509e-05
5	rs3789198	1067483	A	C	3.4624e-06
5	rs3789199	1067535	A	G	-0.000103653
5	rs11951420	1076245	G	A	-6.06211e-05
5	rs4975684	1078642	C	A	7.49786e-06
5	rs4975564	1078898	A	G	-7.60519e-05
5	rs6865765	1081702	A	G	-2.28768e-05
5	rs4526148	1081767	C	T	-6.77259e-06
5	rs6864667	1090534	G	A	2.56411e-06
5	rs6554595	1093260	C	T	1.06153e-05
5	rs4975593	1097281	T	C	-4.65835e-06
5	rs6879835	1102134	A	C	-1.20828e-05
5	rs6894574	1103495	T	C	-3.17934e-05
5	rs10044441	1106667	C	A	-9.98946e-05
5	rs4535497	1107428	C	A	-1.43982e-05
5	rs4975643	1107785	G	A	-5.03945e-05
5	rs4580814	1113244	G	T	-5.40354e-05
5	rs11954838	1115240	G	T	-8.06368e-05
5	rs4370312	1119722	C	T	6.5667e-06
5	rs13171076	1120954	C	T	-2.89902e-05
5	rs12653975	1124046	T	C	-0.000280083
5	rs4975614	1124560	G	A	-0.000792282
5	rs11951225	1129746	A	G	-0.000192266
5	rs4594899	1132216	A	G	-0.000161737
5	rs12522032	1134834	G	A	1.04412e-05
5	rs4076818	1134914	A	G	-3.33121e-05
5	rs10070877	1135834	A	G	-3.07992e-05
5	rs7379059	1143298	C	T	7.91211e-05
5	rs3922757	1151161	A	G	8.84823e-05
5	rs7726442	1157313	C	T	-2.23333e-05
5	rs11133652	1159749	G	A	-5.995e-05
5	rs7719062	1169044	G	T	-0.000296824
5	rs7702150	1169112	A	G	-0.000138174
5	rs4975536	1176601	G	A	-9.46189e-05
5	rs4975603	1181556	T	G	-1.08698e-05
5	rs4246740	1186086	C	T	-4.38382e-05
5	rs6554634	1186121	G	A	-5.47287e-05
5	rs4246736	1186853	A	G	-0.000378856
5	rs4640842	1187074	G	A	-1.05875e-06
5	rs4460173	1187180	C	T	1.40811e-05
5	rs4975596	1189347	C	T	3.14182e-05
5	rs7719875	1190088	A	G	1.95243e-06
5	rs10060236	1191061	A	G	2.54483e-05
5	rs11747247	1200573	T	G	2.72214e-06
5	rs4975607	1202817	A	C	-1.40966e-05
5	rs10072823	1205636	C	T	6.56776e-05
5	rs12658538	1206462	C	T	-6.44001e-07
5	rs4076926	1211363	T	G	2.14026e-05
5	rs7444093	1211556	T	C	-0.000150479
5	rs7727745	1212357	C	A	1.17863e-05
5	rs7732589	1213668	G	A	-1.10185e-05
5	rs11133684	1215474	G	A	2.2759e-05
5	rs4975629	1216775	A	G	-0.000137616
5	rs35329108	1216900	G	A	1.04023e-06
5	rs6554666	1217471	G	A	-0.000104142
5	rs6554667	1217494	G	A	2.67611e-05
5	rs6865308	1218928	C	T	-6.55096e-05
5	rs12513763	1221199	T	C	-6.6034e-05
5	rs4975542	1222480	C	T	4.72585e-06
5	rs10060827	1223062	G	T	0.000524795
5	rs11744165	1224490	G	T	1.29543e-05
5	rs9418	1225121	C	T	-6.33699e-05
5	rs7704882	1225434	C	T	4.97152e-05
5	rs7724858	1225703	A	G	-4.83712e-06
5	rs7704728	1226051	G	A	-5.73329e-06
5	rs10054420	1226691	C	T	0.000420851
5	rs4975626	1227693	T	C	-2.50376e-05
5	rs4975625	1228215	G	A	-3.08202e-05
5	rs7730878	1228719	C	A	-0.00039583
5	rs10042399	1235790	A	G	-0.000222949
5	rs7445640	1236212	T	G	-3.19948e-05
5	rs6554677	1236291	G	A	-1.23415e-05
5	rs6554678	1236530	T	C	-1.27212e-05
5	rs4975621	1236620	T	C	-5.20674e-05
5	rs6554679	1236690	T	C	-0.00130245
5	rs6554684	1240848	A	C	-0.00323361
5	rs13361701	1243427	T	G	9.67742e-06
5	rs4075202	1243475	C	A	-4.34635e-05
5	rs4073918	1244425	C	T	-0.000294641
5	rs4975540	1245363	C	T	-3.91166e-06
5	rs12513872	1248354	G	A	-0.00180178
5	rs4583925	1249047	C	T	6.98001e-07
5	rs2853690	1253744	G	A	-5.22903e-05
5	rs2736122	1257621	G	A	-1.4148e-05
5	rs2736118	1260195	T	C	-3.49397e-05
5	rs36077395	1261220	G	A	6.05282e-05
5	rs2736114	1265204	C	T	7.21373e-06
5	rs4975605	1275528	C	A	0.00018963
5	rs10069690	1279790	C	T	-0.0123772
5	rs6554743	1281890	T	C	-2.03111e-05
5	rs2853677	1287194	G	A	-7.22883e-05
5	rs2853676	1288547	T	C	5.06381e-06
5	rs2853672	1292983	C	A	-0.000608479
5	rs2736108	1297488	C	T	0.0131617
5	rs2735948	1299213	A	G	8.19927e-05
5	rs2853668	1300025	G	T	0.000655825
5	rs4975612	1300310	G	T	-6.85791e-05
5	rs4975615	1315343	G	A	1.03829e-05
5	rs4975616	1315660	G	A	-0.000144055
5	rs6554759	1317102	G	A	2.0534e-05
5	rs1801075	1317949	C	T	0.000129055
5	rs421629	1320136	G	A	6.41175e-05
5	rs380286	1320247	G	A	0.000182457
5	rs10073340	1321873	C	T	-8.41727e-05
5	rs401681	1322087	C	T	2.14244e-05
5	rs414965	1324121	G	A	8.65359e-06
5	rs421284	1325590	T	C	3.3957e-05
5	rs465498	1325803	A	G	0.000114472
5	rs452932	1330253	T	C	9.2132e-05
5	rs452384	1330840	T	C	0.000135883
5	rs31489	1342714	C	A	-2.36165e-05
5	rs11948616	1343682	G	A	2.21209e-05
5	rs31490	1344458	G	A	3.39684e-05
5	rs27069	1347128	C	T	1.27989e-05
5	rs37008	1351538	G	A	1.89259e-05
5	rs37006	1355058	C	T	-8.78786e-06
5	rs27064	1359938	T	C	2.97222e-05
5	rs27061	1362793	T	C	-1.27233e-05
5	rs461193	1368997	A	G	-6.219e-05
5	rs10068558	1370122	T	C	-1.7756e-06
5	rs10075239	1370300	G	T	-2.50786e-05
5	rs2963265	1370832	C	T	-5.23296e-06
5	rs6873098	1371093	T	C	9.37787e-06
5	rs13180439	1371226	C	T	-4.6591e-05
5	rs7719363	1372704	A	G	6.23446e-06
5	rs246995	1374712	G	A	1.11023e-05
5	rs2963262	1375080	G	A	-3.06027e-05
5	rs246994	1376161	A	G	2.39204e-05
5	rs2963260	1377021	C	T	-2.67601e-05
5	rs2963259	1377172	G	A	3.51999e-05
5	rs246992	1377563	G	A	8.58817e-06
5	rs2963257	1378159	T	C	1.0488e-05
5	rs37017	1379762	T	C	-0.000484609
5	rs2113328	1379826	G	A	-1.45903e-05
5	rs1973489	1381260	G	A	2.46062e-05
5	rs4975636	1388625	C	T	3.14713e-05
5	rs12516758	1390349	T	C	2.13927e-06
5	rs10064525	1392721	T	G	4.74305e-05
5	rs3797200	1393344	C	T	-9.17303e-06
5	rs28363168	1394389	C	A	9.00864e-06
5	rs27072	1394522	C	T	-1.85953e-05
5	rs40184	1395077	C	T	-2.18598e-05
5	rs11564772	1398007	C	T	3.21309e-05
5	rs11564771	1398797	G	A	-1.7341e-05
5	rs6869645	1404548	C	T	-8.6051e-05
5	rs3776512	1407116	G	A	-6.99796e-05
5	rs3776511	1407129	C	T	-1.71241e-05
5	rs6347	1411412	T	C	-4.28433e-05
5	rs27048	1412645	C	T	2.77628e-05
5	rs2042449	1416646	G	A	1.31142e-05
5	rs13161905	1417212	C	T	-0.000113304
5	rs2735917	1420268	C	A	-7.00476e-05
5	rs464049	1423905	A	G	3.25218e-05
5	rs250681	1428011	C	T	4.44877e-05
5	rs10052016	1428111	A	G	0.000175748
5	rs10053602	1428135	T	C	-1.30989e-05
5	rs460000	1432825	G	T	-1.35658e-05
5	rs4975646	1433401	G	A	2.97849e-06
5	rs9312866	1436102	G	A	2.18028e-05
5	rs420422	1436408	T	C	2.25387e-05
5	rs1048953	1438174	G	A	-4.24111e-05
5	rs403636	1438354	A	C	-5.32967e-06
5	rs2617605	1442521	T	C	1.11983e-05
5	rs6350	1443199	G	A	2.95984e-05
5	rs2455391	1443498	G	A	0.0001446
5	rs2937639	1443728	T	C	0.00070621
5	rs11564757	1443762	C	T	8.5236e-05
5	rs3756450	1448148	A	G	-4.82468e-05
5	rs2550948	1450444	C	T	0.000370248
5	rs12652860	1453772	A	C	0.000152234
5	rs12654851	1454004	G	T	1.47071e-06
5	rs748209	1457554	A	C	2.50956e-05
5	rs2937650	1458018	A	G	1.52705e-05
5	rs11750173	1460131	C	T	-5.83847e-06
5	rs7737692	1461167	G	A	3.43304e-05
5	rs2292023	1461389	C	A	-0.000154806
5	rs10630	1462720	G	A	-1.0074e-06
5	rs2277007	1466813	T	C	2.28959e-05
5	rs4975648	1468287	C	A	-3.91305e-05
5	rs27053	1470578	G	A	-0.000144051
5	rs27056	1473977	A	G	-1.60413e-05
5	rs10043491	1476785	C	A	2.29054e-05
5	rs31491	1477310	C	A	-3.85437e-05
5	rs4975548	1478156	C	T	-5.82789e-05
5	rs11133793	1487663	G	A	-2.54373e-05
5	rs2277003	1489706	A	G	-3.90279e-05
5	rs1010626	1490594	T	C	1.3422e-06
5	rs10058172	1491009	A	G	-3.87208e-05
5	rs3733796	1494909	C	T	-1.95388e-05
5	rs36993	1495763	A	G	9.01391e-05
5	rs11952520	1495839	C	T	1.97161e-05
5	rs36987	1499175	C	T	1.21921e-05
5	rs36986	1499806	A	G	7.5096e-05
5	rs17588991	1501695	G	A	-3.34672e-05
5	rs36982	1503205	C	T	2.91323e-05
5	rs36979	1503610	T	C	5.50668e-06
5	rs36971	1506303	A	G	8.91304e-05
5	rs2962041	1511222	C	T	-0.000106364
5	rs2963282	1512208	G	A	-2.78181e-05
5	rs2962038	1512868	T	C	2.6046e-05
5	rs13167887	1514462	A	G	-2.80525e-05
5	rs13160153	1517198	C	T	0.000114354
5	rs2963279	1517322	T	G	-9.60126e-06
5	rs2963277	1517769	C	T	-4.28625e-05
5	rs2962061	1517881	T	C	5.07748e-06
5	rs4406174	1519079	C	T	5.31363e-05
5	rs4608970	1519197	T	C	-0.000257589
5	rs2963275	1519693	G	A	8.11801e-06
5	rs7716426	1521573	C	T	-3.67513e-05
5	rs7700579	1525880	C	T	-3.73468e-05
5	rs2962057	1526098	T	C	4.41895e-05
5	rs2962055	1527606	A	G	-7.71644e-05
5	rs9312877	1529358	G	T	-1.0295e-06
5	rs7712396	1529401	A	C	1.65006e-05
5	rs4551123	1536257	A	G	-1.4579e-05
5	rs2962052	1537141	G	T	-7.12689e-06
5	rs10475046	1546049	G	A	-5.11003e-05
5	rs2962074	1548764	C	T	-1.0478e-05
5	rs2962073	1548867	A	G	-1.75169e-05
5	rs2962072	1549135	A	G	-6.83573e-05
5	rs6865199	1549771	C	T	7.13287e-06
5	rs2963285	1550734	A	G	-9.88079e-06
5	rs10079102	1550942	T	C	-2.74352e-05
5	rs12653484	1552255	G	A	-8.87877e-06
5	rs2962066	1552714	C	T	5.93633e-05
5	rs2963271	1553239	C	T	1.8954e-05
5	rs10866513	1557213	A	G	2.66072e-05
5	rs17596501	1557372	G	A	8.06545e-06
5	rs4975554	1557636	C	T	-0.000119659
5	rs16880246	1558048	C	T	8.07612e-05
5	rs6870653	1558628	T	C	-6.39274e-06
5	rs10056572	1559341	T	C	-7.23789e-05
5	rs7736340	1560716	C	T	-1.30918e-06
5	rs4975556	1565371	C	T	-1.85374e-05
5	rs17596634	1565568	A	G	-1.33411e-05
5	rs6897307	1568442	T	C	6.0299e-05
5	rs13188792	1568463	T	C	-7.95557e-06
5	rs13188808	1568508	T	C	-4.11566e-05
5	rs7734561	1594096	A	G	9.31796e-06
5	rs4415117	1594995	C	A	4.14105e-05
5	rs2962033	1605061	A	G	-2.21283e-05
5	rs11958097	1612612	C	A	-2.35269e-05
5	rs1968011	1624351	C	T	-2.04133e-05
5	rs6889629	1629407	C	T	-3.37385e-05
5	rs4975681	1638716	C	T	-0.00019574
5	rs4975682	1639103	T	C	1.26348e-05
5	rs41408448	1642155	G	A	-3.50695e-05
5	rs7705049	1644315	C	A	2.50985e-05
5	rs7705207	1644394	C	T	2.03597e-05
5	rs4551124	1645242	C	T	-1.28834e-05
5	rs2883369	1647831	C	T	2.76881e-06
5	rs10062809	1647875	C	T	-2.2004e-05
5	rs6870197	1653418	T	C	8.91431e-05
5	rs1106136	1659414	C	A	7.11524e-05
5	rs904729	1659537	C	T	2.74617e-05
5	rs904732	1660611	G	A	2.17539e-05
5	rs904734	1661397	T	C	0.000129722
5	rs6880499	1670369	G	A	0.000117768
5	rs931709	1671200	T	C	4.54044e-05
5	rs1392400	1674938	C	T	-5.74601e-05
5	rs1392401	1674972	A	G	1.26726e-06
5	rs4424035	1675417	C	A	-8.84205e-06
5	rs10056116	1676638	G	A	1.60859e-05
5	rs10051014	1676668	T	C	-2.55967e-05
5	rs6897438	1676963	A	G	-1.74922e-05
5	rs7703975	1679750	C	T	-2.31557e-05
5	rs10075284	1683758	C	T	5.55348e-05
5	rs16883078	1685297	C	T	-3.58801e-05
5	rs10512656	1685594	G	A	5.89724e-05
5	rs17597967	1685655	G	A	2.1608e-05
5	rs10079800	1686167	C	A	4.72467e-05
5	rs6898137	1686189	C	T	-1.98087e-05
5	rs6898158	1686233	C	T	-3.09744e-06
5	rs6882694	1686296	A	G	-7.197e-05
5	rs1875195	1687233	G	A	4.00628e-06
5	rs13190238	1687468	A	G	-8.72906e-06
5	rs16883191	1687965	G	A	-1.65904e-05
5	rs16883212	1689029	A	C	-4.16241e-06
5	rs16883213	1689056	A	G	-6.58661e-05
5	rs6889291	1689407	C	A	-6.37838e-06
5	rs6869779	1689436	A	G	0.000214228
5	rs2047590	1689631	T	C	1.11093e-07
5	rs7447377	1692165	T	G	3.1105e-05
5	rs9312928	1693575	G	T	9.72479e-05
5	rs10071895	1694562	G	A	-2.99188e-05
5	rs6889740	1696932	C	T	8.32015e-05
5	rs12520553	1696954	T	C	-7.49936e-05
5	rs6864519	1698123	G	A	1.80187e-05
5	rs12519991	1699151	G	A	-5.07817e-05
5	rs6863827	1704932	G	T	0.00010472
5	rs2883367	1705102	A	G	6.96137e-05
5	rs16883477	1705270	C	T	-0.000147467
5	rs16883484	1705394	T	C	4.25708e-06
5	rs6883941	1709933	A	G	1.66132e-06
5	rs872015	1720276	G	A	-1.81876e-05
5	rs11955771	1720781	C	T	-5.35739e-05
5	rs2354125	1720938	A	G	-0.00024894
5	rs2133738	1721003	G	A	-2.14716e-05
5	rs2354124	1721485	T	C	-2.01808e-05
5	rs16883799	1721527	A	G	8.01243e-05
5	rs12515829	1722978	G	A	-9.6994e-06
5	rs12515850	1723063	G	A	-3.26294e-06
5	rs11133883	1723309	C	T	-5.79735e-05
5	rs11949447	1723445	T	C	-9.53778e-05
5	rs7718539	1730637	T	C	-0.000100774
5	rs16884043	1736711	T	C	7.8329e-05
5	rs6895045	1739087	T	G	1.13355e-05
5	rs6554987	1739266	T	C	2.14865e-05
5	rs11133891	1739325	T	C	3.34013e-05
5	rs955483	1742197	G	T	-3.33509e-06
5	rs1392466	1744484	G	A	1.63757e-05
5	rs1392468	1744753	G	A	-1.47059e-05
5	rs1392469	1744831	G	A	-2.27175e-05
5	rs10040260	1749215	C	A	5.6082e-05
5	rs2242411	1753306	T	C	4.72436e-05
5	rs13174204	1756858	A	C	-0.000145432
5	rs17534206	1758662	T	C	-4.05688e-06
5	rs11741606	1759000	G	A	2.48944e-05
5	rs11750056	1760621	C	A	1.00562e-06
5	rs11750191	1761033	C	T	-9.82779e-06
5	rs16884543	1761089	A	G	3.36813e-05
5	rs10512651	1763661	A	G	-2.62826e-05
5	rs1107059	1764128	T	C	-1.07803e-05
5	rs1107060	1764532	C	T	-3.53873e-05
5	rs2353591	1764750	G	A	-1.8694e-06
5	rs904756	1765278	A	G	-1.66985e-05
5	rs7726044	1766736	G	T	1.81092e-06
5	rs6884150	1767774	A	G	-2.28379e-05
5	rs6555008	1769749	C	T	-7.61728e-05
5	rs13154034	1770225	T	G	-4.67125e-05
5	rs5000660	1771032	T	C	6.79498e-07
5	rs904757	1771664	A	G	4.67161e-06
5	rs2172532	1772615	G	A	1.47097e-05
5	rs6893628	1775600	T	G	1.06477e-05
5	rs13186705	1778342	C	A	-1.70671e-06
5	rs11953809	1778464	C	T	1.64798e-05
5	rs6881496	1779381	A	G	6.98977e-06
5	rs10040940	1779843	C	T	-8.8542e-06
5	rs12513579	1779874	G	A	-1.34802e-05
5	rs750495	1782046	G	A	1.48404e-05
5	rs10866525	1783237	T	C	-2.81432e-05
5	rs12514619	1783655	T	C	-8.43942e-05
5	rs7724821	1792474	A	G	-3.00449e-06
5	rs7711522	1793997	C	T	8.45822e-05
5	rs4975845	1794148	T	C	-3.95134e-05
5	rs4975846	1794921	T	C	2.48512e-05
5	rs7702843	1795377	A	G	5.14689e-05
5	rs1546253	1796564	C	T	-2.94261e-05
5	rs2276986	1797735	A	G	1.94311e-05
5	rs4588629	1798138	G	A	5.64992e-06
5	rs10085011	1798243	C	T	5.32427e-06
5	rs4304110	1798312	A	G	2.64533e-05
5	rs2291944	1799321	T	C	0.00012089
5	rs972890	1800436	C	A	6.50568e-06
5	rs972892	1800858	A	G	1.37496e-07
5	rs4975848	1800970	G	A	-5.84574e-06
5	rs1873926	1803326	C	T	2.28461e-05
5	rs3776150	1803901	C	T	6.50375e-06
5	rs4975731	1805554	T	C	0.000278279
5	rs3756343	1813568	C	T	6.54164e-05
5	rs4147772	1814146	G	A	-3.79702e-05
5	rs3752844	1814369	C	T	2.41716e-05
5	rs10078791	1815821	C	T	0.000350494
5	rs10058270	1815950	T	C	0.000142076
5	rs11953620	1818630	C	T	8.56266e-06
5	rs6864000	1820557	G	A	-1.66515e-05
5	rs4975854	1822326	C	T	-1.23508e-05
5	rs41411146	1826047	T	C	8.05602e-05
5	rs4975733	1826259	G	T	0.000165134
5	rs41347149	1826630	G	A	0.000116967
5	rs13183537	1830374	C	T	-9.43327e-05
5	rs4975735	1830405	A	G	1.53248e-05
5	rs11741881	1832240	T	C	-4.48982e-05
5	rs6555013	1833627	C	T	1.27345e-05
5	rs6873986	1834277	C	T	-7.87277e-06
5	rs6891921	1838383	T	G	7.15389e-05
5	rs6555016	1839458	C	T	-3.29629e-05
5	rs10512646	1839498	A	G	-1.29206e-05
5	rs16901305	1844498	C	T	-1.07822e-05
5	rs12188301	1847639	A	G	6.65431e-05
5	rs10512645	1850220	A	G	1.99494e-05
5	rs10512644	1850563	T	G	7.99333e-06
5	rs263213	1852284	G	T	-1.3218e-05
5	rs260397	1854257	T	C	3.78117e-05
5	rs4975741	1854650	C	A	5.47942e-05
5	rs91315	1855301	T	C	0.000109291
5	rs260393	1856596	C	T	2.21668e-05
5	rs1532272	1859721	C	T	-1.41406e-05
5	rs4975744	1860049	A	G	4.63126e-05
5	rs1689746	1860281	T	C	5.08288e-05
5	rs1032436	1860556	C	T	-3.52728e-05
5	rs1684970	1861149	T	G	1.93753e-05
5	rs1684969	1861706	A	C	-8.51447e-06
5	rs1689747	1862525	T	C	2.97025e-05
5	rs4975707	1864028	G	A	7.768e-05
5	rs6886669	1867830	T	C	0.000485575
5	rs6887855	1868743	A	G	4.22561e-05
5	rs2353580	1871880	A	G	4.44638e-05
5	rs883823	1872329	T	C	6.42949e-05
5	rs1632597	1875037	C	T	1.83619e-05
5	rs1689716	1876272	C	T	6.57241e-06
5	rs4975709	1877280	A	C	7.60345e-05
5	rs4975752	1880588	T	G	6.50252e-05
5	rs4975753	1880865	T	C	0.000199216
5	rs2232376	1880891	C	T	1.76762e-05
5	rs260402	1881733	T	C	2.89133e-05
5	rs1077484	1884088	C	T	-0.000281531
5	rs260400	1886471	A	G	3.91863e-05
5	rs260409	1887817	C	T	-2.39358e-06
5	rs10866528	1891821	A	G	5.51148e-06
5	rs6861778	1892759	G	T	-9.6826e-06
5	rs6863642	1892995	C	T	-0.000192175
5	rs12653946	1895829	C	T	5.28702e-06
5	rs6861105	1897640	C	T	0.000402935
5	rs10428597	1898679	A	C	4.10587e-05
5	rs17537048	1901205	A	G	0.000177983
5	rs1486944	1905155	C	T	-2.33367e-05
5	rs11956777	1907974	T	C	-4.75806e-05
5	rs6894487	1909022	C	T	2.29392e-05
5	rs6555018	1909611	T	G	-0.00012543
5	rs17537425	1910846	G	A	-7.16357e-05
5	rs4975760	1911035	C	T	-3.23224e-05
5	rs4975713	1911819	G	A	6.04507e-06
5	rs1075628	1912185	T	C	4.95174e-06
5	rs1994388	1912921	T	C	-3.06075e-06
5	rs4975765	1919416	G	A	-6.25476e-05
5	rs6420033	1922870	G	T	4.84888e-06
5	rs11749860	1926026	C	T	8.8827e-05
5	rs10042507	1927293	C	T	3.65126e-05
5	rs6555027	1927412	A	G	-2.29769e-05
5	rs10058874	1932463	A	G	3.88179e-05
5	rs6893465	1934490	A	G	3.1542e-05
5	rs4975714	1934666	A	G	-6.12906e-05
5	rs6872163	1934997	G	A	1.75684e-05
5	rs10072345	1936008	G	T	-5.81007e-06
5	rs2129470	1936443	C	A	-1.89289e-05
5	rs2129469	1936542	G	A	-1.85077e-05
5	rs6883630	1937053	G	A	-5.80852e-05
5	rs11737953	1937407	C	T	2.74712e-05
5	rs7737997	1937923	G	A	-6.63386e-06
5	rs901495	1938626	A	G	-1.19927e-05
5	rs7707132	1939170	C	T	-4.71869e-05
5	rs9312968	1939558	T	C	6.32108e-06
5	rs901494	1939989	T	C	-1.26572e-05
5	rs2129468	1942377	C	A	-4.2749e-05
5	rs6868970	1942834	A	G	-2.19173e-05
5	rs11743544	1943728	C	T	4.26247e-06
5	rs17610154	1944263	C	T	-1.6031e-05
5	rs17610178	1944487	G	A	-7.8417e-06
5	rs6884408	1944706	T	C	-1.17809e-05
5	rs10067719	1945766	C	T	-3.81397e-05
5	rs11739683	1946697	G	A	4.72369e-05
5	rs13183501	1948303	C	T	0.000112835
5	rs11746674	1948519	A	G	6.55726e-06
5	rs11743291	1948736	C	T	-2.7861e-05
5	rs6892790	1948878	C	T	-2.09316e-06
5	rs972973	1949340	C	T	-3.17396e-05
5	rs10064753	1949516	C	T	-2.35431e-05
5	rs6888599	1950767	T	C	-6.7082e-06
5	rs10055976	1953161	G	A	0.000150667
5	rs13170991	1956884	A	G	8.72169e-05
5	rs4246751	1956973	A	C	6.93777e-05
5	rs2200559	1957109	C	T	1.29376e-05
5	rs4975773	1957393	T	C	-2.30031e-05
5	rs10053882	1959324	T	C	0.000137266
5	rs901505	1959810	A	G	-2.1866e-05
5	rs12654104	1962256	T	C	-1.73537e-06
5	rs12654102	1962436	A	G	7.6337e-06
5	rs12656386	1965996	T	C	7.50486e-06
5	rs16902181	1966852	C	T	4.06774e-05
5	rs2353003	1966873	A	G	-5.37408e-06
5	rs1017923	1967265	A	G	2.01389e-05
5	rs1023981	1967849	C	A	-8.42434e-06
5	rs1123381	1975461	T	C	8.34087e-06
5	rs4975778	1975699	T	C	2.33646e-05
5	rs7705277	1976068	G	A	-0.00014738
5	rs1017924	1976187	A	G	-3.41195e-05
5	rs1123391	1976478	T	C	4.23264e-05
5	rs1123390	1976500	A	G	4.75747e-05
5	rs13172746	1983710	C	T	-1.04385e-05
5	rs1486938	1985845	T	C	-1.57683e-05
5	rs1601641	1987633	G	A	-3.01715e-06
5	rs10038119	1992286	A	G	-3.79272e-05
5	rs6860447	1993053	G	A	-1.43202e-05
5	rs17611544	1993900	G	A	-1.27335e-05
5	rs2101404	1996039	C	T	-3.14555e-05
5	rs1872775	1999840	C	T	-1.93596e-06
5	rs4493711	2001784	G	A	7.85306e-05
5	rs11749073	2003180	G	A	3.75318e-07
5	rs10474733	2004160	A	G	-0.000124752
5	rs10474734	2004208	C	T	-9.37962e-05
5	rs901508	2007007	C	T	-2.4435e-06
5	rs746364	2007035	C	T	-2.21741e-05
5	rs901498	2008571	A	G	1.7422e-05
5	rs7717285	2008973	T	C	-9.61845e-06
5	rs4975790	2010376	C	T	7.68685e-06
5	rs17539841	2011581	C	T	-3.75198e-06
5	rs11747860	2013363	C	T	-9.27721e-07
5	rs2220309	2014366	A	G	1.50486e-05
5	rs4246754	2014776	A	C	5.38362e-05
5	rs16902321	2015148	A	G	2.62243e-05
5	rs4975794	2015330	C	T	2.32943e-05
5	rs17612453	2016422	T	C	-3.50271e-05
5	rs901500	2018630	T	C	-2.11092e-05
5	rs4074914	2020274	C	T	0.000219122
5	rs6555044	2029236	G	T	2.48718e-05
5	rs10041900	2031071	A	C	-1.97011e-05
5	rs6872641	2031138	T	C	-8.98195e-05
5	rs4975807	2032660	T	C	-9.15398e-05
5	rs4129455	2041665	G	A	-2.57975e-06
5	rs13187176	2044935	G	T	1.33118e-05
5	rs4975840	2047463	A	G	-3.53205e-05
5	rs9312975	2049047	G	A	-4.44336e-05
5	rs10065111	2050328	G	T	2.59918e-05
5	rs4975838	2050483	T	C	1.97053e-05
5	rs6555046	2056586	A	G	-0.000185283
5	rs4975727	2058143	A	G	-3.67341e-05
5	rs13163790	2058183	C	T	-3.00736e-05
5	rs7719270	2059311	G	A	-4.75315e-05
5	rs4975834	2064566	T	G	5.46564e-05
5	rs11740513	2066165	G	A	4.97395e-05
5	rs11133926	2073793	G	A	1.71088e-05
5	rs10475134	2075162	T	G	2.85642e-06
5	rs11133927	2077356	G	T	1.69606e-05
5	rs10866530	2077580	C	T	2.05319e-05
5	rs7704452	2077642	A	G	-2.14694e-06
5	rs4246755	2078006	T	G	-1.1621e-05
5	rs4566837	2083797	A	G	-0.000128996
5	rs6869329	2085954	A	G	4.77064e-05
5	rs10063808	2087916	T	G	-0.000232385
5	rs7702195	2089221	T	C	-5.63189e-06
5	rs11748879	2091155	G	A	0.000198575
5	rs4568402	2097011	G	A	-1.38548e-06
5	rs4299769	2097562	G	A	1.91767e-05
5	rs13180333	2099667	A	G	4.77269e-06
5	rs10070853	2100910	C	T	-0.000123809
5	rs4975725	2103059	A	C	-0.000410148
5	rs4975819	2103617	C	T	-2.64661e-05
5	rs4975817	2103907	A	G	3.21392e-05
5	rs4129462	2106236	T	G	-2.94e-05
5	rs10061210	2106844	A	G	-5.40731e-05
5	rs6879627	2109901	T	C	2.78166e-05
5	rs13355078	2112319	C	T	-2.71089e-05
5	rs10040891	2113288	T	C	-6.11447e-05
5	rs11950809	2113672	C	A	-2.81435e-05
5	rs4591793	2113784	T	C	1.23263e-05
5	rs6861664	2117402	A	G	3.46657e-05
5	rs7446517	2117795	C	T	1.19964e-05
5	rs12515017	2118443	T	C	-3.19834e-05
5	rs12516950	2118933	G	A	-7.50481e-06
5	rs6420035	2123313	C	T	5.36319e-05
5	rs4075798	2123985	G	A	1.10931e-05
5	rs4075367	2125330	C	T	-1.40245e-08
5	rs11952498	2125940	C	T	-4.04792e-05
5	rs4975724	2126882	T	C	6.76473e-05
5	rs7445923	2129738	G	T	5.65397e-06
5	rs11953155	2131784	C	T	5.62467e-06
5	rs6860349	2133412	G	A	-9.18556e-05
5	rs10068854	2134888	C	T	-9.9391e-06
5	rs6555064	2136570	C	T	4.72139e-05
5	rs7719723	2137758	T	G	-4.50039e-05
5	rs11960538	2140755	T	C	4.197e-05
5	rs7722355	2143119	G	A	8.72568e-05
5	rs6893579	2144662	G	A	2.88007e-05
5	rs7448302	2149503	C	T	-3.07621e-05
5	rs7735656	2150273	G	T	-2.51078e-06
5	rs17644704	2156619	C	A	0.000195789
5	rs12519536	2157515	G	A	-5.15877e-05
5	rs11133930	2158553	C	T	-7.60653e-05
5	rs4866655	2158719	C	T	4.0895e-05
5	rs16903364	2159139	A	C	-3.76194e-05
5	rs10056093	2159218	C	T	-6.6822e-05
5	rs17583962	2159405	G	A	-7.87877e-07
5	rs10072352	2159490	G	A	-3.0373e-05
5	rs10076206	2164702	A	G	2.48186e-05
5	rs10076280	2164846	A	G	9.28058e-06
5	rs7707727	2165011	G	T	1.15584e-05
5	rs13171126	2166397	C	T	-3.26264e-07
5	rs3923314	2167475	G	A	3.31753e-05
5	rs4591752	2167740	G	A	7.59496e-06
5	rs6890696	2169499	T	C	-1.61183e-05
5	rs4866611	2169966	C	T	-1.90128e-05
5	rs16903499	2172064	C	T	-0.000100529
5	rs16903506	2172689	A	G	3.5243e-05
5	rs6555067	2173056	T	C	-3.48007e-06
5	rs17645173	2173676	C	T	-1.42498e-05
5	rs6878643	2174313	T	C	1.86049e-05
5	rs4866475	2174621	A	G	-2.19627e-05
5	rs6555068	2175401	A	G	-1.2353e-05
5	rs13354588	2177029	C	A	1.52276e-05
5	rs12658255	2178060	C	A	1.86718e-06
5	rs10073915	2178140	C	T	4.71952e-05
5	rs17584572	2179719	A	C	8.04076e-07
5	rs10078052	2180108	C	T	-2.47844e-07
5	rs6555069	2182854	C	T	-1.63693e-05
5	rs4866652	2186956	A	G	2.96995e-06
5	rs10462752	2190572	G	A	-0.000101274
5	rs13181974	2191339	C	T	1.62161e-05
5	rs11133935	2191437	T	C	3.93338e-06
5	rs17645506	2193084	C	T	1.32978e-05
5	rs6861416	2193482	C	T	-4.11137e-05
5	rs4866654	2194596	G	A	-2.76809e-05
5	rs16903612	2194769	C	A	-8.98512e-07
5	rs16903629	2196941	T	C	-2.07954e-07
5	rs13157950	2197203	T	C	-6.97267e-06
5	rs2405802	2199605	A	C	-8.47017e-06
5	rs12187097	2202172	G	A	8.10612e-05
5	rs2897241	2202185	A	G	2.38333e-06
5	rs1542430	2202971	C	T	1.97698e-05
5	rs6555073	2204833	C	T	1.19817e-05
5	rs12653402	2213762	C	A	-4.85441e-05
5	rs10041522	2214721	T	G	1.18433e-05
5	rs16903715	2214938	G	A	8.84551e-05
5	rs4263504	2216296	T	C	-3.07583e-05
5	rs1542429	2216680	A	G	-1.35549e-05
5	rs10073263	2217896	C	T	4.38918e-05
5	rs11741203	2218025	G	A	-2.09121e-05
5	rs10512689	2223959	C	T	1.75686e-06
5	rs4132556	2227567	C	T	-1.72759e-05
5	rs1458521	2229014	T	C	2.41065e-05
5	rs1824291	2234095	A	G	-5.75097e-05
5	rs2125394	2237301	T	C	3.9244e-05
5	rs11960571	2242132	A	G	-4.74482e-07
5	rs1458516	2247093	T	C	1.16161e-05
5	rs6878043	2251109	A	C	3.34891e-05
5	rs6882404	2251313	A	G	3.77797e-05
5	rs2018533	2251369	A	G	3.28564e-05
5	rs2020430	2251386	A	G	9.59934e-06
5	rs11954767	2251847	G	A	7.19965e-05
5	rs11952611	2252084	T	C	5.94489e-06
5	rs10061160	2252304	A	G	-9.23211e-06
5	rs10068115	2252398	G	A	4.74561e-05
5	rs11739392	2252720	C	T	5.34823e-06
5	rs1458513	2254295	T	C	-1.11991e-05
5	rs10475140	2256873	G	A	1.91143e-05
5	rs3889032	2259086	G	A	0.00018284
5	rs2004010	2259217	C	T	0.000147781
5	rs898057	2259512	G	A	9.28541e-05
5	rs6871126	2265478	C	T	-3.95749e-07
5	rs6875273	2272248	G	A	-6.23244e-05
5	rs7732508	2275109	C	T	1.04019e-05
5	rs464904	2275627	T	C	4.33397e-05
5	rs7702894	2276310	G	A	9.35575e-06
5	rs575414	2279208	T	C	-1.86208e-05
5	rs1870335	2279813	A	C	4.35119e-06
5	rs923048	2279866	G	A	1.49593e-05
5	rs547706	2280105	G	A	2.16336e-05
5	rs635969	2282348	T	C	-1.51417e-05
5	rs2652154	2283105	C	T	6.65705e-05
5	rs554745	2286042	A	G	-2.05812e-05
5	rs2652148	2286126	A	G	2.91502e-05
5	rs2609081	2286287	A	G	-2.98358e-06
5	rs178421	2286472	A	G	2.55633e-06
5	rs4866449	2287730	C	A	9.90072e-06
5	rs6897849	2289420	A	G	2.86515e-06
5	rs2652147	2291316	A	G	1.48223e-05
5	rs4446462	2292741	G	A	8.47452e-06
5	rs13173777	2294096	A	G	1.15151e-07
5	rs316578	2294533	G	A	-0.000155673
5	rs316577	2294688	G	A	-1.85679e-05
5	rs13187359	2295317	T	C	-0.00046905
5	rs13162776	2295426	G	A	1.8142e-05
5	rs6898118	2296824	A	G	-7.39195e-05
5	rs882496	2301089	A	G	-3.97605e-05
5	rs316574	2304811	G	T	8.22606e-06
5	rs316573	2305235	T	C	-2.71047e-06
5	rs7718226	2305490	A	G	1.17142e-05
5	rs11744201	2306160	G	A	1.22716e-05
5	rs7700773	2307523	A	G	-1.2611e-05
5	rs316582	2315086	A	G	-4.2618e-05
5	rs316584	2317367	G	A	-1.56868e-05
5	rs7445525	2317424	G	A	-8.39246e-06
5	rs13167058	2319639	T	G	-2.77163e-05
5	rs12189181	2319964	C	A	-1.51892e-05
5	rs117622	2320003	C	A	-1.52539e-05
5	rs12187541	2320033	G	T	-7.48575e-05
5	rs12189341	2320313	C	T	-2.26368e-05
5	rs1032112	2320472	A	G	-8.33759e-06
5	rs6876226	2321033	A	G	5.66715e-05
5	rs320597	2323282	T	C	-6.34883e-05
5	rs458382	2329018	C	T	1.91523e-05
5	rs898061	2330979	T	C	-1.33827e-05
5	rs13160269	2331046	T	C	2.51334e-06
5	rs454878	2331345	C	T	1.61547e-05
5	rs16867991	2333103	A	G	9.80385e-06
5	rs467939	2333303	A	G	0.000141487
5	rs2641217	2333982	T	C	0.000467211
5	rs17586674	2335581	A	G	6.76507e-06
5	rs1545899	2336643	C	T	-6.20802e-06
5	rs2628163	2336685	T	C	8.16073e-06
5	rs13169221	2337193	C	T	-3.0981e-06
5	rs13168356	2337312	T	G	-4.57744e-06
5	rs13182644	2337339	C	T	-1.68901e-05
5	rs92833	2338908	C	T	5.18123e-05
5	rs462498	2339273	G	A	9.75591e-06
5	rs462894	2341949	G	T	-9.4792e-06
5	rs468752	2342314	T	C	0.000104679
5	rs468976	2346621	A	G	6.34218e-06
5	rs467723	2352620	A	G	0.000157154
5	rs10036054	2352730	C	T	8.08915e-08
5	rs458029	2353620	T	C	3.37028e-05
5	rs2641216	2353801	C	T	5.35113e-05
5	rs461425	2354731	A	G	-1.28136e-06
5	rs458006	2355587	C	A	5.25833e-05
5	rs2641215	2355878	G	T	-6.21916e-05
5	rs6555100	2358381	A	G	4.75077e-06
5	rs7733952	2358493	T	G	8.27157e-06
5	rs465527	2359450	G	A	-0.000177337
5	rs10056812	2360093	C	T	-7.58369e-05
5	rs2628159	2360451	C	T	-2.96839e-06
5	rs2628160	2361180	G	T	3.81678e-05
5	rs316598	2364626	T	C	3.64995e-05
5	rs10075222	2365222	A	G	-9.42844e-05
5	rs6869394	2366237	G	A	-4.99367e-05
5	rs10071449	2367274	T	C	-7.58899e-05
5	rs506844	2368076	G	A	0.000120921
5	rs16868578	2370276	A	G	2.17095e-05
5	rs11949031	2370336	G	A	-1.1188e-06
5	rs10036992	2371873	G	A	-1.12903e-05
5	rs10036994	2371942	G	A	3.55773e-05
5	rs613064	2372241	T	C	-1.67028e-06
5	rs7715102	2374305	T	C	-2.85265e-05
5	rs16899405	2376332	A	G	1.49808e-05
5	rs460433	2380892	A	G	-2.63498e-05
5	rs459889	2381211	G	T	5.67993e-05
5	rs457979	2382270	G	A	1.60001e-05
5	rs458479	2382979	G	A	-1.71475e-05
5	rs462203	2383722	T	C	-4.24395e-05
5	rs931283	2387550	T	C	1.02091e-05
5	rs6870608	2389072	C	T	-0.000825918
5	rs465614	2390234	C	T	6.08736e-06
5	rs160730	2392831	G	A	-8.36251e-05
5	rs316599	2394854	T	C	2.45665e-05
5	rs6871313	2397617	A	G	5.70868e-05
5	rs6875774	2397644	T	C	-1.37619e-06
5	rs650640	2398630	A	C	1.53832e-05
5	rs468085	2399225	A	G	3.94415e-06
5	rs468781	2399339	G	A	-1.04741e-05
5	rs624376	2400149	T	C	-5.91385e-05
5	rs464716	2400280	C	T	-1.70776e-05
5	rs10059366	2403444	G	A	-2.11641e-05
5	rs10052956	2404085	A	G	-1.76139e-05
5	rs16869145	2404959	A	G	-1.42411e-05
5	rs160729	2406499	T	C	-2.22861e-06
5	rs12652046	2407842	T	C	-2.20106e-05
5	rs11952610	2409851	G	A	1.82947e-05
5	rs4866482	2409988	T	C	7.92332e-06
5	rs4866643	2410248	G	A	-2.84393e-05
5	rs4866483	2410332	G	A	6.02149e-05
5	rs313587	2412858	C	T	-7.56216e-06
5	rs17648791	2417417	G	A	-8.61125e-06
5	rs4866484	2418025	A	G	1.20197e-05
5	rs10462757	2420984	G	A	-1.30924e-05
5	rs315910	2422325	C	T	-1.15494e-05
5	rs182621	2428814	T	C	-1.50029e-05
5	rs1039096	2433691	G	A	3.73557e-05
5	rs9312994	2435489	T	C	3.63435e-05
5	rs17842856	2440876	T	C	-9.87465e-06
5	rs6875672	2447447	C	T	7.62934e-06
5	rs10060375	2461998	C	T	0.000146824
5	rs11746384	2462271	A	G	3.55186e-06
5	rs12655007	2462358	C	A	-4.64716e-06
5	rs6877519	2463858	A	G	-3.87149e-05
5	rs315918	2466584	C	T	-1.15831e-05
5	rs924134	2468375	C	A	3.01691e-05
5	rs6880842	2469415	A	G	1.52564e-05
5	rs9312995	2470082	C	T	3.54962e-05
5	rs3104228	2474274	T	C	4.54669e-05
5	rs10075636	2479446	C	T	1.01539e-05
5	rs16869822	2479515	A	G	-1.2719e-05
5	rs3112426	2481088	A	C	3.43637e-05
5	rs3112425	2482295	C	A	8.60193e-06
5	rs3112424	2482544	T	C	4.05802e-05
5	rs16869827	2491676	T	C	7.82948e-05
5	rs1873954	2492890	C	T	-2.5248e-05
5	rs2453814	2493280	A	C	-2.95818e-06
5	rs895658	2494273	C	T	-3.10871e-05
5	rs10475158	2495251	G	A	-2.02472e-05
5	rs462722	2497484	A	G	-8.38276e-06
5	rs3112415	2505743	T	C	-0.000146641
5	rs3099592	2510027	A	G	1.68169e-05
5	rs12189278	2510576	C	T	-1.02906e-05
5	rs10039326	2513346	A	G	-1.15229e-05
5	rs3099590	2513387	A	G	-6.12916e-05
5	rs10462760	2514880	T	C	5.83794e-05
5	rs3112410	2515875	G	A	-9.49016e-06
5	rs17651154	2516620	A	G	-3.63998e-06
5	rs378257	2518738	C	T	-7.89406e-06
5	rs377825	2519363	C	A	7.04434e-06
5	rs16869867	2522212	C	T	-0.000158029
5	rs374683	2522431	C	T	-3.66444e-05
5	rs419628	2523602	T	C	2.45659e-05
5	rs16869878	2523761	C	T	5.73591e-05
5	rs453357	2523854	G	A	2.32259e-05
5	rs432951	2524280	G	A	2.96671e-05
5	rs13153795	2525656	A	G	7.63769e-05
5	rs1868040	2529712	T	C	7.97012e-06
5	rs11133951	2530352	C	T	8.01603e-05
5	rs17598228	2530794	G	A	-2.72227e-05
5	rs6895153	2533586	C	T	-3.77241e-05
5	rs6875477	2533617	A	G	3.3806e-05
5	rs11744790	2534962	C	T	-1.27346e-06
5	rs11133954	2534985	A	G	6.09541e-06
5	rs11748913	2535215	T	C	-2.09726e-05
5	rs12517190	2538080	C	T	1.40992e-05
5	rs16869906	2539161	G	A	2.88011e-08
5	rs6879053	2539286	A	G	1.53263e-05
5	rs323689	2543192	T	C	5.52253e-05
5	rs7702425	2549211	A	G	-7.47966e-05
5	rs6885850	2549852	C	T	5.55302e-06
5	rs7703380	2552627	C	A	2.46075e-05
5	rs6888228	2553159	T	C	-5.63931e-05
5	rs1466053	2555346	G	A	5.85438e-05
5	rs10475169	2555514	A	C	-6.15125e-05
5	rs10072717	2555969	G	T	-5.21671e-05
5	rs1466054	2556337	A	G	-2.19498e-05
5	rs10060876	2558690	A	G	1.20222e-05
5	rs7712395	2559538	C	T	-8.1807e-06
5	rs1002647	2560537	A	G	2.54295e-06
5	rs998700	2562663	A	G	-3.9559e-05
5	rs16869997	2563748	C	T	5.49902e-05
5	rs323700	2564243	C	T	-6.80087e-06
5	rs445296	2565830	T	G	4.01245e-05
5	rs424339	2567168	T	C	4.31826e-05
5	rs437485	2569156	C	T	2.51631e-05
5	rs16870028	2569711	G	T	2.3243e-05
5	rs323707	2571422	A	G	2.2928e-05
5	rs10054104	2571945	G	T	-2.32625e-05
5	rs323709	2572163	T	G	-1.05715e-05
5	rs1159055	2572654	G	A	-1.55597e-06
5	rs323712	2574273	C	T	2.17264e-05
5	rs404016	2575174	T	C	1.65231e-05
5	rs380259	2575392	T	C	1.81781e-05
5	rs10866539	2577035	G	A	-4.91268e-05
5	rs16870061	2578112	C	T	7.74702e-05
5	rs403500	2578373	G	A	-6.23274e-05
5	rs446451	2578553	G	A	-6.96508e-05
5	rs446723	2579136	C	T	6.77858e-06
5	rs6555116	2579350	G	A	6.64615e-05
5	rs416939	2579462	A	G	-3.90332e-07
5	rs435098	2580144	A	C	-0.000277728
5	rs1609462	2580500	T	C	2.4963e-05
5	rs376205	2582828	C	T	-8.68102e-05
5	rs7705916	2586224	T	C	4.62107e-06
5	rs225752	2588264	T	C	4.1595e-05
5	rs323684	2588687	T	C	-1.31603e-06
5	rs11960394	2596334	T	C	2.63001e-05
5	rs483643	2597161	A	G	-2.89801e-06
5	rs569244	2599639	T	C	-4.18883e-05
5	rs367866	2601281	C	T	-1.5254e-05
5	rs390560	2601689	G	A	-6.88112e-06
5	rs10512678	2604903	T	C	3.82543e-05
5	rs407360	2608294	C	T	7.53714e-06
5	rs434930	2610744	A	G	2.80908e-05
5	rs10512677	2611996	A	G	-3.74626e-05
5	rs708903	2612611	G	A	5.45026e-05
5	rs2004187	2612747	A	C	-1.03325e-05
5	rs2937764	2614896	G	A	-2.51408e-05
5	rs2937765	2615245	A	G	-2.91353e-05
5	rs2937767	2615632	T	G	-7.68172e-05
5	rs2441942	2616477	T	C	-5.98673e-05
5	rs12187389	2616585	C	A	-2.24716e-05
5	rs11742219	2617235	C	T	-1.7107e-05
5	rs17659675	2617846	G	A	5.07304e-06
5	rs2922062	2618844	G	A	-9.34743e-06
5	rs2441947	2619669	C	T	3.98062e-05
5	rs2012181	2621684	G	A	-1.05912e-06
5	rs1875539	2622585	A	G	-3.51153e-05
5	rs6555117	2635891	A	G	5.60086e-05
5	rs323670	2636030	A	G	-2.78811e-06
5	rs323672	2637827	C	T	-1.00704e-05
5	rs2405037	2640007	C	T	-1.0053e-05
5	rs323653	2640466	G	A	6.30417e-05
5	rs323654	2640771	C	A	-0.000181764
5	rs12651965	2640814	G	A	0.000117983
5	rs905230	2641522	G	A	-2.79142e-05
5	rs905229	2641600	C	T	-1.99304e-05
5	rs323658	2645159	C	A	-1.75439e-05
5	rs323660	2645414	C	T	-7.86178e-05
5	rs17608672	2645565	C	T	3.12047e-05
5	rs323662	2646646	A	G	-5.66661e-05
5	rs323663	2647043	C	A	-2.40925e-06
5	rs12186830	2647306	G	A	-2.76661e-06
5	rs13156187	2648516	T	C	0.00086476
5	rs9313010	2652235	T	C	0.000471511
5	rs6859765	2652947	G	A	-2.54169e-06
5	rs7705712	2653554	G	A	0.000503503
5	rs10475173	2654417	C	T	-1.28469e-05
5	rs7713186	2655116	C	T	3.04873e-05
5	rs12518480	2655990	A	G	6.91808e-05
5	rs11133957	2657283	C	T	-8.14581e-05
5	rs7737867	2657572	C	T	-5.39945e-06
5	rs7356656	2664214	T	C	-7.45095e-05
5	rs950864	2667858	G	T	-6.8784e-07
5	rs10078654	2672893	A	G	2.8318e-05
5	rs10054312	2674526	T	C	5.41217e-06
5	rs7721778	2676993	T	G	3.48782e-05
5	rs7704762	2679511	A	G	-6.85513e-06
5	rs28463021	2682637	A	G	-1.37268e-05
5	rs13170001	2685550	C	T	-0.000144888
5	rs2935620	2685567	G	A	-6.4168e-06
5	rs2935621	2685812	C	T	-4.51501e-05
5	rs924218	2686712	G	A	2.48007e-07
5	rs2962615	2689899	C	A	-9.01475e-06
5	rs2962614	2690240	C	T	-0.00013628
5	rs10071208	2690668	G	A	2.04491e-05
5	rs11741556	2691615	C	A	9.01298e-06
5	rs2962611	2691682	A	G	-5.1601e-05
5	rs2962610	2692076	A	G	-4.66967e-06
5	rs2962609	2692430	G	A	-4.71503e-05
5	rs11748873	2692841	G	T	-4.52396e-05
5	rs2935630	2693095	G	A	-0.000194111
5	rs2962607	2693603	G	A	-2.40991e-05
5	rs10079562	2694637	G	T	1.79829e-06
5	rs10067129	2695436	C	T	-5.97228e-05
5	rs2962602	2696218	C	T	-9.66308e-06
5	rs4866662	2696580	C	T	3.56252e-05
5	rs16870313	2696644	C	T	2.6628e-05
5	rs1106115	2700155	A	G	3.78782e-05
5	rs1106116	2700323	C	T	-3.59233e-05
5	rs11133959	2701674	T	C	-0.000247253
5	rs904126	2704259	G	A	-9.91691e-05
5	rs16870339	2705170	T	C	-0.00204824
5	rs10474751	2706414	C	A	-0.000565822
5	rs958582	2709807	T	C	-6.58573e-06
5	rs2962587	2709971	A	G	9.92079e-05
5	rs2935637	2710144	C	T	1.73394e-05
5	rs2935644	2716034	T	G	1.15825e-05
5	rs6862975	2716280	A	G	-7.49876e-05
5	rs2962580	2716573	G	A	3.49083e-06
5	rs2935598	2719356	T	C	-7.42957e-06
5	rs2935627	2720569	A	G	-2.10045e-05
5	rs1566163	2725382	T	C	-6.57869e-05
5	rs1546198	2725974	C	T	-2.4913e-05
5	rs2935616	2726397	A	C	-2.00542e-06
5	rs2047382	2731890	C	T	2.12717e-05
5	rs6555122	2732282	A	G	2.67224e-05
5	rs1039160	2734972	A	G	3.20007e-05
5	rs4866666	2737525	T	C	-3.46087e-06
5	rs924213	2737700	T	C	-1.99084e-06
5	rs4866667	2755932	C	T	1.57389e-05
5	rs1353630	2757940	A	C	2.07682e-06
5	rs2291809	2758489	T	G	2.4755e-05
5	rs2047384	2764763	C	T	0.000116355
5	rs6555129	2765442	G	A	0.000473167
5	rs6867840	2767183	G	A	-1.45633e-06
5	rs6883371	2767357	C	T	0.00137028
5	rs2935622	2767527	A	C	0.00209129
5	rs2935623	2767556	A	G	0.000255066
5	rs12655998	2770351	C	T	-1.90618e-05
5	rs12521967	2770692	T	G	-1.62108e-05
5	rs7712012	2772332	C	T	5.45638e-06
5	rs13355853	2774101	G	A	6.53348e-05
5	rs1497467	2775090	G	A	1.0741e-05
5	rs12522364	2775566	C	T	-9.43251e-08
5	rs7733720	2777178	G	A	-0.000121134
5	rs7709328	2777311	G	A	-0.000536676
5	rs2068829	2778782	C	T	-0.000353507
5	rs4866498	2782587	T	C	0.000109919
5	rs1024052	2782715	G	A	5.03771e-06
5	rs1024051	2783458	G	A	4.41867e-05
5	rs11952868	2783714	T	C	-0.000186465
5	rs6864829	2783869	C	T	-3.80448e-07
5	rs6870714	2785072	C	T	8.08352e-06
5	rs12332237	2787993	A	G	0.000143014
5	rs7702905	2788906	G	A	-0.000336966
5	rs7727905	2789155	T	G	-2.12912e-05
5	rs6867209	2789702	G	A	-9.24239e-06
5	rs1908976	2789932	T	C	3.15399e-05
5	rs1908975	2790075	G	A	-1.24482e-05
5	rs1908974	2790321	T	G	-7.36877e-05
5	rs10075644	2795458	T	G	-8.20313e-06
5	rs16870453	2795776	C	T	6.63898e-05
5	rs10053398	2796973	G	T	-3.76042e-05
5	rs11959104	2798478	G	A	2.33042e-05
5	rs7729458	2799100	C	A	1.81061e-05
5	rs10512672	2802065	C	A	-3.55795e-06
5	rs4866501	2806621	C	T	-0.000115056
5	rs10043028	2809055	C	A	2.55345e-06
5	rs904117	2809713	A	G	-2.67364e-05
5	rs4866679	2811135	T	G	-0.000154708
5	rs6878883	2812230	T	G	-4.01695e-05
5	rs4866504	2814881	T	C	1.63479e-05
5	rs1122217	2815488	A	G	-1.72595e-05
5	rs13154311	2815854	T	C	4.99755e-05
5	rs1476289	2816253	T	C	-2.73347e-05
5	rs1540707	2817770	G	A	-4.11174e-05
5	rs1540708	2818217	C	T	9.68503e-06
5	rs7714315	2818295	C	T	3.54265e-05
5	rs13170951	2822959	A	G	-4.22964e-05
5	rs10038374	2823353	A	G	-0.000196542
5	rs4866681	2825749	C	T	-2.57465e-05
5	rs10038356	2829191	A	G	-6.2352e-05
5	rs1018089	2831070	T	G	-0.000172738
5	rs6862810	2831521	T	C	-0.000188493
5	rs13163086	2833623	A	C	-0.000158246
5	rs1353631	2834856	T	C	-2.62206e-05
5	rs13178497	2838420	G	A	-4.62067e-05
5	rs11133962	2838930	A	G	-0.000189836
5	rs4866685	2841474	A	G	-2.63114e-06
5	rs12054687	2841709	G	A	8.16964e-06
5	rs6890790	2842243	T	C	-4.35274e-05
5	rs7711768	2843156	C	T	-5.66035e-06
5	rs10866544	2843679	T	G	1.87529e-06
5	rs7442964	2843763	T	C	-1.47289e-05
5	rs370010	2847693	T	G	3.97934e-06
5	rs7714432	2855727	C	A	1.2692e-05
5	rs2934543	2856417	C	T	6.15587e-05
5	rs959750	2856710	C	T	1.94162e-06
5	rs963872	2857542	G	A	-2.23599e-05
5	rs16870583	2861216	T	C	2.84516e-05
5	rs6881327	2865604	A	G	3.41599e-05
5	rs10044519	2866892	A	G	3.35849e-05
5	rs2172651	2867012	A	G	4.44265e-05
5	rs1024029	2869505	T	C	4.73742e-05
5	rs2974629	2869686	T	C	9.55446e-05
5	rs4866692	2872990	C	T	-3.36234e-05
5	rs13160491	2875151	T	C	-7.51051e-05
5	rs756220	2878297	G	A	1.3504e-05
5	rs2934550	2878637	G	A	0.000115016
5	rs17672724	2883581	G	A	-1.42147e-05
5	rs12654325	2892699	C	T	-9.65685e-06
5	rs10075665	2896740	A	G	-8.10064e-06
5	rs11745728	2897087	C	T	-7.581e-06
5	rs16874895	2897116	C	T	2.73016e-05
5	rs7731319	2897236	T	C	-3.40681e-05
5	rs7732075	2900123	G	A	-3.08454e-05
5	rs7723317	2900563	T	C	1.60765e-05
5	rs2974656	2901360	C	A	6.74724e-05
5	rs2974657	2901649	C	A	0.000136013
5	rs2974647	2902689	G	A	2.23269e-05
5	rs1389595	2902855	C	T	1.13296e-05
5	rs2860294	2902999	A	G	0.000380292
5	rs923898	2903307	G	A	4.5928e-05
5	rs1565808	2908616	G	A	2.46884e-05
5	rs17673214	2908851	G	A	6.3236e-06
5	rs2934555	2910083	G	A	1.45715e-05
5	rs17627501	2912375	C	T	2.28317e-05
5	rs903244	2915301	C	A	-1.88225e-05
5	rs2974690	2917143	T	C	-4.14045e-05
5	rs9313016	2919588	G	T	0.000245651
5	rs10061701	2922114	G	A	0.00022226
5	rs13185688	2922427	G	A	7.99699e-05
5	rs11738897	2929499	C	T	1.37105e-05
5	rs10475186	2929714	A	G	-3.86834e-06
5	rs13183111	2930485	A	G	-1.24394e-06
5	rs7712614	2933362	T	C	3.39294e-05
5	rs2404802	2934319	A	C	0.000146966
5	rs6893757	2934666	C	T	-1.0874e-06
5	rs1304797	2937114	T	C	-1.71039e-05
5	rs2974686	2939706	A	G	-0.000114633
5	rs2934519	2940406	T	G	1.34355e-05
5	rs2974682	2940968	T	C	3.28869e-05
5	rs4454060	2941346	A	G	3.09361e-05
5	rs2974670	2945048	T	C	-7.80983e-05
5	rs1389585	2945834	T	C	-7.07811e-05
5	rs2934527	2947498	T	C	-1.38571e-05
5	rs2934528	2947877	T	G	-1.12058e-05
5	rs1389590	2948668	C	T	8.52779e-06
5	rs7737453	2949174	T	C	3.32438e-05
5	rs12152896	2949226	G	A	-1.28802e-05
5	rs11133966	2950010	G	A	-1.27869e-05
5	rs6893622	2955932	A	G	3.04228e-05
5	rs1353184	2958650	G	T	-0.000226996
5	rs2974658	2960267	G	T	-1.97173e-05
5	rs1494066	2970320	A	G	1.11249e-05
5	rs10454923	2972851	T	G	-3.02416e-05
5	rs6888766	2981865	G	A	1.39889e-07
5	rs10070337	2993617	T	C	-4.3273e-05
5	rs10075407	2993645	G	A	-8.41157e-05
5	rs13180128	2994052	C	T	7.63551e-06
5	rs4351154	2997174	T	C	-2.00802e-05
5	rs6871461	2999174	T	G	-1.19639e-05
5	rs6555163	2999232	T	C	2.69743e-05
5	rs7712222	2999518	A	C	-9.2991e-05
5	rs10072629	3001216	A	C	-2.66753e-05
5	rs2961796	3009195	C	T	-4.78387e-05
5	rs2961793	3010613	C	T	2.99135e-05
5	rs2922992	3011663	C	T	-7.31943e-06
5	rs2961790	3012518	A	C	-1.3727e-05
5	rs2922991	3012553	C	T	3.43467e-05
5	rs2961787	3013033	T	C	5.78033e-05
5	rs2927533	3013960	T	C	-2.39451e-05
5	rs1318843	3015208	C	T	-9.59067e-06
5	rs10057618	3017208	C	T	-3.91439e-06
5	rs4540181	3018002	A	G	-1.70117e-05
5	rs2084547	3018524	C	T	-6.40935e-06
5	rs12514812	3018992	C	T	-5.56436e-06
5	rs2404567	3025452	G	A	2.53699e-05
5	rs2404566	3025556	G	A	6.91117e-06
5	rs6555167	3026285	G	A	-1.73535e-05
5	rs7734994	3026870	A	G	-1.59448e-05
5	rs6889602	3027746	G	A	-2.10751e-05
5	rs4866516	3032625	C	T	-3.03896e-05
5	rs4866517	3032656	C	T	1.87558e-05
5	rs11133976	3042790	G	A	2.14673e-06
5	rs1037291	3044895	C	T	3.4299e-05
5	rs10068728	3045983	T	G	6.25856e-05
5	rs1353261	3046425	T	C	6.06928e-05
5	rs4866712	3049129	G	A	-2.34158e-05
5	rs13167386	3049987	G	A	4.22539e-05
5	rs16870933	3050455	G	A	7.30926e-05
5	rs10043525	3050876	G	A	2.8107e-05
5	rs16870972	3054500	C	T	2.09318e-05
5	rs16870976	3055473	G	A	9.12253e-06
5	rs6890167	3055887	A	G	-8.73849e-06
5	rs4866713	3056048	A	G	-4.13661e-05
5	rs7714375	3057014	G	A	3.65811e-05
5	rs4280872	3057392	G	A	-4.62451e-07
5	rs16870983	3057851	G	A	-5.83952e-05
5	rs7706611	3060489	G	A	1.6763e-05
5	rs13184105	3060604	T	G	4.76121e-05
5	rs6555171	3060697	A	C	1.83315e-05
5	rs160874	3061140	T	C	1.17784e-05
5	rs160873	3061349	A	G	1.75164e-05
5	rs178328	3063438	T	C	5.54948e-05
5	rs2167088	3063465	C	T	-2.82456e-05
5	rs160885	3063903	T	G	2.27772e-05
5	rs160884	3064150	A	G	0.000118089
5	rs7728601	3064862	G	A	-1.00925e-05
5	rs160882	3065101	G	T	6.18853e-05
5	rs13154954	3066713	C	T	-5.38055e-06
5	rs456566	3069426	T	C	0.000246583
5	rs10062909	3070501	G	A	-5.65325e-05
5	rs2197926	3071990	T	C	1.23642e-05
5	rs13157765	3072852	G	A	-4.08997e-05
5	rs12516977	3073104	A	G	3.97024e-05
5	rs464660	3073779	T	C	1.9344e-05
5	rs461578	3074339	G	T	7.26342e-05
5	rs464050	3074414	C	T	9.18566e-06
5	rs1551055	3076420	G	A	-1.73819e-05
5	rs10475190	3076720	G	A	-2.12974e-05
5	rs10475191	3076956	T	G	-1.64032e-05
5	rs457045	3077546	C	A	-1.05924e-06
5	rs465025	3078063	A	G	-1.07381e-05
5	rs455570	3078985	G	A	9.32437e-06
5	rs464918	3079057	C	T	1.18451e-05
5	rs455462	3079233	G	A	-3.04749e-05
5	rs16871030	3079891	A	G	9.69957e-05
5	rs462543	3079953	G	T	2.70624e-05
5	rs13172975	3080654	C	T	-9.70411e-06
5	rs160876	3082643	C	T	2.31028e-06
5	rs11744107	3083354	C	A	5.67647e-05
5	rs6879233	3084205	A	G	-1.85589e-05
5	rs11747122	3086951	C	T	-6.67916e-06
5	rs2442700	3088781	T	C	1.71824e-06
5	rs2442698	3089029	C	A	-1.6468e-06
5	rs11744932	3089964	C	T	0.000118441
5	rs187326	3090015	C	T	-3.61125e-05
5	rs318657	3090659	T	C	-9.47924e-06
5	rs17543060	3091466	C	T	5.8676e-05
5	rs6873793	3092192	C	T	0.000122661
5	rs4866525	3093455	G	A	0.000230386
5	rs12109259	3095124	G	A	0.000101939
5	rs13187652	3095939	C	T	-9.7973e-06
5	rs16871067	3097191	T	C	5.43191e-05
5	rs13169343	3097468	C	T	2.99665e-05
5	rs160888	3100475	T	G	7.5271e-05
5	rs316998	3104201	G	A	4.60292e-06
5	rs4866716	3105242	A	C	-3.26134e-06
5	rs160578	3106944	A	G	-3.17346e-05
5	rs160577	3107008	G	A	-3.01879e-05
5	rs41529545	3108137	A	C	-6.2304e-06
5	rs1389879	3118894	T	C	0.000116033
5	rs160909	3119423	G	A	4.23965e-06
5	rs16871117	3121728	C	T	-3.22346e-06
5	rs160774	3121797	A	G	-3.22941e-05
5	rs1441531	3121987	C	T	3.90333e-06
5	rs12657742	3123775	A	G	-1.19579e-05
5	rs467856	3128169	C	T	0.000174376
5	rs314011	3128216	C	T	-0.00013707
5	rs10043332	3128346	T	C	3.92183e-07
5	rs10045318	3128522	G	A	2.70803e-05
5	rs467964	3128613	A	G	2.38904e-05
5	rs452421	3128929	T	C	-5.64953e-06
5	rs467544	3130281	G	A	1.40943e-05
5	rs469334	3130679	G	A	1.65603e-05
5	rs17622567	3130757	T	G	-0.000147523
5	rs903397	3131064	G	A	1.18155e-05
5	rs469427	3131271	G	T	6.51516e-06
5	rs17622688	3132458	A	G	-3.79643e-05
5	rs469508	3132559	C	T	1.23846e-05
5	rs468921	3132668	C	A	-8.56893e-06
5	rs469402	3132692	A	G	-1.59422e-05
5	rs468334	3133471	C	T	-1.30784e-05
5	rs160891	3134466	A	G	-2.64758e-06
5	rs7726783	3134719	G	A	0.000199884
5	rs160890	3134879	C	T	-0.000192965
5	rs167587	3138553	G	A	-4.54553e-05
5	rs316996	3138651	C	A	4.55294e-05
5	rs597099	3139158	C	T	-1.80173e-05
5	rs467326	3140979	C	T	7.12162e-05
5	rs455646	3141005	T	G	1.69096e-05
5	rs467648	3142161	C	T	9.002e-05
5	rs6888911	3142828	T	C	5.50238e-05
5	rs160903	3143209	C	T	-6.06772e-06
5	rs1038046	3145652	C	T	5.61121e-06
5	rs181860	3146907	C	T	-3.13522e-05
5	rs463758	3148532	T	G	1.02582e-05
5	rs10069129	3151352	T	C	-1.41617e-05
5	rs10866550	3151471	G	A	4.40122e-05
5	rs1215411	3151931	A	G	-7.61371e-05
5	rs166137	3152802	C	A	5.68653e-06
5	rs468828	3152858	C	T	2.33045e-05
5	rs160560	3153253	A	G	1.36258e-05
5	rs1144847	3154166	C	A	-3.70015e-05
5	rs457099	3156312	G	A	4.28483e-05
5	rs461401	3156508	C	T	-6.82576e-06
5	rs665795	3158987	A	G	-7.27352e-05
5	rs639371	3159049	T	C	8.44676e-05
5	rs467873	3159357	A	C	-3.12254e-05
5	rs251817	3160085	C	T	5.43135e-05
5	rs666410	3160404	A	G	-4.01713e-05
5	rs2583456	3160735	A	G	-4.40368e-06
5	rs1661110	3161133	C	T	-2.78312e-05
5	rs1691132	3161324	A	G	-2.53261e-05
5	rs1661104	3163011	T	C	-4.29726e-05
5	rs11740370	3165158	T	G	-4.0159e-05
5	rs1661091	3168780	C	T	-5.03135e-05
5	rs9313036	3170573	C	T	1.15296e-05
5	rs1215656	3170720	G	T	1.71669e-05
5	rs9313037	3170817	G	A	1.66668e-05
5	rs1215658	3170878	T	C	-7.26276e-06
5	rs1215659	3170905	C	A	3.05037e-05
5	rs1215660	3171174	G	T	3.11502e-05
5	rs4866531	3175283	A	C	-1.83914e-05
5	rs6861203	3175819	A	G	-5.10671e-06
5	rs1151905	3178147	C	T	-3.68696e-05
5	rs16871355	3178779	T	C	-2.33976e-05
5	rs369283	3179620	T	C	2.81209e-05
5	rs408996	3180566	T	G	1.41263e-05
5	rs1215664	3180770	C	T	-1.85177e-05
5	rs251828	3185711	G	T	-2.12522e-05
5	rs251830	3187567	A	G	-1.5331e-05
5	rs392439	3190290	G	A	5.287e-07
5	rs431905	3192848	G	A	5.42515e-05
5	rs427727	3193401	A	G	1.23821e-05
5	rs251806	3195912	C	T	6.2783e-05
5	rs1215692	3197407	G	A	-1.33577e-06
5	rs9986296	3199319	C	T	3.26877e-05
5	rs875852	3200876	A	G	-1.81057e-06
5	rs875853	3200928	G	A	-1.43575e-05
5	rs401195	3201049	G	A	1.0984e-05
5	rs433274	3203444	T	C	6.38384e-05
5	rs10474761	3204386	A	C	-0.000103795
5	rs1310088	3205018	T	C	3.12329e-07
5	rs396670	3205765	C	T	3.42868e-05
5	rs1691035	3206536	T	C	-4.02774e-06
5	rs1215666	3209477	C	T	-1.72562e-05
5	rs1215667	3209668	T	C	-1.59498e-05
5	rs1661066	3210098	T	C	-7.3527e-05
5	rs408445	3210176	T	G	1.29262e-05
5	rs396319	3211052	A	G	-1.49439e-06
5	rs421093	3211391	T	C	-9.02734e-07
5	rs443673	3212963	T	G	5.08137e-05
5	rs41452446	3213108	C	T	-1.63807e-07
5	rs1691086	3215231	G	A	-7.67156e-05
5	rs6555181	3215661	C	A	7.20587e-06
5	rs420828	3216236	A	G	1.46201e-05
5	rs1609446	3220349	C	A	4.58826e-05
5	rs1215679	3222580	A	G	4.05905e-05
5	rs1215683	3222867	A	G	2.23409e-05
5	rs1215687	3223420	G	A	3.02353e-05
5	rs2099821	3223744	G	A	1.37509e-05
5	rs13172099	3223894	T	C	2.26108e-05
5	rs12658153	3224850	A	G	-2.92385e-06
5	rs4866534	3225962	C	T	1.81372e-05
5	rs407190	3226865	A	G	2.59123e-05
5	rs6876947	3228264	T	C	-1.78278e-05
5	rs9313040	3228885	A	G	-1.25514e-05
5	rs251810	3232706	G	T	3.95002e-05
5	rs251813	3234437	G	A	-3.02604e-06
5	rs251816	3235696	T	C	3.77047e-05
5	rs6892726	3235797	C	T	-2.74265e-05
5	rs16871472	3236101	G	A	1.47529e-05
5	rs16871474	3236906	C	T	0.000309696
5	rs415144	3237433	A	G	-7.44948e-06
5	rs17632698	3237858	T	G	-0.000102942
5	rs7717593	3238376	G	A	-6.02917e-05
5	rs6878021	3238584	G	A	0.000216507
5	rs1874173	3238671	A	G	-1.50929e-05
5	rs412356	3238964	C	T	2.06736e-05
5	rs409949	3239123	T	C	0.000188714
5	rs7444147	3243988	C	T	-4.57138e-05
5	rs1691018	3244550	G	A	6.11792e-05
5	rs427867	3245702	A	G	-1.89327e-05
5	rs1691016	3246919	G	T	6.13068e-05
5	rs1661056	3247241	G	A	6.78688e-05
5	rs13165026	3249967	C	T	1.86907e-05
5	rs1441541	3250352	T	C	0.000105744
5	rs2453371	3251092	T	G	0.000100447
5	rs1494678	3253177	A	G	-8.25132e-06
5	rs1441540	3253428	T	C	9.15254e-07
5	rs903405	3254137	T	C	-2.42383e-05
5	rs16871518	3254413	C	T	3.02393e-06
5	rs10074919	3254748	T	C	-4.19916e-05
5	rs6893034	3258848	C	A	-6.61392e-05
5	rs6893167	3258871	C	A	5.39048e-05
5	rs1441538	3261025	A	C	7.55072e-05
5	rs1441537	3261155	T	C	-1.13518e-06
5	rs6895234	3261996	T	G	-4.99911e-05
5	rs1441534	3265689	C	T	4.04156e-08
5	rs1441533	3265846	G	A	4.5388e-05
5	rs10038264	3266396	T	C	2.90508e-06
5	rs10057581	3266760	A	C	-3.68098e-07
5	rs13176914	3269658	C	T	-3.03528e-05
5	rs10063962	3271982	G	T	4.59262e-05
5	rs13160109	3274084	G	A	2.57982e-05
5	rs13163753	3279283	C	T	4.53903e-06
5	rs10041745	3281517	T	C	1.87371e-05
5	rs4866542	3282671	C	T	-1.04305e-05
5	rs4546389	3285526	T	C	-1.53284e-05
5	rs4866544	3286292	C	T	7.30618e-05
5	rs4242087	3286564	T	C	2.39038e-05
5	rs4866546	3286623	C	T	-3.32649e-05
5	rs4476727	3287958	A	G	-1.50033e-05
5	rs4484443	3288004	G	A	3.28803e-06
5	rs4292451	3288041	T	C	-1.86719e-05
5	rs4866550	3308312	T	C	3.92384e-07
5	rs12716141	3309299	T	C	-1.88286e-06
5	rs7716659	3310539	C	A	-1.76482e-05
5	rs4333317	3312610	C	A	2.05701e-06
5	rs11742618	3312648	C	T	-1.23732e-05
5	rs10866553	3313928	T	C	3.04235e-06
5	rs7733820	3314121	C	T	7.65517e-07
5	rs4866552	3314598	G	A	6.08591e-06
5	rs11749787	3316991	A	G	3.60251e-06
5	rs6896919	3317260	T	C	1.11419e-06
5	rs9313047	3318642	C	T	2.55206e-07
5	rs12188329	3320132	G	A	-7.31998e-05
5	rs7445446	3320906	C	T	4.74652e-06
5	rs12188982	3322370	G	A	-6.01937e-05
5	rs9313049	3329373	T	C	2.1373e-05
5	rs6861409	3331005	G	A	-2.52889e-05
5	rs9313050	3331039	G	T	-1.17673e-05
5	rs10076266	3331680	A	C	3.24589e-05
5	rs13171721	3333684	C	T	-1.24565e-05
5	rs7718013	3333760	G	A	6.78166e-06
5	rs12716143	3334585	A	G	2.43988e-05
5	rs10059858	3335235	G	A	-5.51085e-06
5	rs7711130	3335397	A	G	2.91017e-05
5	rs10037437	3336053	T	C	-3.39193e-05
5	rs12716144	3336382	T	G	6.55158e-05
5	rs12691271	3336522	A	G	-3.28474e-05
5	rs12691273	3336578	A	G	-1.50568e-05
5	rs11750513	3336804	C	T	-2.08646e-05
5	rs10058682	3336870	T	C	-2.51201e-05
5	rs7721657	3337194	T	G	1.2035e-05
5	rs12515754	3345843	C	T	4.98851e-05
5	rs7723053	3347725	T	C	-8.08245e-07
5	rs4866555	3348418	G	A	-1.17724e-05
5	rs6864026	3348613	C	T	-2.90818e-05
5	rs6869583	3349583	C	T	1.78358e-05
5	rs4866556	3350414	T	G	-1.91815e-05
5	rs10070439	3353213	T	C	-2.6816e-05
5	rs4521479	3356538	T	C	-6.5604e-06
5	rs4558998	3357715	C	T	-1.86807e-05
5	rs4518402	3363968	G	A	-3.60727e-05
5	rs2396930	3386868	A	G	1.62491e-05
5	rs2396933	3386916	T	C	-1.04436e-05
5	rs1983048	3388500	C	T	-9.69687e-06
5	rs6881435	3389796	T	C	-1.2587e-05
5	rs924610	3393547	C	T	2.70724e-05
5	rs32713	3394894	C	T	-1.77895e-05
5	rs16871677	3395061	C	T	-2.91791e-05
5	rs32712	3395518	C	T	9.37291e-06
5	rs17682547	3395915	T	C	-5.1402e-06
5	rs32710	3396743	C	A	-3.51996e-05
5	rs6869954	3397467	G	T	4.72595e-06
5	rs32709	3398197	G	A	-1.03953e-05
5	rs4866443	3400160	C	A	8.97991e-06
5	rs442498	3404883	A	G	4.63147e-06
5	rs402272	3411611	A	C	-2.01945e-06
5	rs7703631	3415311	C	T	-1.45151e-05
5	rs6555203	3415406	C	A	-7.04026e-06
5	rs103722	3417235	G	A	-5.8665e-05
5	rs2652468	3417515	C	T	5.48803e-06
5	rs418502	3419110	A	G	-6.91068e-06
5	rs376855	3421142	A	G	2.97953e-05
5	rs414134	3423000	C	T	2.38571e-05
5	rs365294	3423838	T	C	3.71306e-05
5	rs17683976	3428925	T	C	-8.29047e-06
5	rs42742	3428965	T	C	-6.31555e-05
5	rs11742901	3429107	C	T	-2.31172e-05
5	rs32681	3429491	G	A	-2.27313e-05
5	rs413597	3431307	C	T	2.47104e-06
5	rs251444	3435141	T	C	9.77795e-07
5	rs17684293	3436665	T	C	-9.89388e-05
5	rs10512699	3437548	A	G	3.36182e-05
5	rs863794	3445667	A	G	7.19038e-05
5	rs415467	3449329	T	C	3.96862e-05
5	rs378155	3449613	G	A	1.27445e-05
5	rs28235	3451196	C	T	-1.87099e-05
5	rs876023	3452780	A	G	5.70863e-05
5	rs7727026	3456153	T	C	4.64517e-05
5	rs16871848	3456245	G	A	0.000228467
5	rs32732	3456763	G	A	3.0432e-05
5	rs16871851	3459715	C	T	1.49722e-05
5	rs32736	3462896	T	G	-1.42672e-05
5	rs41093	3463135	C	T	-2.90994e-05
5	rs396398	3465678	C	A	1.1914e-05
5	rs1501839	3476035	C	T	-2.26393e-06
5	rs12189029	3485634	T	C	-2.35943e-05
5	rs4866570	3485987	G	T	5.05738e-05
5	rs882887	3487450	T	C	-1.73797e-05
5	rs16871902	3488462	G	A	-1.56974e-05
5	rs2455373	3491404	G	A	-5.36264e-05
5	rs10454926	3496636	G	A	5.89998e-06
5	rs13161526	3497620	G	A	1.00498e-05
5	rs12522892	3502198	C	T	-8.04589e-07
5	rs17686103	3502963	T	C	-3.24218e-05
5	rs4866578	3503178	C	T	-4.80858e-05
5	rs12187386	3503876	A	G	-4.03484e-05
5	rs32751	3507332	A	G	2.71177e-05
5	rs17686287	3507990	G	A	0.000118069
5	rs17635181	3508541	A	C	-1.90076e-05
5	rs1664726	3509338	G	T	1.39625e-05
5	rs698147	3513485	A	G	-4.21996e-07
5	rs39620	3515183	C	T	-2.32881e-05
5	rs16871956	3517137	T	C	0.000142112
5	rs710992	3518216	G	A	3.34812e-06
5	rs828544	3520064	T	G	-1.44505e-05
5	rs710989	3523131	C	T	5.20331e-06
5	rs17686706	3524694	C	A	-7.46586e-05
5	rs11957094	3524832	A	G	-9.26405e-05
5	rs11750169	3525145	G	A	-3.38567e-05
5	rs710987	3525440	A	G	2.31648e-05
5	rs752653	3527764	C	T	9.00233e-06
5	rs698144	3528233	A	G	2.58494e-05
5	rs763716	3529185	G	A	-4.62552e-05
5	rs710986	3529660	T	C	-2.03318e-06
5	rs710984	3530294	A	G	-5.5726e-06
5	rs2115350	3533532	C	A	-6.33081e-05
5	rs710974	3538373	G	A	6.4566e-06
5	rs11739878	3541289	A	G	3.26675e-05
5	rs1117574	3548746	T	G	-4.02048e-05
5	rs1651468	3552145	C	A	8.48795e-05
5	rs1428741	3552597	C	A	9.3158e-06
5	rs1664740	3555933	C	T	-3.10134e-05
5	rs1664738	3556260	C	T	1.52887e-05
5	rs1445871	3557671	C	T	-3.42634e-06
5	rs10512697	3558538	T	C	-1.78514e-05
5	rs17687915	3559242	T	C	3.2105e-05
5	rs2434808	3559579	C	A	6.81227e-05
5	rs1428739	3559973	C	T	2.66282e-06
5	rs2591649	3562484	T	C	0.000286508
5	rs828311	3566024	T	C	1.78481e-06
5	rs828306	3568720	G	A	3.32316e-05
5	rs2195412	3569556	C	T	5.15704e-05
5	rs17637167	3570088	G	A	1.83241e-05
5	rs6867471	3574564	C	T	3.84412e-05
5	rs4866585	3574619	T	G	-1.36524e-05
5	rs12517827	3575370	A	G	-8.14978e-06
5	rs11746591	3575637	G	A	-0.000188743
5	rs10067415	3579516	G	T	-6.80235e-05
5	rs828316	3580400	A	G	0.000160814
5	rs1469452	3580412	C	T	1.37348e-06
5	rs10042985	3581760	G	A	-7.77701e-05
5	rs860439	3584368	C	A	6.63848e-05
5	rs1562241	3588438	C	T	2.67818e-05
5	rs844153	3589890	C	T	3.16773e-05
5	rs710998	3591916	T	C	4.11083e-05
5	rs3811854	3594705	T	G	3.48179e-05
5	rs861185	3599320	A	G	-1.034e-05
5	rs6555208	3617040	T	C	-7.98675e-06
5	rs2305116	3618014	A	G	-1.42724e-05
5	rs7380187	3618765	T	C	-0.000117517
5	rs1445862	3622257	T	C	-1.80005e-05
5	rs7703450	3622957	A	G	-3.70624e-05
5	rs4866587	3624590	T	C	1.42972e-05
5	rs7380789	3624721	C	T	-2.2127e-05
5	rs11741322	3627781	C	T	-3.7785e-05
5	rs12516914	3629141	C	T	2.8798e-05
5	rs10475228	3636755	T	C	-8.27802e-06
5	rs2166363	3641988	A	C	-2.47901e-05
5	rs2166362	3642021	C	T	3.30295e-06
5	rs6875589	3642851	A	C	-1.36961e-05
5	rs10058687	3643957	A	G	6.01325e-06
5	rs12655073	3644729	T	C	4.97271e-06
5	rs13166812	3647806	A	C	4.13784e-05
5	rs6878772	3648303	A	G	1.11225e-05
5	rs2166367	3651491	C	A	-5.83818e-05
5	rs11741579	3652840	C	T	-3.47522e-05
5	rs4866595	3662460	T	C	6.67332e-06
5	rs6867973	3670636	T	C	-1.82902e-05
5	rs6883836	3670973	C	T	4.27684e-06
5	rs1502644	3671006	C	A	-0.000167062
5	rs6869010	3671214	T	C	5.69225e-05
5	rs17695233	3671754	G	A	3.82311e-05
5	rs7711236	3675933	G	T	-2.55132e-05
5	rs871879	3677182	G	A	8.03997e-06
5	rs6892937	3684777	C	A	0.00019257
5	rs7728616	3687018	T	C	3.10052e-06
5	rs4866462	3687568	C	A	-5.42732e-05
5	rs13359418	3688426	T	C	4.71567e-07
5	rs16872251	3688588	G	A	7.77165e-05
5	rs4866602	3689363	T	C	-0.000111293
5	rs4866463	3689516	G	T	3.16041e-05
5	rs13173587	3690564	T	C	4.19532e-05
5	rs6866062	3692378	G	A	7.85178e-05
5	rs4866604	3695920	A	G	4.36419e-05
5	rs1502641	3699935	T	C	8.81608e-06
5	rs11134011	3702207	A	G	7.26978e-05
5	rs1039460	3703076	A	C	-4.0784e-05
5	rs954767	3706050	A	C	6.18483e-05
5	rs954768	3706197	G	T	6.20683e-05
5	rs12515768	3706897	C	T	5.11129e-05
5	rs10062024	3710645	A	G	3.02134e-06
5	rs6878714	3715708	A	G	-3.58461e-06
5	rs2134400	3717009	A	C	-4.61973e-05
5	rs1604563	3718709	T	C	-2.72921e-05
5	rs10040425	3727332	A	C	2.31711e-06
5	rs13174381	3728440	G	A	-7.91835e-06
5	rs17640262	3731492	A	C	-5.70959e-06
5	rs4866614	3731998	G	A	-0.000122315
5	rs955077	3734172	T	C	-3.89481e-05
5	rs16872342	3734365	A	G	2.80392e-05
5	rs6885306	3737730	A	C	-7.74648e-05
5	rs7714368	3739306	G	A	3.23221e-05
5	rs2398625	3741566	C	T	1.06647e-05
5	rs4866470	3742035	C	T	-2.22533e-05
5	rs13188410	3743335	G	A	4.30649e-06
5	rs16872373	3743669	G	T	-1.08213e-05
5	rs1502638	3749205	G	T	-1.7469e-05
5	rs9791123	3754134	G	T	0.000146561
5	rs905350	3760907	C	T	1.51707e-06
5	rs11134016	3762356	C	T	2.7753e-05
5	rs11750498	3763450	T	G	-9.38948e-06
5	rs13436137	3765085	G	A	4.55847e-05
5	rs17652463	3771078	G	A	-1.00922e-05
5	rs1039462	3771121	G	A	-1.85028e-05
5	rs17698073	3772867	T	C	1.40593e-05
5	rs13356024	3773462	A	G	8.90312e-06
5	rs13156175	3774574	G	A	7.28633e-06
5	rs905348	3775007	C	T	-2.93705e-06
5	rs6882956	3779591	A	G	-8.37809e-06
5	rs1566689	3781181	T	C	-4.42554e-06
5	rs2963803	3781191	A	G	-1.11466e-05
5	rs10059788	3783340	C	A	-6.54829e-05
5	rs13177139	3783643	C	T	-1.20697e-07
5	rs13176101	3783751	G	T	5.73006e-06
5	rs2963799	3790765	T	G	5.27642e-06
5	rs7726033	3792631	A	G	0.00015945
5	rs10462777	3794274	C	T	-1.17282e-06
5	rs11948295	3800097	T	C	-4.31108e-05
5	rs10060475	3801906	G	A	6.43987e-08
5	rs12659399	3802888	C	T	-8.23694e-05
5	rs2967834	3803398	C	A	1.97413e-05
5	rs2967839	3805412	T	C	-5.16308e-05
5	rs11134019	3806758	G	T	1.15543e-05
5	rs2938060	3808807	T	C	-3.52792e-06
5	rs2963797	3809488	A	G	3.48999e-05
5	rs11741748	3809622	A	G	6.92915e-05
5	rs2967840	3809717	A	G	0.000110756
5	rs6877407	3812331	G	A	-1.99861e-05
5	rs1502639	3814415	G	A	-8.98886e-06
5	rs12517436	3814700	C	T	-3.89124e-05
5	rs7729252	3815015	G	A	7.46208e-06
5	rs2134403	3815679	G	T	-7.62283e-05
5	rs17698545	3815995	T	C	-2.83762e-05
5	rs17698599	3816314	T	C	-2.90187e-05
5	rs7726612	3820646	A	C	-3.16437e-06
5	rs13165701	3821992	C	T	3.56732e-05
5	rs12657754	3822893	G	A	-9.91137e-06
5	rs13180945	3824532	C	T	-2.20004e-05
5	rs7711086	3825152	A	G	-2.24389e-05
5	rs12521994	3833240	A	G	2.97368e-05
5	rs11750441	3834405	A	G	-3.21495e-05
5	rs2963794	3834603	T	C	4.91423e-06
5	rs2398648	3835686	A	G	3.68065e-05
5	rs13165874	3839670	G	T	3.74885e-05
5	rs2860410	3840278	A	G	2.76371e-05
5	rs2967821	3846180	T	C	-4.66812e-05
5	rs2963789	3850165	G	A	-1.75578e-05
5	rs2963788	3850437	G	A	-3.97539e-06
5	rs6878958	3861258	T	C	7.31265e-05
5	rs16872456	3862889	A	G	0.000103297
5	rs17653429	3865308	A	G	2.15592e-05
5	rs2895167	3865417	A	G	7.73907e-05
5	rs2967828	3868958	C	T	-0.000213976
5	rs11134021	3872501	A	G	-1.62251e-05
5	rs626092	3873741	A	G	1.10828e-05
5	rs694500	3873915	T	C	-6.46683e-05
5	rs628334	3874286	C	T	-1.00205e-05
5	rs478794	3879123	G	T	-1.58165e-05
5	rs6885015	3879417	T	C	0.000470818
5	rs6860576	3887013	C	T	0.000211228
5	rs623918	3888310	A	G	-8.55183e-05
5	rs594459	3890330	G	T	-0.000124692
5	rs550167	3891796	G	T	-6.28994e-05
5	rs1400791	3902505	A	G	4.39864e-05
5	rs16872524	3903304	T	C	-8.25535e-05
5	rs6886339	3904292	T	C	3.98954e-05
5	rs10512703	3905671	A	G	-8.72634e-05
5	rs11956711	3925083	T	C	-2.92181e-05
5	rs11957451	3925434	T	C	-1.31822e-05
5	rs11958394	3926567	T	C	-1.13746e-05
5	rs505800	3927833	G	A	-1.65732e-05
5	rs2932330	3931045	A	G	-1.14754e-05
5	rs659757	3935638	C	T	-1.09841e-05
5	rs620703	3944907	G	A	1.74442e-05
5	rs89528	3954583	T	C	3.68706e-06
5	rs595316	3959107	T	C	-5.84299e-05
5	rs10462779	3962234	C	T	1.47169e-05
5	rs6897591	3969857	T	C	-8.22623e-06
5	rs547398	3973783	G	A	4.99014e-05
5	rs687595	3976564	A	C	-4.91691e-05
5	rs13171027	3978902	T	C	1.10887e-05
5	rs10041162	3980473	G	T	1.32136e-05
5	rs4597974	3983117	G	T	6.75364e-06
5	rs1027319	3985247	C	T	2.17036e-05
5	rs1496439	3987211	G	A	-1.53862e-05
5	rs1496440	3987574	C	T	-3.73028e-05
5	rs11957552	3988440	G	T	-4.11787e-05
5	rs12187878	3992147	C	T	-5.20935e-06
5	rs1493468	3993132	C	T	2.07885e-05
5	rs680810	3993746	A	G	-4.6908e-05
5	rs1873222	3994277	C	T	1.92841e-06
5	rs7724210	3996425	C	T	-5.78236e-06
5	rs685772	3996889	G	A	1.31749e-05
5	rs11748824	3997830	T	C	1.0717e-05
5	rs7713287	4000215	C	A	8.19187e-06
5	rs749905	4001782	A	G	-2.38845e-05
5	rs4449537	4002250	A	C	-1.44872e-05
5	rs7719802	4003891	T	C	-3.11597e-06
5	rs10078693	4003908	C	T	-3.63563e-05
5	rs7733065	4003939	G	A	6.93209e-06
5	rs1873928	4007030	T	C	-5.94887e-06
5	rs3943033	4012303	T	C	-1.00809e-05
5	rs645402	4013641	C	T	-4.49607e-05
5	rs540937	4014659	G	A	-6.34029e-05
5	rs937219	4018881	T	C	3.97229e-05
5	rs903085	4018972	T	C	-3.07929e-05
5	rs491716	4019946	T	C	-5.88706e-06
5	rs11738089	4020601	G	A	2.31887e-05
5	rs545066	4024072	T	C	-8.14377e-05
5	rs484410	4025754	A	G	-7.84264e-06
5	rs2459732	4027324	C	T	2.44279e-07
5	rs2452877	4027756	A	G	5.62916e-07
5	rs11950525	4028435	G	A	-5.55891e-05
5	rs492724	4031526	G	A	5.61158e-05
5	rs576855	4038271	T	C	-4.58436e-05
5	rs580641	4041154	A	G	-1.15846e-05
5	rs825723	4042760	G	T	-9.57682e-05
5	rs16872714	4048841	T	C	-1.65599e-05
5	rs4702376	4051117	C	T	9.33027e-06
5	rs1703290	4062706	G	A	-2.93348e-05
5	rs11134030	4065252	T	C	2.66668e-05
5	rs1187468	4065697	G	A	6.17124e-07
5	rs17662489	4068808	C	T	2.7129e-05
5	rs1187463	4069585	A	C	-3.16534e-06
5	rs1187461	4070232	A	G	1.40887e-06
5	rs1187460	4071067	A	G	3.62691e-06
5	rs2047074	4080229	T	C	-8.37607e-06
5	rs2398655	4085030	A	G	-3.71567e-05
5	rs1493470	4100989	G	A	4.27901e-05
5	rs1187482	4101370	T	C	-8.88543e-06
5	rs1187483	4101569	C	T	2.95318e-06
5	rs1187491	4105915	G	T	4.55093e-05
5	rs2452883	4106399	T	G	-8.62581e-06
5	rs2047075	4109621	C	T	3.20891e-05
5	rs10866562	4110205	G	A	-3.17287e-06
5	rs16900132	4113354	A	G	0.000101169
5	rs2174980	4114741	C	T	0.000183276
5	rs7724101	4115134	C	T	-5.14609e-05
5	rs11134032	4117568	T	C	-2.48968e-07
5	rs1911912	4123457	C	A	-2.1969e-05
5	rs6898453	4124220	A	G	-6.6088e-05
5	rs1911914	4126106	A	C	-1.56067e-05
5	rs1911915	4126274	G	A	-5.09713e-05
5	rs1911916	4126734	T	C	2.70903e-05
5	rs6879638	4129686	G	A	1.07085e-05
5	rs1911917	4132366	T	C	-1.35838e-06
5	rs6860112	4136154	T	C	1.4433e-05
5	rs17665119	4137654	T	C	-3.44207e-05
5	rs10074469	4142989	G	A	1.83065e-05
5	rs10078218	4157482	T	G	0.000120548
5	rs10076711	4157570	A	G	7.843e-05
5	rs16872879	4162340	C	T	0.00236204
5	rs16872888	4173386	C	T	0.000637926
5	rs16872891	4173960	C	A	0.000569337
5	rs10071293	4188771	C	T	-0.000417495
5	rs10051866	4193777	C	T	-0.000227759
5	rs4702522	4194199	A	G	-0.000103527
5	rs6555259	4198117	A	G	-0.000545086
5	rs6555262	4198545	T	C	-0.000507892
5	rs6882308	4198822	A	G	-0.000123627
5	rs7712941	4200604	C	T	-3.63517e-05
5	rs6894281	4201144	A	G	-0.000548624
5	rs6555263	4201731	G	T	-0.000588796
5	rs7734004	4205074	G	T	-6.29917e-06
5	rs16872928	4211418	T	G	0.000469083
[truncated: 57,928 more rows]

## Sheet: Chr6
CHR	SNV	Position1	Eff. Allele2	Ref. allele3	PRSGW_EUR4
6	rs7766035	202452	C	T	-0.000124405
6	rs9392298	203878	C	T	-9.0566e-05
6	rs9392299	203909	A	G	5.70033e-06
6	rs9405486	204072	G	T	-1.70122e-05
6	rs9502959	206599	C	T	-1.4899e-05
6	rs17133789	209462	T	G	-1.31917e-05
6	rs7756332	211941	A	G	-5.46903e-05
6	rs6596836	213426	T	C	-1.08655e-05
6	rs7771527	213782	T	C	4.46967e-06
6	rs11970426	215423	G	A	-0.000111507
6	rs7741853	217334	C	T	-3.80063e-05
6	rs6932895	220549	C	T	1.17375e-05
6	rs2143738	223039	T	C	0.000524278
6	rs11964365	223584	C	A	-5.19399e-06
6	rs727056	225044	C	T	-1.61803e-05
6	rs2235872	226015	A	C	-0.000373585
6	rs742768	227920	A	G	-5.30591e-05
6	rs17133744	229169	G	A	-6.12548e-05
6	rs12210260	229191	C	A	-1.65611e-06
6	rs4959609	230007	C	A	-6.32837e-06
6	rs12212523	233750	T	C	6.57929e-05
6	rs9328070	234871	T	C	-2.42679e-06
6	rs4959611	237215	A	G	-4.96709e-05
6	rs13196509	242049	T	G	-0.000153704
6	rs12197235	252772	C	T	-6.04789e-05
6	rs6922303	253861	T	C	5.49858e-06
6	rs6921918	254283	A	G	2.73276e-05
6	rs9503555	389319	T	C	1.38591e-05
6	rs1775589	397290	T	C	4.06473e-05
6	rs2666970	398242	C	T	3.94429e-05
6	rs2671422	398775	G	A	9.0541e-06
6	rs2292383	402087	T	C	-1.68975e-05
6	rs3778607	403799	A	G	-1.6417e-05
6	rs2001508	404632	A	C	1.07759e-05
6	rs17825664	405873	T	C	-3.735e-05
6	rs3800262	405900	A	G	-1.83568e-05
6	rs1050975	408012	G	A	-0.000148308
6	rs1050976	408079	C	T	-6.07719e-06
6	rs7768807	408246	T	C	-7.19105e-05
6	rs9391997	409119	A	G	4.38121e-06
6	rs1877175	410493	A	G	-1.55081e-05
6	rs872071	411064	A	G	-1.97355e-05
6	rs6906608	411554	C	A	5.23005e-05
6	rs11242865	411954	C	T	2.19198e-05
6	rs11757491	412236	G	A	-2.58452e-05
6	rs7757906	412741	A	G	1.4383e-05
6	rs9378805	417727	A	C	-0.000108825
6	rs9378374	422408	C	T	2.98267e-05
6	rs6916402	425573	C	T	-0.000140506
6	rs7748534	427152	G	T	-0.000269852
6	rs1473602	428722	A	G	2.39067e-06
6	rs9502066	428983	G	T	3.20119e-05
6	rs950286	429457	G	A	0.000128999
6	rs9405666	431891	C	T	3.82823e-06
6	rs11756284	432573	C	T	3.31391e-05
6	rs2048698	433962	C	T	9.04167e-07
6	rs7454545	434348	C	T	-4.32163e-05
6	rs9328192	434364	A	G	-5.8993e-06
6	rs4256472	434915	G	A	-0.000242464
6	rs872468	439985	A	G	-8.12835e-06
6	rs6920655	441883	T	C	-0.000156521
6	rs4959880	442206	G	A	7.26698e-06
6	rs7749710	442410	C	T	8.52753e-06
6	rs9405675	444600	G	A	-3.37262e-05
6	rs9392537	448953	G	A	-4.12193e-05
6	rs9405681	449358	T	C	-3.04538e-06
6	rs4311550	451925	C	T	-1.15075e-05
6	rs908026	455419	T	C	-9.15659e-05
6	rs11242897	456749	T	C	-1.39365e-05
6	rs4959270	457748	C	A	-5.02771e-05
6	rs11242899	460302	G	A	0.000142383
6	rs2316795	460732	G	T	-0.000100416
6	rs1113387	460901	T	C	-0.000111327
6	rs12661290	462341	C	T	5.92088e-06
6	rs908024	463753	C	T	5.48593e-06
6	rs908023	464093	C	T	3.21676e-06
6	rs868094	464426	T	C	-6.78392e-06
6	rs1540771	466033	C	T	-1.16854e-05
6	rs13205238	468597	A	G	0.000199473
6	rs9378846	471640	G	A	-1.76726e-05
6	rs4959928	472807	G	T	6.32848e-05
6	rs6597037	473248	A	G	6.62855e-05
6	rs9503977	475154	C	T	8.39666e-06
6	rs4959273	475810	A	G	3.73577e-05
6	rs11242909	477065	C	T	-2.10672e-05
6	rs9504016	480107	A	G	2.45605e-05
6	rs9392573	480628	A	G	3.42598e-05
6	rs9392574	480753	T	C	8.62234e-06
6	rs10900954	483817	G	A	-9.58054e-06
6	rs974455	485078	G	A	-5.521e-07
6	rs6597054	485620	C	T	-4.50809e-05
6	rs12952	486193	G	A	3.20523e-05
6	rs17134028	489484	G	A	-0.000267606
6	rs950039	493976	G	A	4.39086e-05
6	rs6597061	495636	G	A	1.21471e-05
6	rs9405242	496555	A	G	-1.32302e-05
6	rs12206548	506231	G	A	3.06293e-05
6	rs13193135	510346	G	A	-6.26196e-05
6	rs9392615	511080	A	G	-1.65439e-05
6	rs7752833	513015	C	T	9.28044e-06
6	rs13192740	514991	C	T	7.9125e-06
6	rs2493013	516350	A	C	-2.45588e-05
6	rs9504180	518059	C	T	-8.19103e-06
6	rs9392056	518078	G	A	-4.80568e-06
6	rs2473475	526744	G	A	-4.26565e-05
6	rs6903640	528568	T	C	-1.98324e-06
6	rs9504229	529104	C	T	-0.000261698
6	rs2473479	530459	T	C	4.91348e-05
6	rs6938671	530476	G	T	-2.14744e-06
6	rs2493036	531112	G	A	-3.30543e-05
6	rs17810516	532776	T	C	1.10812e-05
6	rs2493037	533866	G	A	-2.38828e-05
6	rs2493039	535668	A	G	-3.29114e-05
6	rs2493040	535839	G	A	-6.44969e-05
6	rs6923301	540016	G	A	-2.08783e-05
6	rs6918152	542159	A	G	3.8928e-05
6	rs2493046	543134	G	A	-5.70268e-06
6	rs2473490	549364	G	A	-0.00023932
6	rs2476847	549390	C	T	-0.000178797
6	rs761099	550629	G	A	0.000300475
6	rs2476846	551352	C	T	-1.68991e-05
6	rs2064302	556106	G	A	2.65455e-05
6	rs2245544	556655	C	T	-5.58325e-05
6	rs3799303	559101	C	T	0.000201745
6	rs17754727	559413	G	A	-7.29906e-06
6	rs3757114	559576	A	C	9.69517e-06
6	rs3765438	563210	G	A	-9.41368e-05
6	rs9378934	563482	C	T	5.56368e-05
6	rs2277095	564145	A	G	0.000133471
6	rs2277096	564515	G	T	0.000292302
6	rs9378419	568603	T	C	-4.76193e-06
6	rs846167	570556	C	T	-0.000118628
6	rs3799305	571136	G	A	-1.17092e-05
6	rs3799307	571463	T	C	7.59314e-05
6	rs2281252	572330	A	G	-9.7058e-06
6	rs2073009	572480	G	A	-8.23861e-06
6	rs11758772	574810	T	C	-1.24866e-05
6	rs708038	576902	T	C	-2.5405e-05
6	rs9504361	577820	A	G	0.000223028
6	rs1150824	580362	C	T	-9.51029e-06
6	rs12111382	582037	C	T	1.28328e-05
6	rs1193735	585266	C	T	6.27129e-06
6	rs3757120	586348	G	A	-5.5527e-05
6	rs6940427	591765	A	G	2.51479e-05
6	rs3823127	593841	T	C	5.2132e-06
6	rs3799311	594407	G	A	7.78143e-05
6	rs3799313	594650	G	A	-4.59394e-05
6	rs4960091	597744	G	A	9.67606e-06
6	rs4960092	597871	G	A	4.44831e-05
6	rs7748249	600359	C	T	-1.8014e-05
6	rs17755831	603377	G	A	7.4525e-06
6	rs1631515	603752	G	A	-4.7211e-05
6	rs1747593	604158	G	T	-2.3824e-05
6	rs1747592	604537	T	C	-9.1665e-05
6	rs6911258	605003	T	C	6.02005e-07
6	rs3863219	605217	A	G	-6.6273e-05
6	rs4960096	606568	C	A	1.96194e-05
6	rs9405841	607342	A	G	-1.24268e-05
6	rs1737556	610088	C	T	5.78322e-05
6	rs2013853	610542	G	T	2.5749e-05
6	rs3757122	611030	T	C	-6.13302e-05
6	rs1122256	611969	A	C	2.67441e-05
6	rs1766840	612156	G	A	-8.59372e-05
6	rs3757125	613005	G	A	4.44717e-05
6	rs6928352	614064	A	G	-2.29905e-06
6	rs12530461	614353	C	A	6.81705e-05
6	rs1747586	614375	T	G	3.63795e-05
6	rs6939459	617668	C	T	-0.000153944
6	rs1150855	619293	C	T	3.31298e-06
6	rs3736722	619585	A	G	3.99493e-05
6	rs1150856	619600	A	C	-5.37931e-05
6	rs1150858	622885	C	T	-0.000129756
6	rs4959352	624922	C	A	5.97951e-05
6	rs9405865	625268	C	A	1.17151e-06
6	rs2294668	625549	C	T	-2.51242e-05
6	rs2294670	625835	A	C	4.63915e-05
6	rs3817905	626397	C	T	6.30366e-06
6	rs7772761	627382	T	C	-3.08418e-05
6	rs1150861	629108	T	C	-2.733e-05
6	rs17756886	630033	T	C	2.42948e-05
6	rs17135998	630587	A	G	-6.7525e-05
6	rs1737539	641162	C	A	-1.06156e-05
6	rs9392728	644199	G	A	2.34049e-05
6	rs17757367	647406	G	T	-1.29543e-05
6	rs1612811	650071	C	T	-1.35319e-05
6	rs9502388	654482	G	A	-0.000157849
6	rs1211554	656143	C	A	3.3978e-05
6	rs17136239	656343	T	C	-1.30369e-05
6	rs1766848	656555	G	T	6.90901e-05
6	rs9328342	657729	G	T	-0.000118152
6	rs1747579	665448	A	G	1.23103e-05
6	rs7454457	668627	A	C	-8.79895e-06
6	rs1970338	669506	A	C	4.21781e-05
6	rs6901557	669951	A	C	2.02601e-05
6	rs12333170	672798	T	G	2.36235e-05
6	rs11243065	675218	T	C	-1.36735e-05
6	rs1890361	680678	T	C	4.01457e-06
6	rs4959379	682543	A	G	-9.21543e-06
6	rs2039713	687753	G	T	-4.66821e-06
6	rs2317079	689565	C	T	3.06271e-05
6	rs4960196	694022	T	C	6.94902e-05
6	rs4959381	696058	A	G	2.61546e-05
6	rs11243090	697137	A	G	-3.9652e-05
6	rs1890366	697754	G	A	6.20663e-05
6	rs2804731	702398	T	C	2.94693e-05
6	rs1890364	708461	T	G	2.36858e-05
6	rs2804736	709555	T	C	-5.12837e-06
6	rs11968829	709765	G	A	-1.33482e-05
6	rs7766182	720082	A	G	-6.37384e-06
6	rs6900976	721999	T	C	8.78785e-06
6	rs7739861	722716	A	G	-2.59272e-05
6	rs7770942	722957	C	T	-2.53725e-05
6	rs9504898	724586	C	A	-4.31879e-06
6	rs9504900	724957	G	A	3.18767e-05
6	rs9328385	728418	G	A	-0.000152022
6	rs9504916	728997	T	C	1.77222e-05
6	rs7758338	730114	T	C	-1.53762e-05
6	rs11752565	730701	G	T	2.24983e-05
6	rs10498650	732369	G	A	3.99539e-05
6	rs17137319	732846	G	A	2.76623e-05
6	rs4959408	733136	A	G	-3.74366e-05
6	rs4959409	733257	T	C	-1.93683e-05
6	rs1933652	741043	T	C	1.80302e-05
6	rs2788234	742311	G	A	-0.000129108
6	rs1538325	743995	A	C	-4.39092e-05
6	rs2788236	744573	C	T	3.09992e-05
6	rs2788237	744998	A	G	-3.29987e-06
6	rs4960271	746039	C	A	2.95698e-05
6	rs1933650	749311	C	T	-1.55129e-05
6	rs2788245	753246	C	T	1.72103e-06
6	rs9392857	764818	G	A	-5.08655e-05
6	rs2804765	767471	A	G	8.30263e-07
6	rs12203293	767710	C	T	2.48603e-05
6	rs13211623	770769	C	T	2.3387e-05
6	rs9502559	771389	G	A	-4.63563e-05
6	rs13199591	779944	T	C	1.12318e-06
6	rs13219492	780441	G	A	2.01089e-05
6	rs17239807	784680	C	T	-9.13694e-06
6	rs9328416	787587	C	T	2.76648e-05
6	rs12198560	787703	T	G	-4.51107e-05
6	rs9328417	788169	T	C	-4.0917e-05
6	rs4960302	788882	A	G	-2.27159e-05
6	rs12197967	789572	C	T	1.91027e-05
6	rs9392880	790296	C	T	-1.69176e-05
6	rs9505192	792983	A	G	6.19955e-05
6	rs9505193	793060	C	A	-7.37968e-06
6	rs6903586	794952	C	T	-5.11615e-05
6	rs6597267	795414	G	A	1.20997e-07
6	rs7751939	796416	C	A	2.24978e-05
6	rs2317217	796484	A	C	-2.08054e-05
6	rs17138546	797780	C	T	-2.87739e-05
6	rs10223528	798331	G	A	3.05385e-05
6	rs7753332	799618	G	A	2.52917e-05
6	rs7752216	800299	A	C	7.38512e-05
6	rs7768872	802938	T	G	-5.40165e-05
6	rs9405338	803882	C	T	-2.15777e-05
6	rs2317219	805770	A	G	-1.92509e-05
6	rs9505233	812136	A	G	-6.84364e-06
6	rs4360172	812922	C	T	2.65539e-05
6	rs7774448	828102	T	G	-4.21147e-05
6	rs7762199	828201	C	T	-1.12809e-05
6	rs9379132	828403	G	A	-9.40642e-06
6	rs9505272	828649	A	G	-9.34995e-05
6	rs4959456	829223	G	A	7.55341e-05
6	rs9502649	830957	T	C	-3.65345e-06
6	rs7757643	831356	A	G	1.99101e-05
6	rs2317222	833579	A	G	-5.00535e-06
6	rs7770224	840475	C	T	5.02342e-05
6	rs1932635	855877	C	T	0.000116737
6	rs1932636	855962	G	A	-4.47971e-05
6	rs1932637	856224	G	A	3.97512e-05
6	rs17139761	856766	T	C	1.28003e-05
6	rs9378515	858212	A	G	7.81902e-05
6	rs9405366	858296	A	C	3.88859e-05
6	rs1572438	858970	C	T	-1.80717e-05
6	rs3799325	859115	A	G	1.58404e-05
6	rs9378518	861084	A	G	0.000159609
6	rs9379167	866372	C	T	-4.41218e-06
6	rs17140186	866857	T	C	1.55713e-05
6	rs11753072	866963	G	A	-1.02974e-05
6	rs12204928	867007	A	G	2.51846e-05
6	rs9406099	867030	T	C	3.30462e-05
6	rs884126	870244	A	G	1.22332e-05
6	rs11754896	870776	A	G	-2.24647e-05
6	rs10498652	875493	G	A	-0.000158666
6	rs9505394	877124	C	T	-1.54027e-05
6	rs9505395	877138	C	T	-1.19215e-05
6	rs12660734	879615	T	C	-3.23455e-06
6	rs9379179	879853	G	T	3.17345e-06
6	rs7768444	880234	C	A	-2.82233e-05
6	rs6916756	880467	G	A	-7.37985e-05
6	rs2068054	880737	G	A	1.76112e-05
6	rs12207278	883074	G	A	0.000166764
6	rs9328462	887802	T	C	1.83286e-05
6	rs4960397	887977	A	G	2.89134e-06
6	rs12210966	890831	G	A	0.000138215
6	rs7745858	891148	G	A	2.89574e-05
6	rs7760887	891191	C	T	-1.41123e-06
6	rs2756318	891210	A	G	2.41385e-06
6	rs9379189	892309	T	C	9.88036e-05
6	rs7742171	893848	A	G	6.22224e-05
6	rs2784965	895246	T	C	-1.14132e-05
6	rs9406137	896838	A	G	0.000135867
6	rs2784968	903764	A	G	-4.00435e-06
6	rs2784969	903831	C	A	-1.31435e-05
6	rs2756313	904145	T	C	1.56212e-05
6	rs2756312	904307	A	G	-4.70442e-06
6	rs4997129	911832	C	T	6.50718e-06
6	rs6923128	914394	A	G	-1.97101e-07
6	rs1414776	915591	T	C	2.0908e-05
6	rs1414774	915684	T	C	1.93416e-05
6	rs1414773	915792	G	A	-2.0041e-05
6	rs9379231	917223	A	G	3.44579e-06
6	rs9505509	919223	G	A	-4.79482e-05
6	rs17141325	920523	C	T	-7.43074e-05
6	rs9502739	921867	C	A	2.00672e-05
6	rs2145915	921899	T	C	2.47671e-06
6	rs9505514	922656	C	T	-5.33623e-05
6	rs9505521	925581	C	T	3.24159e-06
6	rs7752019	929946	G	A	-1.20157e-05
6	rs12202545	930792	T	G	-4.2984e-05
6	rs12200073	931640	C	A	1.87808e-05
6	rs12207324	935031	C	T	-6.31652e-05
6	rs1764109	938900	G	A	0.000301538
6	rs6930711	939642	T	G	2.58204e-05
6	rs9505552	942941	C	T	6.81989e-07
6	rs17141671	944907	G	A	2.80923e-05
6	rs1161901	946665	C	T	3.9613e-05
6	rs11752902	948181	C	T	1.70861e-05
6	rs1336302	951385	C	T	-2.2428e-05
6	rs9328514	951816	G	T	3.11252e-05
6	rs10458234	952265	C	T	-1.11538e-05
6	rs4960474	953852	T	G	-2.65015e-05
6	rs723106	955559	C	T	7.15978e-06
6	rs2784952	955986	A	C	-3.68711e-06
6	rs6925446	958905	C	T	3.42096e-05
6	rs4615440	963496	A	G	1.44992e-05
6	rs9505651	971454	T	G	-3.86935e-06
6	rs11755910	972155	A	G	-0.000515923
6	rs2025122	972898	G	A	1.78546e-05
6	rs2784956	979803	C	T	8.43091e-05
6	rs6597398	980237	A	G	-1.58304e-05
6	rs11243307	981976	A	G	-0.000210709
6	rs1161898	982165	C	T	5.78649e-06
6	rs2095580	984646	T	C	3.55191e-05
6	rs17198250	988248	C	T	-1.98878e-05
6	rs4304212	990621	C	T	-8.066e-06
6	rs7738087	994790	C	T	7.99234e-06
6	rs7753372	997118	C	T	7.11439e-05
6	rs845870	997862	C	A	-6.54658e-06
6	rs845869	998062	T	C	2.72848e-05
6	rs7357076	1004455	T	C	0.000101972
6	rs1474709	1007410	C	A	0.000237819
6	rs845897	1008367	A	G	3.83869e-05
6	rs11970370	1008488	A	C	1.913e-05
6	rs845896	1008959	G	A	1.20219e-05
6	rs1764142	1011570	T	C	-1.24771e-05
6	rs845891	1016213	A	G	4.62672e-06
6	rs10793858	1016984	G	A	-2.01376e-05
6	rs845890	1017009	A	C	-7.09858e-06
6	rs845888	1017899	A	G	-3.22578e-05
6	rs9502794	1018395	C	T	-3.32494e-05
6	rs9505657	1018769	G	A	0.000124331
6	rs845887	1019306	A	G	-3.79965e-06
6	rs845885	1019362	C	A	3.5798e-05
6	rs1737701	1022191	T	C	0.000140412
6	rs909989	1022228	A	G	7.60172e-05
6	rs1764128	1027123	T	C	2.92681e-05
6	rs1737692	1027176	C	A	0.000266071
6	rs1764126	1027388	T	C	5.93913e-05
6	rs1737688	1028561	A	G	-2.58558e-05
6	rs1764123	1028789	G	T	3.88544e-05
6	rs1623923	1032117	C	T	3.54682e-05
6	rs6934943	1034050	A	G	1.35849e-05
6	rs12209241	1034203	T	C	4.66487e-06
6	rs1033485	1035010	T	G	1.08553e-05
6	rs1033484	1035144	A	G	2.77001e-05
6	rs6916160	1038013	A	G	-0.000100461
6	rs2317453	1038522	T	C	3.45228e-05
6	rs4314538	1038781	T	C	1.55823e-05
6	rs4304213	1038795	A	G	-9.91068e-06
6	rs11243308	1040621	C	T	-3.52024e-05
6	rs240670	1041551	A	G	-1.57612e-06
6	rs9393100	1041861	T	C	4.35756e-05
6	rs7758265	1044794	A	C	-7.2506e-06
6	rs240675	1045539	A	G	-1.28774e-05
6	rs240677	1045925	T	C	4.72734e-05
6	rs240678	1046089	C	T	1.38661e-05
6	rs6925338	1049017	G	A	-3.43508e-05
6	rs1331481	1049348	C	T	-6.72929e-05
6	rs6597402	1049358	T	C	1.95305e-05
6	rs6899610	1050172	G	A	-2.57042e-05
6	rs6930909	1050448	T	C	8.77675e-05
6	rs4960488	1053665	T	C	1.38732e-06
6	rs11966212	1056155	T	C	-7.49754e-06
6	rs9505668	1056196	A	G	-1.29425e-05
6	rs9393101	1056944	G	A	-3.89315e-05
6	rs6917581	1057990	C	T	-6.66557e-06
6	rs2143396	1063883	C	T	2.80476e-06
6	rs9502804	1068400	G	A	4.72027e-05
6	rs12215193	1072700	C	T	-6.08536e-05
6	rs7751300	1072718	C	T	7.22142e-05
6	rs6929735	1075055	G	A	3.78249e-06
6	rs7771995	1076197	C	T	3.11085e-05
6	rs2073019	1078564	T	G	8.39716e-05
6	rs2073018	1078887	C	T	8.09847e-05
6	rs6596781	1079216	G	A	4.04207e-05
6	rs7750356	1080098	T	C	2.81266e-05
6	rs7763673	1080140	G	A	3.48872e-05
6	rs7747742	1080950	A	C	1.95421e-05
6	rs12212095	1083696	G	A	5.50472e-05
6	rs9328033	1087946	A	G	-2.54169e-05
6	rs7756730	1088885	T	C	-7.42161e-05
6	rs7770094	1088964	G	A	4.9801e-06
6	rs6596783	1090056	C	A	-8.10401e-06
6	rs6911992	1092761	T	C	1.08607e-05
6	rs1008874	1095855	A	C	1.47108e-05
6	rs17143040	1097124	C	T	-4.75019e-05
6	rs7356952	1098413	G	A	2.12539e-07
6	rs7745182	1099806	A	G	-1.28671e-05
6	rs12191100	1100225	A	G	1.40697e-06
6	rs9378593	1100506	G	A	-8.29146e-05
6	rs9378594	1100624	A	G	-1.18883e-05
6	rs2050158	1100777	A	G	-2.47474e-05
6	rs9391900	1101893	C	T	7.05647e-05
6	rs7749569	1102488	G	A	6.4321e-06
6	rs6596785	1102777	A	G	-7.03158e-05
6	rs6596786	1103242	G	A	2.32122e-05
6	rs9405128	1104305	G	A	-7.33482e-05
6	rs6923932	1104356	G	A	-6.35171e-06
6	rs6925377	1104444	C	T	-0.000116644
6	rs7738538	1107689	G	A	-0.000159569
6	rs2235706	1108451	G	T	-2.92628e-05
6	rs7762716	1113338	A	G	3.46229e-05
6	rs9378276	1115338	G	A	-2.79982e-05
6	rs1997773	1115897	T	C	2.68888e-05
6	rs9501687	1116272	A	G	2.45739e-05
6	rs6926322	1122544	G	A	-0.000108229
6	rs7754106	1123382	T	C	-6.83678e-05
6	rs7750178	1123488	A	G	-6.51251e-05
6	rs6902071	1125057	C	T	-5.685e-05
6	rs9502832	1127989	C	T	-2.21763e-05
6	rs9501691	1128594	C	T	-5.55915e-06
6	rs742520	1130389	A	G	-0.000136835
6	rs9502833	1132397	T	C	9.95208e-05
6	rs11242667	1133527	T	C	-4.10244e-05
6	rs879243	1136474	C	T	4.69721e-05
6	rs240685	1137160	A	C	-1.67629e-05
6	rs6904644	1138071	G	T	-2.87712e-05
6	rs12199676	1138966	C	T	5.80033e-05
6	rs1331489	1139117	C	T	1.30478e-06
6	rs1967436	1142589	C	T	5.37162e-06
6	rs9502839	1144109	T	C	1.36657e-05
6	rs12215602	1145265	G	A	1.98382e-05
6	rs3817936	1146443	G	A	2.89388e-05
6	rs13197751	1147191	C	T	2.29062e-05
6	rs1571827	1148405	C	T	3.24688e-05
6	rs1331487	1149483	G	A	-3.16076e-05
6	rs7454978	1149700	C	A	3.98755e-05
6	rs2225473	1154770	G	A	-2.76954e-05
6	rs2210370	1154945	A	C	-2.13254e-05
6	rs1576662	1157946	A	G	-3.0607e-06
6	rs1161761	1167422	C	T	-1.13824e-05
6	rs6940618	1167680	T	C	3.47254e-05
6	rs6940789	1167794	T	C	-2.96142e-05
6	rs349100	1168149	G	A	1.20636e-06
6	rs9405444	1169047	G	A	-9.84275e-06
6	rs349099	1176994	T	G	1.64001e-05
6	rs6932005	1178561	T	C	-1.8075e-05
6	rs164263	1183957	C	T	-3.91251e-05
6	rs9378280	1189589	G	A	3.32707e-05
6	rs12525258	1189622	G	A	-9.22752e-05
6	rs4959523	1193415	A	G	6.42061e-05
6	rs238016	1193467	T	G	-1.82985e-05
6	rs238017	1193921	C	T	-4.52259e-06
6	rs238018	1193988	G	T	-1.54785e-05
6	rs191555	1194666	C	T	3.32872e-05
6	rs10484953	1197381	A	G	6.1417e-05
6	rs459255	1197569	G	A	-8.75471e-07
6	rs460780	1199694	G	A	-3.08861e-05
6	rs464778	1200023	G	A	8.03985e-06
6	rs115705	1200451	T	C	-4.27684e-05
6	rs1013185	1200746	T	C	1.25861e-05
6	rs11242672	1203927	C	T	-2.88992e-05
6	rs463641	1206818	G	A	-3.81681e-05
6	rs458399	1209774	A	G	-0.000233021
6	rs465582	1214290	A	G	5.75699e-06
6	rs369656	1214888	C	T	2.29515e-05
6	rs456849	1216236	T	G	-0.000133143
6	rs459162	1216376	G	A	1.40875e-06
6	rs4959528	1216398	A	G	-1.92966e-05
6	rs127091	1216526	C	T	-2.81636e-05
6	rs4959530	1216636	A	G	1.56654e-05
6	rs463264	1216740	C	T	-3.3992e-06
6	rs440263	1217120	G	A	-1.32412e-05
6	rs448915	1217308	T	C	1.75933e-05
6	rs444018	1217500	G	A	-1.44753e-05
6	rs9501701	1217829	C	T	-9.02186e-06
6	rs9391913	1218604	G	A	3.59213e-05
6	rs1738076	1219171	T	C	2.38747e-05
6	rs238031	1221088	T	G	6.47243e-06
6	rs171126	1221215	T	C	8.77911e-06
6	rs9378283	1221578	A	G	5.39498e-05
6	rs238035	1222588	C	T	3.95108e-06
6	rs238036	1222733	G	A	3.97116e-05
6	rs238038	1223093	T	C	5.62465e-05
6	rs238039	1223167	G	A	-1.28602e-05
6	rs4060844	1223250	C	T	-7.25816e-05
6	rs238041	1223567	C	T	-1.77705e-06
6	rs1543374	1223956	G	A	5.50322e-06
6	rs238044	1225105	G	A	3.2383e-06
6	rs9405450	1226045	C	T	-5.65887e-05
6	rs761339	1227633	C	T	-0.000149686
6	rs238048	1228644	A	G	-0.000100986
6	rs238050	1231807	T	C	3.30573e-05
6	rs429667	1232021	C	A	-1.97332e-05
6	rs238051	1232766	C	T	-4.67858e-05
6	rs12174024	1254489	G	A	3.33511e-05
6	rs12176547	1254509	A	C	6.43763e-06
6	rs6917479	1254860	A	C	-3.88306e-07
6	rs2008503	1256449	C	T	-3.41919e-05
6	rs12660794	1256797	A	G	-0.00021499
6	rs2496305	1261007	G	A	5.0366e-06
6	rs2438065	1261805	C	T	-3.88848e-07
6	rs2459602	1264403	G	A	5.83428e-08
6	rs2496281	1270046	C	A	1.90202e-05
6	rs12191625	1270673	T	C	-6.08823e-06
6	rs2496284	1271965	T	C	1.25498e-05
6	rs2496290	1274435	A	G	-9.1275e-07
6	rs2496291	1274536	A	G	3.21958e-06
6	rs2496293	1274759	C	T	2.41489e-05
6	rs2496295	1275205	T	C	5.80605e-07
6	rs2496296	1275620	G	A	2.77956e-05
6	rs2252693	1277151	T	G	-1.70336e-06
6	rs2496301	1277197	G	A	-4.09994e-05
6	rs2252680	1277350	T	C	-3.99802e-06
6	rs2438083	1277371	A	G	-1.19142e-05
6	rs977674	1277702	A	G	3.50129e-06
6	rs977673	1277715	T	C	-8.39363e-05
6	rs17259747	1282532	G	A	7.75909e-06
6	rs1550198	1284697	G	A	3.48586e-05
6	rs12209110	1289462	C	T	-0.000200459
6	rs1437288	1289926	T	G	5.66372e-05
6	rs12206649	1293365	C	T	-0.000205604
6	rs6596805	1295151	G	A	8.36871e-05
6	rs9391920	1295625	T	C	5.20131e-05
6	rs1347656	1298174	T	C	3.94845e-05
6	rs17200884	1301328	T	C	-5.37962e-05
6	rs6925983	1301766	A	G	-7.20517e-05
6	rs4959539	1302607	T	C	-6.17698e-06
6	rs4959540	1307692	C	T	3.88925e-05
6	rs11242674	1307846	A	G	-4.37394e-05
6	rs882003	1309171	G	A	-4.35898e-06
6	rs893237	1309375	T	C	5.74441e-06
6	rs893235	1309918	A	G	-4.93431e-06
6	rs11755376	1311644	T	C	2.46443e-05
6	rs1437283	1312756	G	A	-1.93396e-06
6	rs9392273	1315309	T	C	-4.30749e-05
6	rs2006798	1316451	G	A	5.29809e-06
6	rs951318	1318711	A	G	9.13371e-05
6	rs12214302	1318720	A	C	0.000322656
6	rs11242675	1318878	C	T	-0.000442279
6	rs6932429	1318902	C	T	-7.1928e-06
6	rs11242676	1319005	C	T	-0.00102543
6	rs6596807	1322033	G	A	3.82804e-05
6	rs4959544	1325906	A	G	1.4859e-07
6	rs1036502	1328998	T	C	0.00011703
6	rs7739076	1334355	A	G	-3.74137e-05
6	rs7739254	1334448	A	G	-2.66641e-05
6	rs9689020	1335969	T	C	-0.000123927
6	rs7750826	1336867	A	G	7.86865e-06
6	rs7773435	1337034	C	T	-1.78737e-06
6	rs11242679	1337311	G	A	4.84237e-05
6	rs11966550	1337981	T	C	-3.48471e-06
6	rs9378290	1338170	G	A	-0.000524845
6	rs9502893	1340189	C	T	-2.67359e-05
6	rs9378611	1340202	T	C	4.53422e-05
6	rs12200309	1340548	T	G	3.7918e-05
6	rs17260983	1341652	C	T	-1.04443e-05
6	rs6939790	1345303	T	G	0.000180053
6	rs17261109	1346541	C	T	6.25993e-06
6	rs17201698	1346561	T	G	-2.37039e-05
6	rs6596812	1347118	G	A	4.01687e-05
6	rs9405136	1348230	G	T	4.47544e-05
6	rs9392279	1349828	A	C	6.48463e-06
6	rs6912034	1350834	C	T	-2.4984e-06
6	rs938721	1351928	A	G	-4.19759e-05
6	rs6596813	1353954	T	C	-0.000187733
6	rs7759626	1359690	C	T	1.01658e-05
6	rs12210417	1361061	T	C	5.97892e-05
6	rs1737766	1361844	T	C	-1.16549e-05
6	rs9405468	1361900	G	A	4.57884e-05
6	rs10498654	1374277	C	T	1.68485e-05
6	rs6899796	1374892	A	G	2.72806e-07
6	rs9405137	1385259	G	A	3.54905e-05
6	rs2293783	1395043	T	C	-8.92907e-05
6	rs12190177	1395919	A	C	-4.45886e-05
6	rs7743992	1402243	G	A	1.45996e-06
6	rs746095	1404628	A	G	6.90061e-06
6	rs731394	1405284	T	C	-2.66412e-05
6	rs1711953	1406885	G	A	4.91417e-06
6	rs9501718	1407099	C	T	-1.78757e-05
6	rs9328051	1408267	G	A	2.29215e-05
6	rs17133898	1408465	G	A	9.93389e-05
6	rs11753773	1408677	C	T	-1.14138e-05
6	rs4959131	1409959	C	T	1.02082e-05
6	rs9378623	1412674	A	G	1.80012e-05
6	rs9378292	1413734	G	A	6.9604e-06
6	rs1711957	1414584	C	T	-1.3366e-05
6	rs7742720	1414685	G	A	3.28591e-05
6	rs12665337	1415811	G	A	5.08413e-05
6	rs1711959	1416849	C	T	-4.14022e-05
6	rs6596819	1418887	G	A	-4.41988e-05
6	rs9502924	1435220	A	G	-0.000317611
6	rs9378628	1439918	C	T	2.5422e-06
6	rs11242687	1439976	C	T	-8.53171e-05
6	rs9378629	1440457	T	C	8.58243e-05
6	rs7741690	1440689	A	G	-6.85322e-05
6	rs9405475	1441282	T	C	-2.94579e-05
6	rs2493158	1441494	C	T	-4.11818e-05
6	rs10458124	1443099	G	A	7.12289e-05
6	rs7774941	1443391	G	A	1.00211e-05
6	rs9328052	1443760	C	T	4.61376e-05
6	rs17202895	1443801	T	C	-5.94834e-05
6	rs9501722	1443898	A	G	-2.68538e-05
6	rs9328053	1444295	T	C	7.7756e-05
6	rs1922938	1446047	A	G	2.95789e-05
6	rs2745636	1449121	G	T	-1.69093e-06
6	rs2816242	1450211	A	G	-7.42296e-06
6	rs12213362	1450581	G	T	8.1586e-05
6	rs932408	1451437	C	T	-5.52307e-06
6	rs932410	1451582	G	T	0.000117496
6	rs9405481	1452004	T	C	-0.000160974
6	rs2816251	1454334	G	A	-4.91507e-05
6	rs2816252	1454972	T	C	1.10106e-05
6	rs1474721	1455570	A	G	-5.32623e-06
6	rs7762577	1463779	C	T	7.03687e-05
6	rs17133981	1464671	C	T	3.79007e-05
6	rs2816272	1464679	C	T	2.29785e-05
6	rs2745625	1465746	G	A	2.78407e-05
6	rs17203091	1471170	C	T	-3.45456e-05
6	rs13193901	1475580	G	A	1.39333e-05
6	rs4435987	1477709	T	C	9.78994e-06
6	rs4959135	1479304	G	A	7.61831e-06
6	rs6927891	1479768	A	G	-2.14191e-05
6	rs17262881	1480280	A	G	3.51693e-05
6	rs9378296	1482077	T	C	-1.41003e-06
6	rs4434508	1486425	C	T	4.58453e-05
6	rs4273731	1486871	A	G	-3.76464e-05
6	rs6934822	1489920	C	T	-2.69285e-05
6	rs9502950	1490104	G	T	-8.21504e-05
6	rs6907529	1490250	C	T	7.10756e-05
6	rs6906804	1490582	G	A	1.69338e-05
6	rs4131572	1490941	A	G	-6.31202e-05
6	rs12663495	1493695	C	T	1.17637e-05
6	rs9378631	1494934	G	A	4.49401e-06
6	rs11752453	1494957	G	A	7.11736e-06
6	rs4959565	1495309	A	C	-8.12462e-06
6	rs9392297	1495398	C	T	2.11862e-05
6	rs4146690	1495954	C	T	7.02447e-06
6	rs10900908	1497523	T	C	2.50026e-05
6	rs9405484	1498457	G	T	-2.2217e-05
6	rs12660207	1500565	T	C	2.10801e-05
6	rs4959566	1500918	G	T	-4.75855e-05
6	rs13211750	1502398	C	T	1.48572e-05
6	rs17263154	1503481	G	A	7.33096e-05
6	rs10900909	1504122	C	T	4.5101e-05
6	rs4355648	1505889	G	A	2.58109e-05
6	rs9405488	1506156	G	A	3.61574e-05
6	rs7763653	1506180	G	A	3.56527e-05
6	rs9392301	1509347	G	A	-6.9189e-05
6	rs6905465	1510231	T	G	-1.89451e-05
6	rs17263384	1513073	C	A	9.26185e-06
6	rs7755969	1513383	A	G	-3.41749e-05
6	rs7761242	1514367	A	G	-4.45951e-05
6	rs9328058	1514799	C	T	-4.71209e-05
6	rs3935776	1515374	A	C	7.52756e-06
6	rs11242698	1519078	C	T	8.1922e-06
6	rs9328059	1523076	C	T	-2.09148e-05
6	rs13204932	1525830	C	T	-3.95004e-05
6	rs11242703	1528282	G	A	1.58297e-05
6	rs4367416	1529110	T	C	-5.66732e-06
6	rs2569865	1529787	G	A	-2.76356e-05
6	rs2816283	1529872	T	C	-6.62813e-06
6	rs6935712	1530835	G	A	-1.9338e-05
6	rs6935896	1530918	G	A	3.81823e-05
6	rs6937266	1530985	C	T	2.65105e-05
6	rs6925228	1531024	T	C	1.05393e-06
6	rs4959569	1533447	T	C	-5.06769e-05
6	rs11242704	1535998	A	G	-1.66125e-05
6	rs2816286	1536896	C	T	2.47278e-05
6	rs2816287	1537144	T	C	2.7326e-05
6	rs2816291	1538122	T	G	-3.58085e-05
6	rs2569829	1539528	C	T	9.56096e-06
6	rs2251176	1544743	G	T	-1.29825e-05
6	rs2317965	1545513	A	G	-1.20133e-05
6	rs2569835	1546896	G	A	-4.73367e-05
6	rs2745567	1546922	C	A	-1.48781e-05
6	rs2493160	1547019	T	C	-1.23142e-05
6	rs2317966	1550886	G	A	1.13451e-05
6	rs2745603	1552705	C	T	-0.000252085
6	rs9392305	1556738	T	G	3.61881e-05
6	rs1535011	1558449	A	G	1.76191e-05
6	rs2745566	1558640	T	C	2.15538e-05
6	rs2317967	1564371	A	G	-5.54372e-06
6	rs9501740	1565528	A	G	-0.000212094
6	rs2745571	1568870	G	A	7.44525e-06
6	rs12530463	1569619	C	T	-2.35365e-05
6	rs9502971	1571160	T	C	-0.000207443
6	rs13214070	1573477	G	T	-3.25873e-06
6	rs2338	1573613	G	A	8.81728e-06
6	rs17828568	1574101	G	A	-2.38901e-05
6	rs6921795	1575384	C	T	-2.27392e-05
6	rs2569839	1578770	T	C	3.55941e-05
6	rs9378638	1579190	C	T	-1.13787e-05
6	rs2816221	1580604	T	C	3.56417e-06
6	rs7772118	1583600	G	A	-1.77994e-05
6	rs2816226	1584384	C	A	-7.719e-05
6	rs2745575	1584451	A	G	1.27009e-06
6	rs4959580	1584974	T	C	9.00681e-05
6	rs2816227	1585160	T	C	-5.49293e-06
6	rs742554	1589002	T	C	-9.1845e-07
6	rs12663576	1590288	A	G	3.9034e-07
6	rs2281272	1590396	C	T	7.65136e-05
6	rs2076513	1591011	G	T	9.14947e-06
6	rs2569824	1593646	T	G	-2.05104e-07
6	rs4591901	1593851	A	G	-5.74151e-05
6	rs2249437	1595216	T	C	5.40083e-05
6	rs2745580	1598157	T	C	-3.86228e-06
6	rs2235715	1598942	C	T	-0.000132772
6	rs2745593	1603402	G	A	-8.04132e-05
6	rs2745596	1606031	T	G	-4.05358e-05
6	rs2235718	1607603	C	T	5.83637e-05
6	rs9405496	1608631	A	C	0.000315587
6	rs2745599	1613686	A	G	-3.71052e-05
6	rs9378640	1631215	T	C	0.000193273
6	rs9405142	1632299	A	G	0.000286497
6	rs742556	1633682	T	C	0.00016944
6	rs2569859	1634601	A	C	-1.96212e-06
6	rs2569860	1635082	G	T	-2.48827e-05
6	rs2745614	1637150	C	A	6.63765e-05
6	rs2745615	1637260	C	T	-0.000111483
6	rs873708	1639567	G	A	-5.05384e-05
6	rs873709	1639642	G	A	-2.81199e-05
6	rs2569861	1639800	C	T	-1.43665e-05
6	rs1810496	1640211	T	C	-3.96367e-06
6	rs2569862	1640551	A	G	8.83871e-06
6	rs9501747	1645553	C	T	4.81435e-05
6	rs12527698	1648955	C	T	-3.27239e-05
6	rs2569842	1649032	C	T	5.12985e-05
6	rs2569844	1649347	G	T	7.2676e-05
6	rs2569846	1649876	T	C	9.92744e-05
6	rs4323354	1658450	T	C	-3.47494e-05
6	rs6934205	1658910	A	C	5.72871e-05
6	rs2814827	1660002	T	G	4.33903e-06
6	rs17134132	1661058	C	A	6.29128e-05
6	rs4959586	1661504	G	A	-2.73568e-05
6	rs2814807	1661570	C	T	3.09076e-05
6	rs2569879	1663565	A	C	4.92682e-05
6	rs7759035	1663631	C	A	-9.16911e-05
6	rs2569885	1664675	T	C	3.38801e-05
6	rs9501751	1666963	G	A	-0.000130223
6	rs2246345	1670717	C	T	0.000820838
6	rs2814811	1670985	A	G	-2.84284e-06
6	rs1962132	1679526	A	G	1.57734e-05
6	rs1962432	1680806	C	T	-3.03814e-05
6	rs4060649	1681040	C	T	0.000112434
6	rs9766727	1682704	T	C	-4.45653e-06
6	rs7756485	1683192	T	C	-2.71161e-05
6	rs7771005	1683287	C	T	6.64945e-07
6	rs2814819	1683711	T	C	5.5378e-05
6	rs2317964	1683847	G	A	8.68111e-05
6	rs9405144	1684571	G	T	0.00015438
6	rs12210324	1684656	G	A	9.87459e-05
6	rs12197376	1684816	C	T	0.000312054
6	rs9378304	1684981	A	G	0.000153082
6	rs2569854	1686068	T	G	2.01268e-05
6	rs4461777	1688391	G	A	-5.16637e-05
6	rs4357177	1688525	C	T	0.000123898
6	rs6913557	1689363	T	G	1.15021e-06
6	rs6909392	1689518	A	G	1.01258e-05
6	rs11242715	1689999	G	A	-6.13149e-05
6	rs9392322	1695439	G	A	-6.64699e-05
6	rs7755553	1696017	A	C	2.24069e-05
6	rs1138803	1696457	A	G	-6.45048e-05
6	rs11968464	1696841	C	T	0.000399757
6	rs4538755	1698198	A	G	2.93767e-05
6	rs9503009	1701839	C	T	8.98262e-06
6	rs9328066	1702106	A	G	-5.117e-06
6	rs4959148	1703079	G	A	8.78974e-06
6	rs9378305	1703290	C	T	9.51779e-06
6	rs9503011	1704150	C	T	0.000191655
6	rs9405505	1705317	G	A	-8.23686e-06
6	rs9503012	1707254	C	T	4.58303e-06
6	rs9503013	1707399	G	A	0.000210951
6	rs9405506	1708871	T	C	-3.08959e-05
6	rs9392324	1709291	G	A	1.7686e-06
6	rs12206258	1709703	T	C	-1.02307e-05
6	rs17134216	1711129	T	C	-1.78057e-05
6	rs7746883	1712223	A	G	-8.47934e-05
6	rs7765461	1712306	C	A	-1.96713e-05
6	rs12203614	1713390	T	C	-4.53245e-06
6	rs1022547	1714220	A	C	6.07364e-05
6	rs1022549	1714677	G	A	7.70667e-05
6	rs1022550	1714815	G	A	-5.49298e-05
6	rs4959596	1715384	T	C	-1.12968e-05
6	rs761147	1716710	C	T	-1.95837e-05
6	rs4959149	1721914	A	G	-1.14331e-05
6	rs9405507	1723854	C	T	-3.63257e-05
6	rs7754428	1725261	T	C	1.12382e-05
6	rs9378310	1726162	G	A	-6.14747e-05
6	rs960295	1726623	C	T	1.15835e-05
6	rs7746815	1728931	G	A	-5.9145e-05
6	rs3823261	1730212	T	C	0.000123661
6	rs1013064	1731692	A	G	-3.25355e-05
6	rs6928775	1732741	T	C	-8.53805e-06
6	rs6924173	1732770	A	C	-1.0963e-06
6	rs6929393	1733262	A	G	-1.2238e-05
6	rs6929402	1733278	A	G	-9.72643e-06
6	rs12189843	1735174	C	T	3.54832e-05
6	rs9405149	1741476	C	T	-6.7312e-05
6	rs3734739	1742794	A	G	-5.93896e-05
6	rs3800034	1747464	T	G	-7.33508e-06
6	rs1013303	1749928	T	C	3.88833e-05
6	rs7740069	1757229	G	T	1.65995e-05
6	rs1040530	1758179	T	C	-6.83699e-06
6	rs6596855	1759357	G	A	-0.000136367
6	rs10484696	1759740	T	C	-6.00866e-05
6	rs3800036	1760556	G	A	-0.000110647
6	rs3800042	1763561	C	T	-0.000192007
6	rs3800043	1764324	C	T	0.000126354
6	rs3800046	1766973	G	A	-8.70821e-05
6	rs1040532	1772720	A	G	-6.08309e-05
6	rs2318089	1775436	G	A	3.92261e-05
6	rs722585	1775863	G	A	3.88308e-05
6	rs7745811	1776376	T	C	-3.81639e-05
6	rs3778523	1777764	T	C	2.35759e-05
6	rs689035	1781381	C	T	2.49464e-07
6	rs3823271	1782040	C	T	6.46516e-06
6	rs3800064	1782147	T	C	-2.83302e-05
6	rs2318108	1783495	A	G	-6.49325e-05
6	rs3800065	1783630	G	A	-1.39609e-05
6	rs6919059	1784096	A	G	-0.000194867
6	rs723063	1784852	A	G	-3.18175e-05
6	rs226444	1785918	A	G	-1.39622e-05
6	rs3800070	1786032	T	C	1.19912e-05
6	rs226445	1786340	C	T	-3.3717e-05
6	rs226447	1787862	A	G	1.55592e-05
6	rs226453	1792798	C	T	8.5337e-06
6	rs226454	1795549	T	C	8.21469e-05
6	rs226455	1796604	T	C	1.20177e-05
6	rs226456	1797160	A	G	-1.43824e-05
6	rs3778526	1801390	T	C	-4.01381e-05
6	rs226462	1807658	C	T	3.51557e-06
6	rs226463	1807959	T	C	1.6983e-05
6	rs6596856	1825105	G	A	-0.000113643
6	rs7752683	1825234	T	C	-4.33713e-05
6	rs9391933	1825339	G	A	-3.79014e-05
6	rs9328071	1825466	T	G	-1.18373e-05
6	rs9391934	1826798	A	G	-6.52973e-06
6	rs9328072	1828165	T	C	-6.4731e-05
6	rs3800091	1837828	T	C	8.38473e-05
6	rs6912444	1842714	T	C	0.000139101
6	rs9503031	1848467	A	C	0.000143409
6	rs3800097	1856172	C	T	0.000203471
6	rs3800099	1856960	T	C	1.09417e-05
6	rs3800105	1863854	C	T	8.06179e-05
6	rs3800106	1863874	C	T	-0.00011447
6	rs6930647	1865468	C	T	-0.000111767
[truncated: 65,118 more rows]

## Sheet: Chr7
CHR	SNV	Position1	Eff. Allele2	Ref. allele3	PRSGW_EUR4
[truncated: 52,471 more rows]

[truncated: 15 more sheets: Chr8, Chr9, Chr10, Chr11, Chr12, Chr13, Chr14, Chr15, Chr16, Chr17, Chr18, Chr19, Chr20, Chr21, Chr22]
